# Supplementary material for: Integrated Analysis of Small RNA, Transcriptome, and Degradome Sequencing Reveals the MiR156, MiR5488 and MiR399 Are Involved in the Regulation of Male Sterility in PTGMS Rice
Source: Int J Mol Sci. 2021 Feb 24;22(5):2260. doi: 10.3390/ijms22052260 (PMC7956645; doi:10.3390/ijms22052260)
Supplement: Supplementary file 1 [file ijms-22-02260-s001.zip]

Archive with 33 entries (30 files):
- ijms-1089447-proofreading done-supp/
- ijms-1089447-proofreading done-supp/supplementary/
- ijms-1089447-proofreading done-supp/supplementary/Supplementary figure S1-S3.docx
- ijms-1089447-proofreading done-supp/supplementary/Supplementary file 1/
- ijms-1089447-proofreading done-supp/supplementary/Supplementary file 1/novel_100_novel_100.jpg
- ijms-1089447-proofreading done-supp/supplementary/Supplementary file 1/novel_110_novel_110.jpg
- ijms-1089447-proofreading done-supp/supplementary/Supplementary file 1/novel_114_novel_114.jpg
- ijms-1089447-proofreading done-supp/supplementary/Supplementary file 1/novel_121_novel_121.jpg
- ijms-1089447-proofreading done-supp/supplementary/Supplementary file 1/novel_138_novel_138.jpg
- ijms-1089447-proofreading done-supp/supplementary/Supplementary file 1/novel_189_novel_189.jpg
- ijms-1089447-proofreading done-supp/supplementary/Supplementary file 1/novel_198_novel_198.jpg
- ijms-1089447-proofreading done-supp/supplementary/Supplementary file 1/novel_215_novel_215.jpg
- ijms-1089447-proofreading done-supp/supplementary/Supplementary file 1/novel_230_novel_230.jpg
- ijms-1089447-proofreading done-supp/supplementary/Supplementary file 1/novel_30_novel_30.jpg
- ijms-1089447-proofreading done-supp/supplementary/Supplementary file 1/novel_34_novel_34.jpg
- ijms-1089447-proofreading done-supp/supplementary/Supplementary file 1/novel_39_novel_39.jpg
- ijms-1089447-proofreading done-supp/supplementary/Supplementary file 1/novel_41_novel_41.jpg
- ijms-1089447-proofreading done-supp/supplementary/Supplementary file 1/novel_42_novel_42.jpg
- ijms-1089447-proofreading done-supp/supplementary/Supplementary file 1/novel_46_novel_46.jpg
- ijms-1089447-proofreading done-supp/supplementary/Supplementary file 1/novel_60_novel_60.jpg
- ijms-1089447-proofreading done-supp/supplementary/Supplementary file 1/novel_64_novel_64.jpg
- ijms-1089447-proofreading done-supp/supplementary/Supplementary file 1/novel_85_novel_85.jpg
- ijms-1089447-proofreading done-supp/supplementary/Supplementary file 1/novel_89_novel_89.jpg
- ijms-1089447-proofreading done-supp/supplementary/Supplementary file 1/novel_92_novel_92.jpg
- ijms-1089447-proofreading done-supp/supplementary/Table S1 The statistics of sRNA-seq reads in stage 6 and stage 7 of PA64S(S) and PA64S(F)..xlsx
- ijms-1089447-proofreading done-supp/supplementary/Table S2 The statistical of sRNA mapped in stage 6 and stage 7 of PA64S(S) and PA64S(F).xlsx
- ijms-1089447-proofreading done-supp/supplementary/Table S3 The results of miRNAs identified in stage 6 and stage 7 of PA64S(S) and PA64S(F).xlsx
- ijms-1089447-proofreading done-supp/supplementary/Table S4 The statistics of mRNA-seq reads and mapped reads in stage 6 and stage 7 of PA64S(S) and PA64S(F).xlsx
- ijms-1089447-proofreading done-supp/supplementary/Table S5 The results of DEGs in stage 6 and stage 7 of PA64S(S) and PA64S(F).xlsx
- ijms-1089447-proofreading done-supp/supplementary/Table S6 The statistics degradome-seq reads in stage 6 and stage 7 of PA64S(S) and PA64S(F).xlsx
- ijms-1089447-proofreading done-supp/supplementary/Table S7 The results of the targets identified with degradome analysisin in stage 6 and stage 7 of PA64S(S) and PA64S(F).xlsx
- ijms-1089447-proofreading done-supp/supplementary/Table S8 Primer information for miRNAs and target genes.xlsx
- ijms-1089447-proofreading done-supp/supplementary/~$pplementary Materia.docx
