# Supplementary material for: Integrated Analysis of Small RNA, Transcriptome, and Degradome Sequencing Reveals the MiR156, MiR5488 and MiR399 Are Involved in the Regulation of Male Sterility in PTGMS Rice
Source: Int J Mol Sci. 2021 Feb 24;22(5):2260. doi: 10.3390/ijms22052260 (PMC7956645; doi:10.3390/ijms22052260)
Supplement: Supplementary file 1 [file ijms-22-02260-s001.zip › ijms-1089447-proofreading done-supp/supplementary/Table S1 The statistics of sRNA-seq reads in stage 6 and stage 7 of PA64S(S) and PA64S(F)..xlsx]

## Sheet: Sheet1
Table S1 The statistics of sRNA-seq reads in stage 6 and stage 7 of PA64S(S) and PA64S(F)
Samples	Raw reads	Low quality			Clean reads		Total sRNA	Mapped sRNA		“+”Mapped sRNA	“-”Mapped sRNA
		Number	Percent (%)	Q30(%)	Number	Percent (%)		Number	Percent(%)
S6	15748213	52208.7	0.33	96.36	15061339	95.64	12337238	10208160	82.74	5756944	4451217
S7	15983397	51700.7	0.33	96.59	15284210	95.62	13589441	11131721	81.91	6545638	4586083
F6	15614804	53197.3	0.34	96.6	14867497	95.25	8481473	7159535	84.41	4418250	2741285
F7	17625185	58199.3	0.33	96.41	16863415	95.68	14010186	11792670	84.17	7445179	4347490
The reads of S6, S7, F6 and F7 represent the mean of three replications, respectively.
