# Supplementary material for: Integrated Analysis of Small RNA, Transcriptome, and Degradome Sequencing Reveals the MiR156, MiR5488 and MiR399 Are Involved in the Regulation of Male Sterility in PTGMS Rice
Source: Int J Mol Sci. 2021 Feb 24;22(5):2260. doi: 10.3390/ijms22052260 (PMC7956645; doi:10.3390/ijms22052260)
Supplement: Supplementary file 1 [file ijms-22-02260-s001.zip › ijms-1089447-proofreading done-supp/supplementary/Table S2 The statistical of sRNA mapped in stage 6 and stage 7 of PA64S(S) and PA64S(F).xlsx]

## Sheet: Sheet1
Table S2 The statistical of sRNA mapped in stage 6 and stage 7 of PA64S(S) and PA64S(F)
Samples	Known miRNA		rRNA		tRNA		snRNA		snoRNA		Repbase		NAT		Novel miRNA		Others
	Number	Percent	Number	Percent	Number	Percent	Number	Percent	Number	Percent	Number	Percent	Number	Percent	Number	Percent	Number	Percent
S6	158503	1.55	3	0	0	0	1738	0.02	11	0	2479022	24.28	248546	2.43	12902	0.13	6755831	66.18
S7	158504	1.26	5	0	0	0	4794	0.04	24	0	2479023	27.6	268437	2.41	8819	0.08	6755832	60.09
F6	158505	1.39	2	0	0	0	137093	1.91	52	0	2479024	20.74	317845	4.44	4666	0.07	6755833	60.23
F7	158506	1.79	8	0	0	0	10737	0.09	173	0	2479025	23.19	322621	2.74	7876	0.07	6755834	61.33
The reads of S6, S7, F6 and F7 represent the mean of three replications, respectively.
