# Supplementary material for: Integrated Analysis of Small RNA, Transcriptome, and Degradome Sequencing Reveals the MiR156, MiR5488 and MiR399 Are Involved in the Regulation of Male Sterility in PTGMS Rice
Source: Int J Mol Sci. 2021 Feb 24;22(5):2260. doi: 10.3390/ijms22052260 (PMC7956645; doi:10.3390/ijms22052260)
Supplement: Supplementary file 1 [file ijms-22-02260-s001.zip › ijms-1089447-proofreading done-supp/supplementary/Table S3 The results of miRNAs identified in stage 6 and stage 7 of PA64S(S) and PA64S(F).xlsx]

## Sheet: miRNA in stage 6
The results of miRNAs identified in stage 6
sRNA	F6_readcount	S6_readcount	log2FoldChange	pval	padj	significant
novel_100	12.1674	35.4674	-1.2852	0.001283	0.0094554	TRUE
novel_110	8.58771	62.6938	-2.2536	1.79e-06	3.96e-05	TRUE
novel_138	1.3864	9.1748	-1.8873	0.0010881	0.0091348	TRUE
novel_189	331.728	31.8751	2.9532	6.36e-13	7.84e-11	TRUE
novel_215	1376.49	3366.07	-1.1203	0.0081073	0.036141	TRUE
novel_30	150.577	470.329	-1.5298	1.82e-06	3.96e-05	TRUE
novel_34	62.4001	169.807	-1.3389	5.49e-06	0.00010155	TRUE
novel_39	136.152	339.907	-1.1898	0.0019729	0.012806	TRUE
novel_41	161.636	356.161	-1.005	0.010001	0.041113	TRUE
novel_46	34.4041	156.43	-1.8637	7.6e-06	0.00012789	TRUE
novel_60	76.7531	233.276	-1.42	0.0001925	0.001925	TRUE
novel_64	46.8777	166.117	-1.5556	0.00026314	0.002434	TRUE
novel_85	54.853	151.421	-1.2355	0.0044812	0.024747	TRUE
novel_92	25.9034	71.0574	-1.198	0.0058858	0.029429	TRUE
osa-miR1320-3p	7.28922	0.990812	1.8802	0.0012746	0.0094554	TRUE
osa-miR1423-5p	104.629	190.738	-0.81122	0.0012904	0.0094554	TRUE
osa-miR1431	45.8033	25.0899	0.78325	0.011732	0.046678	TRUE
osa-miR1432-5p	496.874	133.097	1.4258	0.0084362	0.036436	TRUE
osa-miR156a	443.981	116.25	1.8106	2.12e-09	9.82e-08	TRUE
osa-miR156c-3p	23.5738	0.716461	3.0382	3.85e-07	1.3e-05	TRUE
osa-miR159a.1	10791.6	7933.33	0.43883	0.001111	0.0091348	TRUE
osa-miR164a	439.178	552.075	-0.32191	0.0061376	0.029493	TRUE
osa-miR166c-5p	87.5193	27.9924	1.3888	0.0013033	0.0094554	TRUE
osa-miR166d-5p	215.722	110.545	0.89375	0.0047134	0.025647	TRUE
osa-miR166j-5p	699.275	102.404	2.3166	5.33e-07	1.64e-05	TRUE
osa-miR166k-3p	4008.61	10538.5	-1.196	0.0063913	0.029585	TRUE
osa-miR168a-5p	3754.38	2395.25	0.62283	0.0097853	0.04068	TRUE
osa-miR171b	370.964	222.184	0.72578	8.55e-06	0.0001376	TRUE
osa-miR171c-5p	14.0048	4.90349	1.3233	0.0055073	0.02911	TRUE
osa-miR1846a-5p	212.509	44.7982	1.6327	0.003487	0.020159	TRUE
osa-miR1856	3.17465	0	1.5435	0.011344	0.045621	TRUE
osa-miR1861e	85.6144	31.332	1.368	1.32e-05	0.00020332	TRUE
osa-miR1861h	13.1907	2.72225	1.6691	0.0017524	0.011789	TRUE
osa-miR1862e	401.453	183.482	1.0819	2.88e-06	5.6e-05	TRUE
osa-miR1863a	79.712	35.0819	1.105	0.00012062	0.0013063	TRUE
osa-miR1863c	13.5091	2.67938	1.5872	0.0057501	0.029429	TRUE
osa-miR1871	237.941	90.896	1.3055	1.2e-06	3.16e-05	TRUE
osa-miR1876	97.3923	53.6029	0.82886	0.0063967	0.029585	TRUE
osa-miR1878	361.019	67.4479	2.3779	6.39e-54	1.18e-51	TRUE
osa-miR2118b	138.327	311.329	-1.0389	0.0060448	0.029493	TRUE
osa-miR2118i	10.4233	45.9028	-1.5682	0.0027164	0.016751	TRUE
osa-miR2863b	28.3117	15.2182	0.83688	0.0088693	0.037292	TRUE
osa-miR2871a-3p	136.513	40.1865	1.699	3.74e-11	2.3e-09	TRUE
osa-miR2871a-5p	28.5864	9.43006	1.399	0.00033562	0.0029567	TRUE
osa-miR2876-3p	221.288	128.327	0.78306	7.5e-06	0.00012789	TRUE
osa-miR2876-5p	0	3.39584	-1.6972	0.006746	0.030815	TRUE
osa-miR2878-3p	17.3084	3.37168	1.9215	3.1e-05	0.00044178	TRUE
osa-miR2878-5p	158.374	50.0859	1.5842	3.1e-10	1.64e-08	TRUE
osa-miR396a-5p	551.336	764.185	-0.47391	0.00010873	0.001219	TRUE
osa-miR396c-5p	1523.91	2343.43	-0.61217	0.00012357	0.0013063	TRUE
osa-miR396e-5p	28766.1	14487.9	0.91464	0.0058578	0.029429	TRUE
osa-miR396f-5p	28774.6	14491.5	0.91469	0.0058577	0.029429	TRUE
osa-miR396g	1482.92	756.105	0.89695	0.0068805	0.031046	TRUE
osa-miR3979-3p	7.74162	50.9279	-2.1818	1.6e-06	3.94e-05	TRUE
osa-miR3979-5p	0	4.9295	-1.8629	0.0029961	0.018173	TRUE
osa-miR397a	37.5158	135.816	-1.4183	0.0085674	0.036436	TRUE
osa-miR397b	99.71	490.926	-1.7259	0.0014871	0.010581	TRUE
osa-miR419	11.2306	3.03946	1.5618	0.0032872	0.019306	TRUE
osa-miR437	58.6021	13.0798	2.0751	2.05e-11	1.51e-09	TRUE
osa-miR5076	5.81714	0.199624	2.1476	0.00057402	0.0049393	TRUE
osa-miR5079a	40.8217	12.7549	1.38	0.0032606	0.019306	TRUE
osa-miR5082	122.07	9.40189	2.6946	1.15e-06	3.16e-05	TRUE
osa-miR5143a	47.237	14.0629	1.6429	2e-06	4.11e-05	TRUE
osa-miR5149	4.11457	17.0991	-1.656	0.00031946	0.0028829	TRUE
osa-miR5150-5p	951.539	570.22	0.70771	0.0026805	0.016751	TRUE
osa-miR528-5p	323.163	709.19	-1.0531	0.0016425	0.011254	TRUE
osa-miR5337a	31.4463	6.98361	1.8849	1.47e-05	0.0002169	TRUE
osa-miR535-5p	228.607	138.167	0.70104	8.29e-05	0.00099402	TRUE
osa-miR5486	23.8441	63.2946	-1.2289	0.00017137	0.0017613	TRUE
osa-miR5488	19.1883	48.7822	-1.2231	0.00022586	0.0021428	TRUE
osa-miR5490	128.736	332.942	-1.2639	6.02e-05	0.00082456	TRUE
osa-miR5497	123.955	295.809	-1.1654	8.33e-05	0.00099402	TRUE
osa-miR5507	25.5034	63.8693	-1.0898	0.011073	0.045022	TRUE
osa-miR5509	26.934	111.711	-1.6828	0.00022379	0.0021428	TRUE
osa-miR5511	3.66809	22.993	-1.7334	0.001843	0.012177	TRUE
osa-miR5519	135.676	411.605	-1.491	3.65e-07	1.3e-05	TRUE
osa-miR5521	42.2364	132.248	-1.3877	0.0012898	0.0094554	TRUE
osa-miR5529	4.29544	34.3776	-2.1143	7.82e-05	0.00099402	TRUE
osa-miR5530	35.2556	79.7314	-1.0134	0.0062884	0.029585	TRUE
osa-miR5791	131.275	303.725	-1.059	0.0083218	0.036436	TRUE
osa-miR5793	102.399	428.743	-1.7526	7.1e-05	0.00093822	TRUE
osa-miR5794	2027.25	646.913	1.5855	1.84e-11	1.51e-09	TRUE
osa-miR5796	48.495	167.035	-1.6181	3.49e-07	1.3e-05	TRUE
osa-miR5797	15.2541	54.6139	-1.4602	0.0015408	0.010757	TRUE
osa-miR5806	46.9233	187.445	-1.5957	0.0012005	0.0094554	TRUE
osa-miR5814	14.7147	5.30274	1.2857	0.0040617	0.02277	TRUE
osa-miR5822	10.5586	39.8126	-1.5655	0.00010033	0.0011601	TRUE
osa-miR5832	0.268353	4.59583	-1.6433	0.00856	0.036436	TRUE
osa-miR6250	7.28605	0.416102	1.8842	0.0026092	0.016645	TRUE
osa-miR6253	5.00574	0	1.6836	0.0061225	0.029493	TRUE
osa-miR812g	236.711	314.524	-0.39962	0.005497	0.02911	TRUE
osa-miR812k	1005.6	113.05	3.0992	5.38e-86	1.99e-83	TRUE
osa-miR812v	23.5744	45.7101	-0.84815	0.0038036	0.021651	TRUE

## Sheet: miRNA in stage 7
The results of miRNAs identified in stage 7
sRNA	F7_readcount	S7_readcount	log2FoldChange	pval	padj	significant
novel_100	6.04831	23.4041	-1.5601	0.0017639	0.0091675	TRUE
novel_110	3.24389	16.6634	-1.8889	0.00037702	0.0025294	TRUE
novel_114	12.2731	27.8362	-1.0398	0.0085984	0.032375	TRUE
novel_121	6.98829	36.2056	-1.8624	0.00036012	0.0025294	TRUE
novel_138	0.249385	7.71724	-2.3314	0.0002759	0.0019962	TRUE
novel_198	8.15451	67.6836	-2.1143	0.0003736	0.0025294	TRUE
novel_215	1695.84	3371.43	-0.92395	0.0048432	0.021025	TRUE
novel_230	158.673	342.799	-0.99676	0.010942	0.039978	TRUE
novel_30	212.033	461.635	-1.0274	0.0050691	0.0215	TRUE
novel_34	102.864	528.428	-2.1886	8.7241e-11	2.9266e-09	TRUE
novel_39	138.346	343.86	-1.2528	2.1479e-06	3.3688e-05	TRUE
novel_42	20.0843	174.455	-2.4058	9.0986e-06	0.00010492	TRUE
novel_60	104.058	176.236	-0.72556	0.0035621	0.016851	TRUE
novel_64	46.6102	113.633	-1.1975	0.00042	0.0027675	TRUE
novel_89	17.5062	39.2811	-1.035	0.0075881	0.029787	TRUE
novel_92	14.0651	34.7235	-1.1853	0.0024565	0.012086	TRUE
osa-miR1428e-3p	6.41469	0.327034	2.0875	0.0010668	0.0060562	TRUE
osa-miR1437b-5p	13.4452	43.7375	-1.4812	0.00037083	0.0025294	TRUE
osa-miR156c-3p	13.6755	1.52982	2.282	5.5683e-05	0.00056197	TRUE
osa-miR156l-5p	5.68192	0.487273	1.8099	0.0051882	0.021755	TRUE
osa-miR159a.2	77.5918	29.5766	1.3163	3.6707e-06	5.2096e-05	TRUE
osa-miR166a-5p	158.927	86.8678	0.82966	0.00070677	0.00448	TRUE
osa-miR166h-5p	419.502	157.047	1.3456	2.6102e-06	3.8526e-05	TRUE
osa-miR166i-3p	439.547	267.745	0.69443	0.0030165	0.014604	TRUE
osa-miR166i-5p	17.3987	2.53141	2.1432	4.1811e-05	0.00044081	TRUE
osa-miR166k-5p	85.6176	40.8372	1.0302	8.2718e-05	0.00072673	TRUE
osa-miR166l-5p	38.4888	13.7677	1.3667	6.6615e-05	0.00059954	TRUE
osa-miR167h-3p	603.01	1093.39	-0.82078	0.0019706	0.010099	TRUE
osa-miR169a	23.2232	8.87906	1.2555	0.0041083	0.018436	TRUE
osa-miR169b	28.182	7.54014	1.6363	0.00047081	0.0030478	TRUE
osa-miR169f.2	10.8343	3.01868	1.4209	0.0087556	0.032634	TRUE
osa-miR169h	4.81504	0.347517	1.7585	0.0065622	0.02632	TRUE
osa-miR169i-3p	219.697	12.5238	3.6242	3.9414e-19	3.6359e-17	TRUE
osa-miR169q	26.9641	3.27771	2.5014	7.2864e-07	1.3443e-05	TRUE
osa-miR169r-5p	98.7537	20.353	2.0409	6.2827e-08	1.5497e-06	TRUE
osa-miR171b	518.663	286.972	0.8318	0.00015391	0.0012083	TRUE
osa-miR171c-5p	21.0974	4.29978	1.9662	2.3524e-05	0.00025531	TRUE
osa-miR171d-5p	22.3978	7.33157	1.3335	0.0030474	0.014604	TRUE
osa-miR171i-5p	26.4836	6.53119	1.7326	5.6349e-05	0.00056197	TRUE
osa-miR172d-5p	12.8835	32.1901	-1.2054	0.00072041	0.00448	TRUE
osa-miR1859	60.459	24.7728	1.2359	1.7283e-05	0.00019326	TRUE
osa-miR1861b	4.71705	0.487273	1.7354	0.0072268	0.028674	TRUE
osa-miR1861e	172.778	26.7285	2.5977	1.8208e-24	2.2396e-22	TRUE
osa-miR1861g	40.0594	11.8502	1.6107	9.7048e-05	0.00083281	TRUE
osa-miR1861h	197.558	18.889	3.0156	8.3603e-14	3.8562e-12	TRUE
osa-miR1862a	170.135	61.6414	1.3468	6.1797e-05	0.00058747	TRUE
osa-miR1862e	499.611	170.662	1.4673	3.1526e-07	6.843e-06	TRUE
osa-miR1863a	86.9914	36.162	1.2069	6.0104e-06	7.6478e-05	TRUE
osa-miR1863b.2	13.4529	3.62523	1.586	0.0017292	0.0091151	TRUE
osa-miR1863c	18.5191	1.99661	2.5148	2.1911e-06	3.3688e-05	TRUE
osa-miR1876	131.784	44.3423	1.4992	1.7078e-08	5.2516e-07	TRUE
osa-miR1878	436.602	104.344	1.9888	2.0753e-15	1.094e-13	TRUE
osa-miR1883a	94.728	55.5506	0.71783	0.0081753	0.031424	TRUE
osa-miR2101-3p	37.4645	92.7279	-1.2171	6.6434e-05	0.00059954	TRUE
osa-miR2275c	778.613	164.373	2.1192	1.1783e-12	4.3478e-11	TRUE
osa-miR2275d	260.95	540.089	-1.0171	7.7826e-06	9.5726e-05	TRUE
osa-miR2863c	34.1323	7.13118	2.0601	2.7595e-07	6.364e-06	TRUE
osa-miR2876-3p	322.229	132.036	1.2309	4.8566e-06	6.6373e-05	TRUE
osa-miR2878-3p	18.7857	5.20913	1.5048	0.0011292	0.0063132	TRUE
osa-miR2878-5p	191.964	73.6821	1.3327	8.2202e-07	1.4444e-05	TRUE
osa-miR319a-3p	27.4355	10.6298	1.211	0.0015211	0.0081344	TRUE
osa-miR319a-3p.2-3p	6552.41	3207.53	0.97205	0.001287	0.0070882	TRUE
osa-miR390-5p	276.913	145.011	0.88648	0.0010275	0.005924	TRUE
osa-miR395a	20.4257	0.327034	3.2667	6.2996e-08	1.5497e-06	TRUE
osa-miR395b	570.079	28.4243	4.0115	2.7184e-34	5.0155e-32	TRUE
osa-miR395c	11.2892	2.39165	1.6038	0.0037174	0.017364	TRUE
osa-miR395o	4.93203	0.327034	1.8007	0.0052731	0.021862	TRUE
osa-miR396c-5p	1857.05	2678.77	-0.51834	0.004687	0.020589	TRUE
osa-miR3979-3p	62.8861	159.064	-1.2886	6.7235e-07	1.3058e-05	TRUE
osa-miR3979-5p	1.79563	10.4703	-1.7292	0.0039879	0.018167	TRUE
osa-miR399a	19.4692	5.59398	1.3568	0.011929	0.042737	TRUE
osa-miR399d	353.68	151.069	1.1379	0.0007406	0.00448	TRUE
osa-miR399j	89.8665	40.6872	1.1042	6.209e-05	0.00058747	TRUE
osa-miR419	13.2825	2.50437	1.8632	0.00080753	0.0048061	TRUE
osa-miR437	73.7725	4.7153	3.4706	6.858e-18	5.0612e-16	TRUE
osa-miR444f	6.54534	24.3098	-1.6252	0.00019514	0.0014695	TRUE
osa-miR5073	3.60077	0	1.7059	0.0085753	0.032375	TRUE
osa-miR5083	51.355	17.8532	1.3157	0.0041469	0.018436	TRUE
osa-miR5153	75.1815	168.322	-1.0956	0.00014034	0.0011258	TRUE
osa-miR529a	187.948	293.079	-0.62452	0.0063374	0.025983	TRUE
osa-miR530-5p	1.08188	69.4808	-4.0717	8.9972e-13	3.6888e-11	TRUE
osa-miR5337a	22.3729	3.00475	2.234	8.6712e-06	0.00010321	TRUE
osa-miR5340	28.2525	6.58983	1.7329	0.00099045	0.0058012	TRUE
osa-miR535-3p	68.9332	33.212	0.9633	0.0064956	0.02632	TRUE
osa-miR5490	107.99	329.802	-1.5077	1.2349e-06	2.0712e-05	TRUE
osa-miR5493	6.55485	0	2.4724	0.00012586	0.0010321	TRUE
osa-miR5509	21.9412	47.5437	-1.0224	0.0077255	0.030007	TRUE
osa-miR5511	4.01106	13.7399	-1.3908	0.010818	0.039917	TRUE
osa-miR5519	145.381	329.204	-1.1317	5.5428e-06	7.3047e-05	TRUE
osa-miR5521	39.7929	79.5591	-0.94354	0.0014395	0.0078112	TRUE
osa-miR5528	0.822986	7.71349	-2.0553	0.00073886	0.00448	TRUE
osa-miR5540	10.6371	35.9056	-1.4098	0.0050545	0.0215	TRUE
osa-miR5791	137.537	248.945	-0.81028	0.0039273	0.018115	TRUE
osa-miR5793	77.8949	184.816	-1.1415	0.0022018	0.01113	TRUE
osa-miR5794	2816.75	1021.45	1.4059	2.6682e-08	7.5735e-07	TRUE
osa-miR5796	33.9749	72.2112	-1.0433	0.00016039	0.001233	TRUE
osa-miR5812	0.832491	5.60136	-1.5952	0.011514	0.041652	TRUE
osa-miR5818	25.4832	56.8763	-1.0803	0.0023408	0.011672	TRUE
osa-miR5834	21.9838	5.65543	1.6348	0.00027079	0.0019962	TRUE
osa-miR812f	84.8599	208.014	-1.2119	0.00010426	0.00087437	TRUE
osa-miR812k	1532.93	119.708	3.5705	4.5431e-55	1.6764e-52	TRUE
osa-miR820a	1429.87	2652.45	-0.87609	3.3639e-07	6.8959e-06	TRUE
osa-miR827	779.32	193.71	1.9385	6.9913e-16	4.2996e-14	TRUE
