# Supplementary material for: Integrated Analysis of Small RNA, Transcriptome, and Degradome Sequencing Reveals the MiR156, MiR5488 and MiR399 Are Involved in the Regulation of Male Sterility in PTGMS Rice
Source: Int J Mol Sci. 2021 Feb 24;22(5):2260. doi: 10.3390/ijms22052260 (PMC7956645; doi:10.3390/ijms22052260)
Supplement: Supplementary file 1 [file ijms-22-02260-s001.zip › ijms-1089447-proofreading done-supp/supplementary/Table S4 The statistics of mRNA-seq reads and mapped reads in stage 6 and stage 7 of PA64S(S) and PA64S(F).xlsx]

## Sheet: Sheet1
Table S4 The statistics of mRNA-seq reads and mapped reads in stage 6 and stage 7 of PA64S(S) and PA64S(F)
Samples	Total-reads	Q20 (%)	GC (%)	Total-map		Unique-map		Multi-map
				Reads	Percent (%)	Reads	Percent (%)	Reads	Percent (%)
S6-1	60498004	97.06	52.97	55645938	91.98	54872054	90.7	773884	1.28
S6-2	75050466	97.27	58.21	68453311	91.21	54872055	89.72	1120298	1.49
S6-3	68147630	97.63	57.62	62888577	92.28	54872056	90.72	1064196	1.56
F6-1	63845846	97.13	53.22	58547248	91.7	54872057	90.32	881769	1.38
F6-2	73194506	97.67	54.86	67331353	91.99	54872058	90.67	966009	1.32
F6-3	64877034	97.78	51.39	59725954	92.06	54872059	90.87	774525	1.19
S7-1	82056740	97.77	57.53	76094532	92.73	54872060	91.36	1129486	1.38
S7-2	71433192	97.46	56.76	65718252	92	54872061	90.48	1088667	1.52
S7-3	74135864	97.64	55.69	68076764	91.83	54872062	90.51	976697	1.32
F7-1	66337622	97.31	57.94	61405544	92.57	54872063	91.16	932321	1.41
F7-2	69535056	96.87	58.42	64402915	92.62	54872064	91.18	1004072	1.44
F7-3	77007990	97.59	58.7	71358961	92.66	54872065	91.19	1137004	1.48
