# Supplementary material for: Integrated Analysis of Small RNA, Transcriptome, and Degradome Sequencing Reveals the MiR156, MiR5488 and MiR399 Are Involved in the Regulation of Male Sterility in PTGMS Rice
Source: Int J Mol Sci. 2021 Feb 24;22(5):2260. doi: 10.3390/ijms22052260 (PMC7956645; doi:10.3390/ijms22052260)
Supplement: Supplementary file 1 [file ijms-22-02260-s001.zip › ijms-1089447-proofreading done-supp/supplementary/Table S5 The results of DEGs in stage 6 and stage 7 of PA64S(S) and PA64S(F).xlsx]

## Sheet: DEG in stage 6
The results of DEGs in stage 6
ID	F6_1	F6_2	F6_3	S6_1	S6_2	S6_3	log2foldchange	pvalue	padj	gene_name	gene_chr	gene_start	gene_end	gene_strand	gene_length	gene_biotype	gene_description
OS05G0560000	2604.4	12618.2	3314.93	1449.16	1432.05	1586.67	2.05279	0.000860257	0.0196267	PSAH	5	27878662	27879543	+	676	protein_coding	Photosystem I reaction center subunit VI, chloroplastic [Source:UniProtKB/Swiss-Prot;Acc:Q0DG05]
OS05G0163300	395.15	2088.65	1736.25	149.805	426.929	166.057	2.50589	0.000205858	0.00793016	-	5	3715778	3716891	-	1114	protein_coding	Os05g0163300 protein [Source:UniProtKB/TrEMBL;Acc:Q0DKH4]
OS08G0159500	95.0895	286.339	89.3215	40.5723	56.3868	43.7953	1.74107	0.00259602	0.0393378	LSD1	8	3460765	3463758	-	2150	protein_coding	Protein LSD1 [Source:UniProtKB/Swiss-Prot;Acc:Q0J7V9]
OS06G0206900	115.164	153.324	93.3359	58.2577	53.7018	37.4085	1.2778	0.00291969	0.0423587	-	6	5409030	5409864	+	835	protein_coding	Os06g0206900 protein [Source:UniProtKB/TrEMBL;Acc:Q69TF5]
OS02G0733900	500.805	67.0156	148.535	53.0561	34.0111	31.0216	2.60202	0.000285541	0.00979331	-	2	30596400	30597001	-	602	protein_coding	Os02g0733900 protein [Source:UniProtKB/TrEMBL;Acc:Q6Z2I6]
novel.37807	12.6786	24.3693	13.047	20.8063	107.404	94.8897	-2.15633	0.00222366	0.0358631	-	6	26279287	26280709	+	1347	-	PF00931:NB-ARC domain
novel.27328	51.7709	70.0618	161.582	33.2901	28.6409	28.2844	1.65306	0.00336748	0.0459008	-	4	13396607	13401045	-	1331	-	PF00010:Helix-loop-helix DNA-binding domain
novel.6755	3.16965	73.108	20.0722	2.08063	0	1.8248	4.64789	0.000308481	0.0102073	-	10	2885331	2889781	-	3469	-	PF00514:Armadillo/beta-catenin-like repeat
novel.23809	249.346	375.694	267.964	170.612	72.4974	93.9773	1.40759	0.00232952	0.0368742	-	3	19705675	19717686	-	2386	-	-
novel.37013	145.804	262.986	281.011	31.2095	57.2819	82.1161	2.01318	7.56869e-05	0.00404119	-	6	19020417	19030816	+	2637	-	PF02854:MIF4G domain|PF00642:Zinc finger C-x8-C-x5-C-x3-H type (and similar)
novel.32541	12.6786	3.04616	22.0795	40.5723	93.9781	55.6565	-2.33135	0.00120683	0.0240148	-	5	16392633	16393559	.	927	-	PF13456:Reverse transcriptase-like
OS10G0382100	40.1489	4.06155	27.0975	69.7011	105.613	137.773	-2.13636	0.00304268	0.0432901	-	10	12321053	12321838	+	786	protein_coding	Os10g0382100 protein [Source:UniProtKB/TrEMBL;Acc:C7J7D6]
OS03G0218500	2360.33	1457.08	1037.74	755.269	380.387	453.463	1.61158	0.000649002	0.0161815	-	3	6244085	6247317	-	2225	protein_coding	DnaK protein, expressed [Source:UniProtKB/TrEMBL;Acc:Q10PW8]
OS03G0143400	473.334	137.077	270.975	67.6205	72.4974	97.627	1.88964	0.000374961	0.0114691	-	3	2401014	2406713	-	2222	protein_coding	Chaperonin [Source:UniProtKB/TrEMBL;Acc:Q10RW9]
OS08G0414500	1499.24	143.17	529.907	101.951	141.415	91.2401	2.69844	0.000212762	0.00809725	-	8	19814567	19815027	-	461	protein_coding	Os08g0414500 protein [Source:UniProtKB/TrEMBL;Acc:A0A0N7KPU9]
OS04G0672700	45.4316	39.6001	32.1156	74.9027	119.039	110.401	-1.37951	0.00134205	0.025629	-	4	34333498	34336668	-	3171	protein_coding	Pentatricopeptide repeat-containing protein At3g50420 [Source:Projected from Arabidopsis thaliana (AT3G50420) UniProtKB/Swiss-Prot;Acc:Q9SCT2]
OS03G0624300	105.655	572.679	23.0831	7.28221	3.58012	9.12401	5.13513	1.43329e-07	4.66021e-05	-	3	23715220	23715752	+	533	protein_coding	Expressed protein [Source:UniProtKB/TrEMBL;Acc:Q75LF9]
OS06G0289900	265.194	326.955	311.12	610.665	547.758	569.338	-0.935439	0.00191942	0.0325496	-	6	10588158	10589935	-	1778	protein_coding	Glycosyltransferase [Source:UniProtKB/TrEMBL;Acc:Q5VME5]
novel.16093	14.7917	15.2308	6.02167	39.532	84.1328	66.6053	-2.40412	6.04743e-05	0.00345228	-	2	3431076	3441940	+	9561	-	PF10551:MULE transposase domain
OS03G0243100	4461.81	3293.92	3474.51	1412.75	1533.19	1513.67	1.33235	1.14494e-05	0.00107779	ADF5	3	7565328	7567774	-	1011	protein_coding	Actin-depolymerizing factor 5 [Source:UniProtKB/Swiss-Prot;Acc:Q10P87]
novel.23831	14.7917	25.3847	30.1084	3.12095	1.79006	2.7372	3.21076	0.000105304	0.00512898	-	3	20345551	20346363	.	813	-	-
novel.3201	110.938	77.1695	132.477	140.443	669.482	633.207	-2.17078	0.000372299	0.0114332	-	1	24460763	24465069	+	3225	-	PF00515:Tetratricopeptide repeat|PF00085:Thioredoxin|PF14559:Tetratricopeptide repeat|PF07719:Tetratricopeptide repeat
novel.40274	0	1.01539	0	10.4032	7.16023	28.2844	-5.38057	0.000413998	0.0121322	-	7	14574489	14598704	-	3068	-	PF13857:Ankyrin repeats (many copies)|PF11904:GPCR-chaperone
OS03G0571900	557.858	487.386	594.138	255.918	219.282	149.634	1.39229	0.000125734	0.00567478	-	3	20793274	20799805	-	1900	protein_coding	Protein DETOXIFICATION [Source:UniProtKB/TrEMBL;Acc:Q10HY1]
novel.257	57.0537	206.124	68.2456	45.7739	17.0056	7.29921	2.2477	0.00355815	0.0475444	-	1	1345477	1354728	+	1339	-	-
OS06G0228800	3.16965	103.57	80.289	0	0	0	8.48361	1.29125e-07	4.31596e-05	-	6	6691064	6695063	-	1749	protein_coding	Os06g0228800 protein [Source:UniProtKB/TrEMBL;Acc:Q67WJ4]
novel.28962	250.402	204.093	83.2998	16.645	30.431	16.4232	3.07886	6.93687e-08	2.80675e-05	-	4	24983267	24986218	-	873	-	-
novel.1205	135.238	224.401	108.39	58.2577	27.7459	34.6713	1.95939	0.000107162	0.00514142	-	1	6764106	6765888	-	1462	-	-
novel.45281	4.2262	1.01539	3.01084	36.411	8.05526	15.5108	-2.86048	0.00329836	0.0453362	-	8	26222185	26223134	.	950	-	-
OS11G0267400	32.753	104.585	70.2529	173.733	302.52	213.502	-1.73199	0.000942587	0.0207054	CLPC3	11	9193137	9198640	-	3223	protein_coding	Chaperone protein ClpC3, chloroplastic [Source:UniProtKB/Swiss-Prot;Acc:Q53LY0]
OS10G0330000	216.593	1931.27	534.925	131.08	230.918	212.59	2.22288	0.0021232	0.0348275	-	10	9315531	9316279	+	749	protein_coding	Expressed protein [Source:UniProtKB/TrEMBL;Acc:Q7G649]
OS06G0254600	208.14	1421.54	702.529	4.16126	18.7956	11.8612	6.05738	1.09835e-15	4.22187e-12	-	6	7996917	8004842	-	910	protein_coding	Os06g0254600 protein [Source:UniProtKB/TrEMBL;Acc:Q652U5]
OS01G0347600	70.7888	12.1847	12.0433	0	2.68509	1.8248	4.36112	0.000141123	0.00602727	-	1	13842272	13843744	+	1387	protein_coding	Os01g0347600 protein [Source:UniProtKB/TrEMBL;Acc:A0A0N7KCX2]
novel.10050	1.05655	0	1.00361	11.4435	15.2155	18.248	-4.45408	0.000553779	0.0148856	-	11	6468448	6469169	.	722	-	-
OS05G0464350	6.3393	11.1693	18.065	27.0482	76.0775	74.8169	-2.32176	0.000452793	0.0129402	-	5	22811497	22811754	+	258	protein_coding	Os05g0464350 protein [Source:UniProtKB/TrEMBL;Acc:A0A0N7KKX6]
novel.18211	59.1668	28.4309	61.2203	169.571	343.691	311.129	-2.47061	5.73404e-07	0.000136334	-	2	21374401	21376284	-	1724	-	-
novel.11726	32.753	24.3693	28.1011	82.1849	71.6023	83.0285	-1.47486	0.000433781	0.0125682	-	11	25627185	25720952	+	6461	-	PF00931:NB-ARC domain
OS02G0203300	32.753	71.0772	50.1806	7.28221	7.16023	4.56201	3.0228	1.50778e-06	0.000289783	-	2	5775768	5777385	+	1518	protein_coding	Glycosyltransferase [Source:UniProtKB/TrEMBL;Acc:A0A0N7KEW3]
OS02G0666900	46.4882	7.10772	26.0939	91.5477	248.818	72.9921	-2.37682	0.00133209	0.0255803	-	2	27082915	27083644	+	730	protein_coding	Os02g0666900 protein [Source:UniProtKB/TrEMBL;Acc:Q6EU86]
novel.45469	318.021	509.725	508.831	208.063	143.205	129.561	1.4761	0.000228093	0.00848073	-	8	27356033	27359653	-	2724	-	PF02179:BAG domain
OS08G0162400	31.6965	42.6463	45.1626	17.6854	7.16023	10.9488	1.74998	0.00267201	0.0398865	-	8	3686057	3688009	-	1953	protein_coding	Os08g0162400 protein [Source:UniProtKB/TrEMBL;Acc:Q84SC7]
novel.35781	35.9227	28.4309	28.1011	108.193	176.321	142.335	-2.20876	2.01673e-07	6.28539e-05	-	6	5636888	5638275	+	1388	-	PF14369:zinc-ribbon|PF13639:Ring finger domain
novel.2434	142.634	172.616	69.2492	224.708	456.465	604.01	-1.74144	0.00112978	0.0231816	-	1	17932403	17947305	+	5060	-	PF12047:Cytosine specific DNA methyltransferase replication foci domain
novel.44662	138.408	144.185	72.2601	201.821	764.355	799.264	-2.31521	9.11426e-05	0.00467116	-	8	22001091	22011866	+	6368	-	PF00118:TCP-1/cpn60 chaperonin family|PF01504:Phosphatidylinositol-4-phosphate 5-Kinase|PF01363:FYVE zinc finger
novel.2372	16.9048	7.10772	11.0397	33.2901	37.5912	52.9193	-1.82445	0.0019221	0.0325712	-	1	17230336	17231229	-	731	-	-
novel.43784	27.4703	17.2616	22.0795	47.8545	100.243	129.561	-2.05769	0.00017075	0.00689805	-	8	12186718	12190829	-	3697	-	PF04937:Protein of unknown function (DUF 659)|PF05699:hAT family C-terminal dimerisation region
novel.35809	120.447	120.831	127.459	30.1691	28.6409	20.9852	2.21041	4.15611e-08	1.87946e-05	-	6	5837358	5844481	-	2919	-	PF07992:Pyridine nucleotide-disulphide oxidoreductase|PF07859:alpha/beta hydrolase fold
OS05G0311500	108.825	528.002	234.845	36.411	18.7956	19.1604	3.55509	3.71668e-08	1.71489e-05	-	5	14245044	14246369	+	1222	protein_coding	Os05g0311500 protein [Source:UniProtKB/TrEMBL;Acc:Q0DJ98]
OS12G0594000	69.7323	75.1387	55.1987	192.458	170.056	354.924	-1.84282	4.39927e-05	0.00280277	-	12	24915108	24917305	+	2198	protein_coding	Os12g0594000 protein [Source:UniProtKB/TrEMBL;Acc:A0A0P0YBW3]
OS05G0498400	26.4137	20.3078	10.0361	75.943	91.293	156.933	-2.51688	6.5514e-06	0.000751716	-	5	24537805	24539858	+	1498	protein_coding	Os05g0498400 protein [Source:UniProtKB/TrEMBL;Acc:Q6L4U9]
novel.42350	3667.28	2540.5	8315.93	2006.77	1500.96	743.607	1.7725	0.00207318	0.0343737	-	7	29268134	29269922	-	1756	-	-
novel.47598	5.28275	4.06155	1.00361	14.5644	28.6409	16.4232	-2.53564	0.00303615	0.043224	-	9	19581493	19587857	-	2259	-	PF14008:Iron/zinc purple acid phosphatase-like protein C|PF16656:Purple acid Phosphatase, N-terminal domain|PF00149:Calcineurin-like phosphoesterase
OS08G0158400	8.4524	86.308	0	0	0.895029	0.912401	5.67795	0.00120411	0.024002	-	8	3415483	3417216	-	1734	protein_coding	Os08g0158400 protein [Source:UniProtKB/TrEMBL;Acc:Q84PV5]
novel.42859	67.6192	81.2311	43.1553	74.9027	275.669	319.34	-1.80375	0.00273709	0.0406374	-	8	3031282	3043862	-	4209	-	PF13251:Domain of unknown function (DUF4042)
OS05G0402900	192.292	411.232	145.524	37.4513	96.6632	46.5325	2.05004	0.000419808	0.0122147	-	5	19631965	19633439	+	1475	protein_coding	Os05g0402900 protein [Source:UniProtKB/TrEMBL;Acc:Q0DIB3]
OS01G0905800	32769.9	44547.1	31144.1	9750.87	11467.1	7689.72	1.90765	3.71784e-08	1.71489e-05	FBA3	1	39433408	39435696	-	1483	protein_coding	Fructose-bisphosphate aldolase 3, cytoplasmic [Source:UniProtKB/Swiss-Prot;Acc:Q5N725]
novel.42893	1575.32	2401.39	1115.01	2822.38	5099.88	6398.67	-1.49193	0.00165649	0.0296152	-	8	3224225	3234540	-	6739	-	PF05000:RNA polymerase Rpb1, domain 4|PF05001:RNA polymerase Rpb1 C-terminal repeat|PF04992:RNA polymerase Rpb1, domain 6|PF04983:RNA polymerase Rpb1, domain 3|PF00623:RNA polymerase Rpb1, domain 2|PF04997:RNA polymerase Rpb1, domain 1|PF04990:RNA polymerase Rpb1, domain 7|PF04998:RNA polymerase Rpb1, domain 5
OS01G0203400	81.3543	89.3542	47.1698	9.36284	30.431	1.8248	2.38388	0.00363521	0.0481556	-	1	5685594	5686401	+	808	protein_coding	Os01g0203400 protein [Source:UniProtKB/TrEMBL;Acc:Q9LWQ0]
OS01G0889400	51.7709	61.9387	54.1951	12.4838	18.7956	26.4596	1.53463	0.00222834	0.0358884	LBD6	1	38676241	38679639	+	1922	protein_coding	LOB domain-containing protein 6 [Source:UniProtKB/Swiss-Prot;Acc:Q8LQH4]
OS01G0780400	6.3393	7.10772	4.01445	29.1288	26.8509	31.0216	-2.31836	0.00032654	0.0105987	-	1	33050684	33058490	+	3629	protein_coding	Katanin p80 WD40 repeat-containing subunit B1 homolog [Source:UniProtKB/TrEMBL;Acc:Q5ZCG1]
OS01G0924200	533.558	551.356	1298.67	217.426	312.365	241.786	1.62706	0.000684603	0.0168408	-	1	40460001	40461062	+	1062	protein_coding	Os01g0924200 protein [Source:UniProtKB/TrEMBL;Acc:Q5JJP9]
OS01G0263400	29.5834	24.3693	28.1011	59.298	68.0222	94.8897	-1.43877	0.00142544	0.0267493	-	1	8921590	8924862	-	3273	protein_coding	Fertility restorer-like [Source:UniProtKB/TrEMBL;Acc:Q5NBA9]
OS05G0150100	5.28275	1.01539	9.03251	24.9676	23.2708	27.372	-2.30076	0.00328466	0.0452804	-	5	2869024	2870322	+	1299	protein_coding	Os05g0150100 protein [Source:UniProtKB/TrEMBL;Acc:A0A0N7KK58]
OS03G0103000	53.884	123.877	220.795	48.8948	39.3813	16.4232	1.93107	0.00298631	0.0428316	-	3	202527	205750	+	2134	protein_coding	Nitrate/chlorate transporter, putative, expressed [Source:UniProtKB/TrEMBL;Acc:Q10T28]
OS10G0566700	942.442	675.233	603.171	437.973	292.675	271.896	1.14792	0.00301506	0.0431385	-	10	22453084	22456620	+	867	protein_coding	Chloroplast chaperonin 10, putative, expressed [Source:UniProtKB/TrEMBL;Acc:Q7XC09]
novel.3264	41.2054	39.6001	21.0759	70.7414	134.254	116.787	-1.66148	0.000811434	0.0189223	-	1	24817693	24820517	-	1707	-	PF00534:Glycosyl transferases group 1
OS09G0499400	223.989	178.708	393.416	745.906	1218.13	968.97	-1.88131	2.15753e-05	0.00174594	-	9	19329898	19331922	-	2025	protein_coding	Os09g0499400 protein [Source:UniProtKB/TrEMBL;Acc:Q0J0T4]
OS07G0625500	477.56	95.4465	737.655	1310.8	3108.44	2196.15	-2.33555	0.000653311	0.0162539	-	7	25907654	25908496	+	843	protein_coding	Os07g0625500 protein [Source:UniProtKB/TrEMBL;Acc:Q8LI46]
OS12G0621500	2.1131	3.04616	0	21.8466	58.1769	52.9193	-4.6962	5.40509e-07	0.000131218	-	12	26507440	26513551	+	3649	protein_coding	Probable serine/threonine protein kinase IRE [Source:Projected from Arabidopsis thaliana (AT5G62310) UniProtKB/Swiss-Prot;Acc:Q9LE81]
EPlOSAG00000024470	2.1131	0	0	11.4435	13.4254	16.4232	-4.32247	0.00126065	0.0247177	-	4	25060063	25060191	-	129	ncRNA
novel.20173	196.518	290.401	79.2854	20.8063	33.1161	38.3209	2.61511	6.41678e-06	0.000749182	-	2	33249083	33251442	-	2360	-	PF00646:F-box domain
OS01G0550800	2534.66	419.355	84.3034	12.4838	130.674	143.247	3.40635	0.00116919	0.0236535	-	1	20640981	20643879	+	1552	protein_coding	Os01g0550800 protein [Source:UniProtKB/TrEMBL;Acc:Q5JK80]
novel.27297	21.131	3.04616	19.0686	34.3304	72.4974	158.758	-2.62057	0.000946007	0.0207489	-	4	12997679	13010593	-	4192	-	-
OS03G0835150	1292.16	4071.71	3368.12	833.292	1339.86	658.754	1.6245	0.00214856	0.0350688	-	3	35090847	35091639	-	793	protein_coding	Expressed protein [Source:UniProtKB/TrEMBL;Acc:Q75LJ0]
OS11G0637200	42.262	60.9233	33.1192	7.28221	11.6354	20.9852	1.7655	0.00375483	0.0491054	-	11	25165988	25167744	-	1610	protein_coding	Os11g0637200 protein [Source:UniProtKB/TrEMBL;Acc:Q2R0P8]
novel.12820	5.28275	4.06155	1.00361	10.4032	34.0111	35.5837	-2.96013	0.000815997	0.0189381	-	12	4469431	4475455	+	2652	-	PF00929:Exonuclease
OS05G0136900	881.162	3209.64	818.948	85.3058	330.266	302.917	2.77211	6.31938e-05	0.00355145	-	5	2143896	2150179	+	1728	protein_coding	Os05g0136900 protein [Source:UniProtKB/TrEMBL;Acc:Q75L39]
novel.24214	16.9048	28.4309	10.0361	46.8142	66.2322	90.3277	-1.87838	0.00108088	0.0226621	-	3	24174124	24180484	-	3463	-	-
OS02G0734600	1252.01	1553.54	791.85	188.297	527.172	241.786	1.90947	0.000210334	0.00803136	-	2	30642392	30654596	+	1569	protein_coding	Os02g0734600 protein [Source:UniProtKB/TrEMBL;Acc:Q6Z2H7]
OS10G0478200	14483.2	11520.6	18714.4	8306.92	5682.54	5921.49	1.16732	0.00140514	0.0264978	-	10	17913831	17917765	+	1390	protein_coding	Malate dehydrogenase [Source:UniProtKB/TrEMBL;Acc:A1YQK1]
OS06G0232000	27.4703	15.2308	21.0759	136.281	51.0167	94.8897	-2.14503	0.000109049	0.00517489	-	6	6816406	6819804	-	3399	protein_coding	Os06g0232000 protein [Source:UniProtKB/TrEMBL;Acc:Q7XXQ8]
OS08G0189200	16606.8	11207.9	1406.06	146.684	591.614	569.338	4.48173	2.6766e-08	1.34196e-05	GER2	8	5222239	5223278	+	882	protein_coding	Germin-like protein 8-3 [Source:UniProtKB/Swiss-Prot;Acc:Q6YZZ7]
novel.16984	311.682	402.094	99.3576	43.6932	41.1713	40.1457	2.70164	1.74914e-06	0.00031516	-	2	9016533	9023102	+	4589	-	PF02179:BAG domain|PF00612:IQ calmodulin-binding motif
OS03G0243900	546.236	1455.05	1533.52	342.264	368.752	292.881	1.81609	0.0001393	0.00601626	-	3	7611453	7614083	-	1720	protein_coding	Os03g0243900 protein [Source:UniProtKB/TrEMBL;Acc:Q10P77]
novel.30914	32.753	36.554	12.0433	36.411	176.321	179.743	-2.27214	0.00129646	0.0251685	-	5	361039	365961	+	3406	-	PF00415:Regulator of chromosome condensation (RCC1) repeat|PF08381:Transcription factor regulating root and shoot growth via Pin3|PF01363:FYVE zinc finger|PF13713:Transcription factor BRX N-terminal domain
OS10G0567400	426.846	2879.64	930.349	252.797	263.139	225.363	2.5149	0.000114146	0.0053183	CAO	10	22482882	22486431	-	2672	protein_coding	Chlorophyllide a oxygenase, chloroplastic [Source:UniProtKB/Swiss-Prot;Acc:Q8S7E1]
OS07G0448400	63.393	4.06155	91.3287	4.16126	9.84532	2.7372	3.24047	0.00124549	0.0245091	-	7	15376916	15378289	+	618	protein_coding	Os07g0448400 protein [Source:UniProtKB/TrEMBL;Acc:Q0D6R5]
OS05G0239400	2.1131	1.01539	1.00361	6.24189	8.95029	30.1092	-3.46463	0.00293563	0.0424214	-	5	8488169	8492925	+	1311	protein_coding	Os05g0239400 protein [Source:UniProtKB/TrEMBL;Acc:A0A0N7KKE1]
novel.42828	8.4524	9.13849	35.1264	2.08063	0.895029	0.912401	3.78648	0.000929984	0.0205837	-	8	2775435	2776412	+	827	-	PF02365:No apical meristem (NAM) protein
novel.2201	27.4703	40.6155	54.1951	9.36284	4.47515	1.8248	2.98621	4.06874e-05	0.00268875	-	1	14566288	14567636	-	772	-	-
novel.10748	36.9792	37.5694	35.1264	54.0964	126.199	111.313	-1.41275	0.00372247	0.0487514	-	11	15878881	15880524	+	1482	-	PF02992:Transposase family tnp2
novel.9097	279.986	357.417	186.672	489.988	757.195	903.277	-1.38407	0.00126029	0.0247177	-	10	23195820	23206268	-	5772	-	-
novel.43459	23.2441	54.831	23.0831	81.1446	169.161	172.444	-2.06357	0.000214394	0.00810584	-	8	8272704	8283836	+	1213	-	PF00069:Protein kinase domain
OS06G0683800	482.843	69.0464	84.3034	8.32252	52.8067	2.7372	3.31308	0.00110302	0.0228557	-	6	28493187	28493877	+	691	protein_coding	Os06g0683800 protein [Source:UniProtKB/TrEMBL;Acc:Q655G4]
novel.20994	483.9	505.663	474.709	858.26	1105.36	1362.22	-1.18369	0.000395714	0.0119143	-	3	1196006	1205315	-	6927	-	PF00271:Helicase conserved C-terminal domain|PF02170:PAZ domain|PF00636:Ribonuclease III domain|PF03368:Dicer dimerisation domain|PF00270:DEAD/DEAH box helicase|PF14709:double strand RNA binding domain from DEAD END PROTEIN 1
OS01G0978100	2401.54	5420.14	3401.24	1643.7	1355.97	1211.67	1.41417	0.000744198	0.0177859	-	1	43232027	43238506	-	2102	protein_coding	Cysteine synthase [Source:UniProtKB/TrEMBL;Acc:Q5JNB0]
OS07G0130200	49.6578	48.7386	17.0614	0	9.84532	2.7372	3.17527	0.000896319	0.0201088	-	7	1595360	1597594	-	2235	protein_coding	Os07g0130200 protein [Source:UniProtKB/TrEMBL;Acc:Q6YT57]
OS05G0181200	6.3393	435.602	48.1734	1.04032	9.84532	7.29921	4.74394	5.88446e-05	0.00337595	-	5	4885421	4887144	+	1724	protein_coding	Os05g0181200 protein [Source:UniProtKB/TrEMBL;Acc:Q0DK96]
OS01G0595400	758.603	1031.63	942.392	441.094	203.172	145.984	1.79086	0.000299058	0.0100836	-	1	23333024	23337221	+	886	protein_coding	Os01g0595400 protein [Source:UniProtKB/TrEMBL;Acc:Q8L4C8]
novel.3616	38.0358	16.2462	19.0686	281.925	165.58	201.641	-3.14759	2.86086e-10	2.86869e-07	-	1	27301681	27312183	-	4230	-	PF13639:Ring finger domain
novel.14935	7.39585	2.03078	5.01806	23.9272	22.3757	26.4596	-2.33724	0.00134249	0.025629	-	12	24784551	24786544	+	1379	-	PF02362:B3 DNA binding domain
novel.43089	22.1875	118.8	54.1951	14.5644	10.7404	9.12401	2.50741	0.000424374	0.0123266	-	8	4610545	4612664	-	1893	-	-
OS03G0582200	386.697	396.001	128.462	30.1691	84.1328	77.5541	2.24548	0.000168081	0.00683679	SCAMP4	3	21416155	21420237	-	1518	protein_coding	Secretory carrier-associated membrane protein 4 [Source:UniProtKB/Swiss-Prot;Acc:Q75IC7]
novel.15288	281.042	289.386	190.686	71.7817	128.884	93.0649	1.37196	0.000885391	0.0199217	-	12	27109051	27112799	+	3749	-	PF00560:Leucine Rich Repeat|PF08263:Leucine rich repeat N-terminal domain|PF00069:Protein kinase domain
OS04G0107600	26.4137	6.09233	18.065	4.16126	0.895029	0	3.36762	0.00379556	0.0493972	ADC2	4	463738	467271	+	2133	protein_coding	Arginine decarboxylase 2 [Source:UniProtKB/Swiss-Prot;Acc:Q7XRA1]
novel.14251	47.5447	49.754	40.1445	97.7896	196.906	209.852	-1.87747	4.38205e-05	0.00279954	-	12	20801328	20805515	+	3611	-	PF08276:PAN-like domain|PF01453:D-mannose binding lectin|PF00069:Protein kinase domain|PF00954:S-locus glycoprotein domain
novel.13046	197.575	176.678	95.3432	343.304	377.702	488.135	-1.36502	0.00122549	0.0242711	-	12	6729659	6734454	-	2880	-	PF00130:Phorbol esters/diacylglycerol binding domain (C1 domain)|PF00781:Diacylglycerol kinase catalytic domain|PF00609:Diacylglycerol kinase accessory domain
OS11G0183900	1768.66	870.188	667.402	327.699	424.244	315.691	1.63058	0.000523743	0.0142948	-	11	4247310	4251716	+	1839	protein_coding	Eukaryotic aspartyl protease family protein, expressed [Source:UniProtKB/TrEMBL;Acc:Q53NE7]
OS02G0712800	6.3393	2.03078	9.03251	26.0079	34.9061	41.9705	-2.56465	0.000261908	0.00922195	-	2	29523354	29527951	-	2700	protein_coding	Os02g0712800 protein [Source:UniProtKB/TrEMBL;Acc:Q0DY64]
novel.7187	103.542	309.693	174.629	46.8142	63.5471	45.6201	1.91358	0.000214256	0.00810584	-	10	10570782	10571405	.	624	-	-
novel.30534	54.9406	64.9849	27.0975	87.3865	326.686	379.559	-2.43336	0.000110912	0.00524172	-	4	34040145	34049607	-	4077	-	PF00784:MyTH4 domain|PF09379:FERM N-terminal domain|PF00373:FERM central domain|PF00225:Kinesin motor domain
OS03G0329700	646.608	729.049	736.651	913.397	1999.5	2161.48	-1.26452	0.00327457	0.0451987	-	3	12117813	12122998	+	3520	protein_coding	Os03g0329700 protein [Source:UniProtKB/TrEMBL;Acc:Q10LZ2]
novel.30107	51.7709	32.4924	9.03251	8.32252	2.68509	2.7372	2.77974	0.00170416	0.0300566	-	4	31751600	31759420	-	4724	-	PF16760:Starch/carbohydrate-binding module (family 53)
novel.36648	87.6936	24.3693	29.1048	101.951	201.382	180.655	-1.77966	0.00333555	0.0455733	-	6	13647508	13651439	+	1949	-	PF13178:Protein of unknown function (DUF4005)|PF00612:IQ calmodulin-binding motif
novel.293	10.5655	0	3.01084	58.2577	26.8509	46.5325	-3.28543	0.00027611	0.0096047	-	1	1620307	1621236	.	930	-	-
OS04G0349600	10.5655	22.3385	11.0397	27.0482	64.4421	62.0433	-1.80632	0.00347801	0.046937	-	4	16661799	16664487	+	2532	protein_coding	Os04g0349600 protein [Source:UniProtKB/TrEMBL;Acc:A0A0P0W913]
OS01G0119800	63.393	29.4463	27.0975	169.571	105.613	153.283	-1.83811	0.000257445	0.00912053	-	1	1125645	1127402	-	1446	ncRNA
novel.24879	244.063	254.862	135.488	304.812	1267.36	849.446	-1.93281	0.000739783	0.0176988	-	3	28795423	28798422	-	2263	-	PF00069:Protein kinase domain
novel.46673	4.2262	28.4309	13.047	2.08063	1.79006	0.912401	3.26696	0.00353753	0.0473803	-	9	12772333	12773044	.	712	-	PF00201:UDP-glucoronosyl and UDP-glucosyl transferase
OS03G0718800	344.435	438.648	777.799	162.289	81.4477	208.94	1.78619	0.000533499	0.0144584	-	3	29110322	29111067	+	746	protein_coding	Os03g0718800 protein [Source:UniProtKB/TrEMBL;Acc:Q6ASW6]
novel.146	10.5655	5.07694	8.0289	21.8466	25.9558	46.5325	-1.99889	0.00279472	0.0410938	-	1	720329	723680	-	2764	-	PF00069:Protein kinase domain
OS09G0433000	341.266	1443.88	371.337	61.3786	182.586	130.473	2.52506	0.000179133	0.00711771	-	9	15896393	15897948	-	1556	protein_coding	Hexosyltransferase [Source:UniProtKB/TrEMBL;Acc:Q69MI0]
EPlOSAG00000001731	20.0744	0	25.0903	1.04032	0	0	5.47132	0.00311954	0.0439691	-	4	33718185	33718302	-	118	ncRNA
OS01G0839100	85.5805	62.9541	33.1192	1.04032	13.4254	8.21161	2.98549	0.000107978	0.00516436	-	1	36001242	36002101	+	860	protein_coding	C2H2 zinc finger protein [Source:UniProtKB/TrEMBL;Acc:Q5NA09]
novel.17312	9.50895	55.8464	33.1192	0	0.895029	2.7372	4.7259	2.48767e-05	0.00193176	-	2	12663691	12669932	-	3936	-	PF00005:ABC transporter|PF08370:Plant PDR ABC transporter associated|PF01061:ABC-2 type transporter
OS03G0183500	69.7323	0	27.0975	3.12095	1.79006	0	4.31878	0.00362646	0.0480793	-	3	4379668	4380736	-	904	protein_coding	Expressed protein [Source:UniProtKB/TrEMBL;Acc:Q10QU0]
novel.15828	24.3006	16.2462	8.0289	34.3304	110.984	156.933	-2.64082	0.000139254	0.00601626	-	2	2105572	2110510	+	2640	-	PF03110:SBP domain
OS11G0453900	16.9048	123.877	9.03251	6.24189	1.79006	2.7372	3.8133	0.000321613	0.0104913	RAB16D	11	15320288	15321526	-	852	protein_coding	Dehydrin Rab16D [Source:UniProtKB/Swiss-Prot;Acc:Q2R4Z8]
OS02G0588700	275.759	2269.39	840.023	228.869	329.371	270.983	2.0293	0.0028423	0.04155	-	2	22696563	22697570	-	1008	protein_coding	Os02g0588700 protein [Source:UniProtKB/TrEMBL;Acc:Q6YY45]
OS09G0432300	352.888	641.725	1045.76	167.491	209.437	151.459	1.94913	5.56428e-05	0.00324883	-	9	15868300	15869024	-	725	protein_coding	Os09g0432300 protein [Source:UniProtKB/TrEMBL;Acc:Q0J1L1]
OS08G0501900	142.634	139.108	86.3107	32.2498	38.4863	41.9705	1.70535	6.76588e-05	0.003742	-	8	24795776	24796407	-	632	ncRNA
novel.38131	7.39585	0	1.00361	41.6126	18.7956	28.2844	-3.41336	0.000639806	0.0160914	-	6	28336542	28337530	-	871	-	-
novel.10850	480.73	510.74	1063.83	339.143	227.337	162.407	1.49623	0.00240768	0.03747	-	11	17203499	17627246	+	2548	-	-
novel.18912	44.3751	5.07694	18.065	2.08063	0.895029	0	4.5451	0.000362125	0.0113026	-	2	25895499	25900340	+	2467	-	PF00515:Tetratricopeptide repeat|PF13414:TPR repeat|PF07719:Tetratricopeptide repeat
OS12G0629700	31.6965	57.8771	30.1084	5.20158	5.37018	14.5984	2.2434	0.000976318	0.0211823	-	12	26946904	26947698	-	795	protein_coding	Os12g0629700 protein [Source:UniProtKB/TrEMBL;Acc:Q2QLS9]
novel.25553	4.2262	32.4924	35.1264	0	4.47515	0	3.97264	0.00233141	0.0368788	-	3	32187362	32187761	-	400	-	-
OS06G0199300	1754.93	2199.33	2349.46	923.8	865.493	414.23	1.51655	0.000360847	0.011292	-	6	5044982	5045310	-	329	ncRNA
OS07G0148900	1065	4532.69	1512.44	428.61	211.227	87.5905	3.28956	3.21995e-06	0.00047001	-	7	2546465	2547298	+	599	protein_coding	Photosystem I reaction center subunit psaK, chloroplastic [Source:Projected from Arabidopsis thaliana (AT1G30380) UniProtKB/Swiss-Prot;Acc:Q9SUI5]
novel.24302	95.0895	50.7694	73.2637	1087.13	257.768	295.618	-2.90419	4.42311e-06	0.000582916	-	3	24961298	24962151	+	854	-	-
novel.16564	118.334	183.785	40.1445	9.36284	17.0056	5.47441	3.42306	1.29571e-06	0.000257612	-	2	5964313	5967647	-	2105	-	PF00201:UDP-glucoronosyl and UDP-glucosyl transferase
OS02G0246900	323.304	570.648	440.586	127.959	221.072	151.459	1.41422	0.000654229	0.0162591	-	2	8292477	8293241	+	765	protein_coding	Os02g0246900 protein [Source:UniProtKB/TrEMBL;Acc:Q6K3S1]
OS11G0249000	45.4316	94.4311	45.1626	11.4435	9.84532	10.9488	2.52277	1.18594e-05	0.00110734	-	11	8072537	8078086	+	2945	protein_coding	NB-ARC domain containing protein, expressed [Source:UniProtKB/TrEMBL;Acc:Q53JL2]
OS07G0641700	5934.64	924.003	2726.81	993.501	704.388	587.587	2.06842	0.00113234	0.0231929	-	7	26705903	26707842	+	572	protein_coding	10 kDa chaperonin [Source:UniProtKB/TrEMBL;Acc:Q8H3I7]
OS07G0492000	5708.54	10588.5	6376.95	2332.39	2547.25	2075.71	1.70484	7.10686e-06	0.000798882	NDKR	7	18334997	18337480	-	865	protein_coding	Nucleoside diphosphate kinase 1 [Source:UniProtKB/Swiss-Prot;Acc:Q07661]
novel.25900	12.6786	133.016	108.39	1.04032	6.26521	10.9488	3.78777	5.60283e-05	0.00325258	-	3	33645036	33647829	+	1992	-	PF08417:Pheophorbide a oxygenase|PF00355:Rieske [2Fe-2S] domain
OS12G0411700	212.366	470.125	131.473	63.4592	68.0222	62.9557	2.06556	0.000137796	0.00598492	-	12	12568930	12587004	-	2642	protein_coding	ABC-2 type transporter family protein, expressed [Source:UniProtKB/TrEMBL;Acc:Q2QT07]
OS11G0245400	84.524	159.416	99.3576	191.418	341.006	329.377	-1.32818	0.00297902	0.0427806	-	11	7804503	7806059	-	1557	protein_coding	Os11g0245400 protein [Source:UniProtKB/TrEMBL;Acc:A0A0P0Y0K8]
OS01G0357200	20.0744	182.77	70.2529	3.12095	8.05526	9.12401	3.74146	8.97231e-06	0.000899689	-	1	14453690	14454549	+	563	protein_coding	Os01g0357200 protein [Source:UniProtKB/TrEMBL;Acc:Q5ZBK3]
OS02G0184900	16.9048	22.3385	6.02167	1.04032	1.79006	0.912401	3.58668	0.00124021	0.024447	-	2	4740049	4743113	+	1652	protein_coding	Os02g0184900 protein [Source:UniProtKB/TrEMBL;Acc:Q6ZIH6]
OS08G0104600	924.481	4536.75	2394.62	643.955	306.995	242.699	2.71875	1.92439e-05	0.0016139	ADI1	8	241783	242628	-	846	protein_coding	Ferredoxin-1, chloroplastic [Source:UniProtKB/Swiss-Prot;Acc:Q0J8M2]
novel.8205	2612.85	6180.67	759.734	906.115	233.603	469.887	2.5695	0.000577948	0.0152334	-	10	18707782	18711443	+	1382	-	PF17450:Alpha galactosidase A C-terminal beta sandwich domain|PF16499:Alpha galactosidase A
OS12G0151000	35.9227	35.5386	7.02529	1.04032	0	2.7372	4.37525	0.000133368	0.00583519	-	12	2535927	2538830	+	1507	protein_coding	Probable purple acid phosphatase 20 [Source:Projected from Arabidopsis thaliana (AT3G52780) UniProtKB/Swiss-Prot;Acc:Q9LXI7]
OS09G0469300	293.721	1105.76	835.005	98.8299	187.956	96.7145	2.54212	8.44507e-06	0.000876386	-	9	17843411	17844628	+	966	protein_coding	Os09g0469300 protein [Source:UniProtKB/TrEMBL;Acc:Q6K4A7]
OS07G0521300	52.8275	57.8771	16.0578	7.28221	10.7404	10.0364	2.17078	0.00154594	0.0282864	-	7	20149389	20152787	-	1878	protein_coding	Os07g0521300 protein [Source:UniProtKB/TrEMBL;Acc:Q0D601]
novel.43515	71.8454	88.3388	133.48	24.9676	48.3316	23.7224	1.59541	0.00189336	0.0322739	-	8	8781753	8782963	+	1211	-	-
OS01G0566701	27.4703	111.693	88.3179	9.36284	8.05526	6.38681	3.26056	1.64871e-06	0.000304194	-	1	21687437	21687759	-	323	ncRNA
OS02G0702300	96.146	754.433	60.2167	5.20158	69.8123	46.5325	2.90366	0.00379637	0.0493972	-	2	28928706	28932005	-	3300	protein_coding	Os02g0702300 protein [Source:UniProtKB/TrEMBL;Acc:A0A0P0VNN4]
novel.12813	50.7144	192.924	57.2059	6.24189	5.37018	8.21161	3.92336	4.63897e-08	1.98127e-05	-	12	4252755	4255325	+	2571	-	PF04578:Protein of unknown function, DUF594|PF13968:Domain of unknown function (DUF4220)
novel.11712	20.0744	54.831	24.0867	6.24189	0.895029	3.64961	3.2213	0.000141506	0.00602954	-	11	25596420	25602445	-	1728	-	PF00155:Aminotransferase class I and II
novel.33350	334.926	34.5232	65.2348	14.5644	9.84532	6.38681	3.82322	6.4349e-06	0.000749182	-	5	22440483	22445473	-	2042	-	PF00415:Regulator of chromosome condensation (RCC1) repeat
novel.24917	4.2262	1.01539	6.02167	19.766	50.1216	33.7589	-3.20404	6.70935e-05	0.00371966	-	3	28998615	28999011	-	249	-	-
novel.19812	21.131	10.1539	17.0614	26.0079	67.1272	80.2913	-1.84637	0.00316937	0.0444888	-	2	31120624	31129535	-	4307	-	PF00225:Kinesin motor domain
OS01G0642100	176.444	47.7232	53.1914	22.8869	10.7404	10.0364	2.67336	0.000125273	0.00566503	-	1	25798769	25800398	+	577	protein_coding	Os01g0642100 protein [Source:UniProtKB/TrEMBL;Acc:A0A0P0V5R8]
novel.24421	62.3364	28.4309	33.1192	69.7011	148.575	177.918	-1.67947	0.00226251	0.0361109	-	3	25846208	25849324	-	1540	-	-
OS06G0509900	2.1131	0	5.01806	90.5074	40.2763	29.1968	-4.48107	9.85284e-07	0.000209328	-	6	18201961	18202883	-	620	protein_coding	Os06g0509900 protein [Source:UniProtKB/TrEMBL;Acc:Q5Z4W6]
OS05G0344400	1340.76	2663.36	1142.11	384.917	548.653	343.063	2.01106	1.30577e-05	0.00119032	-	5	16184119	16186813	-	997	protein_coding	CASP-like protein 4B4 [Source:UniProtKB/Swiss-Prot;Acc:Q5W6M3]
novel.26956	31.6965	50.7694	26.0939	67.6205	151.26	159.67	-1.80313	0.000655453	0.016272	-	4	7893001	7901861	-	5515	-	PF12854:PPR repeat|PF13041:PPR repeat family|PF01535:PPR repeat|PF14432:DYW family of nucleic acid deaminases
novel.42061	21.131	24.3693	21.0759	5.20158	2.68509	1.8248	2.79849	0.000326951	0.0105987	-	7	27865026	27868442	+	1530	-	PF00962:Adenosine/AMP deaminase
novel.42640	13.7351	0	2.00722	64.4995	34.0111	23.7224	-2.96365	0.00369385	0.0484317	-	8	1202329	1205645	+	801	-	-
novel.39908	613.855	397.017	314.131	729.261	1202.92	1399.62	-1.3306	0.00251603	0.0384796	-	7	8930095	8943917	-	4679	-	PF01411:tRNA synthetases class II (A)|PF04424:MINDY deubiquitinase
OS03G0232600	2131.06	2087.64	2464.87	3238.5	6168.54	4958.9	-1.104	0.00297905	0.0427806	TUD1	3	7029174	7031611	-	2438	protein_coding	U-box domain-containing protein 75 [Source:UniProtKB/Swiss-Prot;Acc:Q10PI9]
OS01G0883800	101.429	318.832	462.665	75.943	65.3371	57.4813	2.15204	0.000203089	0.0078588	20OX2	1	38382385	38385469	+	1512	protein_coding	Gibberellin 20 oxidase 2 [Source:UniProtKB/Swiss-Prot;Acc:Q0JH50]
OS01G0241400	59.1668	20.3078	39.1409	5.20158	5.37018	3.64961	3.06144	1.97678e-05	0.00164617	GRXS3	1	7817704	7818394	+	691	protein_coding	Monothiol glutaredoxin-S3 [Source:UniProtKB/Swiss-Prot;Acc:Q0JP62]
OS05G0399300	1171.71	790.987	294.058	57.2173	112.774	104.926	3.03597	1.1821e-07	4.18563e-05	-	5	19426767	19427874	+	979	protein_coding	Os05g0399300 protein [Source:UniProtKB/TrEMBL;Acc:A0A0P0WM49]
OS03G0267000	7192.99	382.801	834.002	198.7	196.906	164.232	3.90899	8.83959e-06	0.000894156	HSP18.1	3	8834869	8835576	+	708	protein_coding	17.4 kDa heat shock protein [Source:UniProtKB/TrEMBL;Acc:E5D3K0]
OS07G0413800	21.131	61.9387	11.0397	3.12095	3.58012	8.21161	2.65164	0.00249985	0.0383204	-	7	13037553	13038640	-	1088	protein_coding	Os07g0413800 protein [Source:UniProtKB/TrEMBL;Acc:Q8H367]
OS08G0462900	6.3393	14.2154	61.2203	1.04032	3.58012	2.7372	3.45991	0.00113196	0.0231929	-	8	22715246	22716410	-	1165	protein_coding	Os08g0462900 protein [Source:UniProtKB/TrEMBL;Acc:Q6YUB6]
novel.15805	167.991	261.97	100.361	216.386	1408.78	1318.42	-2.47281	0.000334174	0.010749	-	2	1978438	1983583	+	4506	-	PF03178:CPSF A subunit region|PF10433:Mono-functional DNA-alkylating methyl methanesulfonate N-term
OS10G0409400	3814.14	609.233	137.495	14.5644	110.089	108.576	4.28853	2.22338e-05	0.00178048	BURP16	10	14171332	14172873	-	1220	protein_coding	BURP domain-containing protein 16 [Source:UniProtKB/Swiss-Prot;Acc:Q7XES5]
novel.26221	63.393	173.631	11.0397	2.08063	7.16023	0.912401	4.60003	8.43906e-06	0.000876386	-	3	35097010	35098704	-	1522	-	PF13976:GAG-pre-integrase domain
novel.5732	1.05655	0	6.02167	29.1288	34.0111	21.8976	-3.57693	0.000173222	0.00694926	-	1	39346700	39354338	-	1301	-	-
novel.6505	111.994	210.185	62.224	183.095	533.437	662.403	-1.84317	0.00314694	0.0442548	-	1	43049162	43058980	-	4508	-	-
OS03G0102300	10.5655	12.1847	7.02529	28.0885	108.299	124.999	-3.13644	5.37252e-06	0.000652139	-	3	152781	155316	+	1483	protein_coding	Os03g0102300 protein [Source:UniProtKB/TrEMBL;Acc:A0A0N7KGF0]
OS12G0476200	1140.02	3622.91	1115.01	511.835	698.123	636.856	1.6702	0.0022608	0.0361109	SWEET13	12	17302127	17305326	-	1653	protein_coding	Bidirectional sugar transporter SWEET13 [Source:UniProtKB/Swiss-Prot;Acc:Q2QR07]
OS11G0232100	254.628	610.248	361.3	126.918	109.194	90.3277	1.91001	2.53745e-05	0.00195723	-	11	7011573	7018706	-	3573	protein_coding	Leucine Rich Repeat family protein, expressed [Source:UniProtKB/TrEMBL;Acc:Q53MD2]
OS04G0684900	2020.12	1005.23	697.511	2565.42	3595.33	3787.38	-1.41811	0.00348994	0.0470216	-	4	34980601	34981819	+	1219	protein_coding	OSJNBa0088H09.11 protein [Source:UniProtKB/TrEMBL;Acc:Q7XPU5]
OS05G0105000	6.3393	8.12311	3.01084	9.36284	36.6962	46.5325	-2.41054	0.00343891	0.0465991	-	5	267986	274638	-	3540	protein_coding	Methionine S-methyltransferase [Source:UniProtKB/TrEMBL;Acc:Q75M18]
OS08G0296900	65.5061	68.031	30.1084	87.3865	238.973	251.823	-1.82227	0.00131726	0.02538	-	8	11984655	11989799	-	4111	protein_coding	Os08g0296900 protein [Source:UniProtKB/TrEMBL;Acc:Q69QX2]
novel.32805	275.759	161.447	162.585	457.739	823.427	913.314	-1.87188	2.5758e-05	0.00197361	-	5	18812093	18817685	+	1768	-	PF00847:AP2 domain
OS09G0412400	1899.68	5104.36	2825.17	1134.98	1398.93	1044.7	1.45766	0.0014561	0.0271005	-	9	14649378	14650175	-	688	protein_coding	Os09g0412400 protein [Source:UniProtKB/TrEMBL;Acc:Q6ES43]
OS08G0110200	32.753	27.4155	26.0939	58.2577	107.404	104.014	-1.64686	0.000432357	0.0125427	-	8	536368	539032	+	2665	protein_coding	Os08g0110200 protein [Source:UniProtKB/TrEMBL;Acc:Q6ZC60]
OS03G0272900	1349.21	1041.79	1565.64	3037.72	2315.44	3326.62	-1.13336	0.00109387	0.02281	-	3	9157102	9157955	-	854	protein_coding	Expressed protein [Source:UniProtKB/TrEMBL;Acc:Q10ND8]
OS10G0524700	73.9585	98.4927	65.2348	34.3304	28.6409	34.6713	1.28445	0.00280378	0.0411084	-	10	20394795	20399286	-	1756	protein_coding	Cytochrome P450 family protein, expressed [Source:UniProtKB/TrEMBL;Acc:Q7G234]
OS06G0694800	247.233	828.557	294.058	144.604	130.674	121.349	1.78844	0.000988349	0.021323	-	6	29002279	29003541	-	787	protein_coding	Os06g0694800 protein [Source:UniProtKB/TrEMBL;Acc:Q5Z8I1]
OS02G0186900	34.8661	66.0002	44.1589	3.12095	8.95029	5.47441	3.03302	3.49238e-06	0.000482304	-	2	4826405	4828206	+	1709	protein_coding	Os02g0186900 protein [Source:UniProtKB/TrEMBL;Acc:Q6ZIG1]
novel.1833	381.414	210.185	207.748	431.731	711.548	919.701	-1.36829	0.00305751	0.0433966	-	1	11025448	11038932	-	4070	-	PF13620:Carboxypeptidase regulatory-like domain
novel.20515	8.4524	2.03078	15.0542	39.532	52.8067	58.3937	-2.56088	0.000224325	0.00838509	-	2	35122620	35135089	+	4095	-	PF01535:PPR repeat|PF13041:PPR repeat family
OS03G0794400	28.5268	78.1849	11.0397	10.4032	4.47515	4.56201	2.60909	0.00233993	0.0369376	-	3	33037416	33037983	+	568	protein_coding	Os03g0794400 protein [Source:UniProtKB/TrEMBL;Acc:A0A0P0W473]
OS11G0582500	11.622	94.4311	110.397	0	3.58012	2.7372	5.068	8.51421e-07	0.000189848	C6	11	22016848	22018431	+	833	protein_coding	Non-specific lipid-transfer protein C6 [Source:UniProtKB/Swiss-Prot;Acc:Q2R222]
novel.13305	42.262	27.4155	42.1517	135.241	120.829	105.839	-1.69417	3.92804e-05	0.00264733	-	12	10142972	10144846	-	1785	-	-
novel.36	23.2441	38.5848	11.0397	58.2577	89.5029	91.2401	-1.71502	0.00264903	0.0397751	-	1	151315	156449	+	4208	-	PF00271:Helicase conserved C-terminal domain|PF00176:SNF2 family N-terminal domain
novel.11700	381.414	372.648	256.925	531.601	887.869	1043.79	-1.28513	0.00173068	0.0303534	-	11	25528183	25537176	+	3643	-	PF04121:Nuclear pore protein 84 / 107
OS09G0456700	476.504	465.048	497.792	962.292	1397.14	1069.33	-1.25241	9.25831e-05	0.00472684	-	9	17207486	17208952	-	1467	protein_coding	Os09g0456700 protein [Source:UniProtKB/TrEMBL;Acc:Q67TQ0]
novel.41567	8.4524	32.4924	46.1662	1.04032	1.79006	4.56201	3.54462	0.000229273	0.00849584	-	7	24806562	24807429	+	769	-	-
OS06G0320500	775.507	2874.56	856.081	123.798	283.724	82.1161	3.20172	1.63636e-06	0.000304194	-	6	12452708	12454049	+	1048	protein_coding	Chlorophyll a-b binding protein, chloroplastic [Source:UniProtKB/TrEMBL;Acc:Q5ZA98]
OS01G0712700	1031.19	1059.05	1983.14	508.714	551.338	523.718	1.36287	0.000616124	0.0158183	-	1	29605141	29606513	-	1373	protein_coding	Cytidine deaminase [Source:UniProtKB/TrEMBL;Acc:Q8S0I1]
OS02G0826300	452.203	304.616	202.73	43.6932	71.6023	39.2333	2.63288	4.34052e-08	1.9251e-05	-	2	35513023	35513771	+	749	protein_coding	CLE family OsCLE206 protein [Source:UniProtKB/TrEMBL;Acc:Q6K7R7]
novel.25972	96.146	52.8002	49.177	99.8703	274.774	347.625	-1.86747	0.00108626	0.0227542	-	3	34010918	34024750	-	3286	-	PF03989:DNA gyrase C-terminal domain, beta-propeller|PF00521:DNA gyrase/topoisomerase IV, subunit A
OS03G0663750	87.6936	0	117.423	3.12095	3.58012	1.8248	4.5894	0.000327779	0.0106025	-	3	26070770	26072916	+	1732	protein_coding	Os03g0663750 protein [Source:UniProtKB/TrEMBL;Acc:A0A0N7KHS3]
novel.20901	42.262	40.6155	19.0686	52.0158	187.061	212.59	-2.14918	0.00067138	0.016596	-	3	785276	791707	+	3774	-	PF00225:Kinesin motor domain|PF11721:Di-glucose binding within endoplasmic reticulum
OS01G0874900	31.6965	70.0618	20.0722	67.6205	243.448	247.261	-2.19685	0.000971489	0.0211115	-	1	37962564	37966769	+	2347	protein_coding	Os01g0874900 protein [Source:UniProtKB/TrEMBL;Acc:Q8RYY6]
novel.18981	26.4137	0	7.02529	85.3058	78.7626	62.0433	-2.76116	0.00319601	0.0446062	-	2	26327435	26328091	.	657	-	-
novel.11705	28.5268	0	5.01806	107.152	116.354	49.2697	-3.02737	0.00253072	0.0385509	-	11	25565346	25566192	+	847	-	-
novel.32612	119.39	134.031	168.607	70.7414	69.8123	58.3937	1.08578	0.00370986	0.048614	-	5	17119224	17121302	-	1483	-	-
novel.7119	27.4703	33.5078	9.03251	0	5.37018	3.64961	2.9298	0.00292919	0.0423814	-	10	9271371	9272968	+	480	-	-
OS12G0150200	272.59	76.1541	81.2926	13.5241	13.4254	4.56201	3.77364	9.56352e-08	3.55748e-05	-	12	2467929	2469700	-	1772	protein_coding	Cytochrome P450 family protein, expressed [Source:UniProtKB/TrEMBL;Acc:Q2QXN4]
novel.15764	419.45	437.632	162.585	483.747	1338.07	1575.72	-1.73661	0.00278788	0.041058	-	2	1758404	1764609	-	2320	-	PF06470:SMC proteins Flexible Hinge Domain|PF02463:RecF/RecN/SMC N terminal domain
OS01G0613100	28.5268	111.693	33.1192	2.08063	17.0056	10.9488	2.51921	0.00250063	0.0383204	-	1	24334363	24336159	+	1797	protein_coding	Conserved transmembrane protein-like [Source:UniProtKB/TrEMBL;Acc:Q5ZDY7]
OS02G0734300	799.808	1039.76	427.539	1740.45	1923.42	2151.44	-1.35907	0.0014445	0.0269971	-	2	30625668	30626865	+	1063	protein_coding	MutT/nudix-like [Source:UniProtKB/TrEMBL;Acc:Q6Z2I1]
novel.32010	245.12	425.448	126.455	441.094	1636.11	2155.09	-2.40887	0.000251439	0.00896282	-	5	8264659	8290965	+	7712	-	PF11865:Domain of unknown function (DUF3385)|PF08771:FKBP12-rapamycin binding domain|PF02260:FATC domain|PF02259:FAT domain|PF00454:Phosphatidylinositol 3- and 4-kinase
OS02G0705400	254.628	104.585	142.513	74.9027	52.8067	30.1092	1.67058	0.00202279	0.0338301	-	2	29113442	29117170	+	1781	protein_coding	Os02g0705400 protein [Source:UniProtKB/TrEMBL;Acc:Q6Z2G8]
OS05G0380900	4927.75	1860.19	1267.56	8162.31	9328	8791.9	-1.70608	0.00170689	0.0300734	CML15	5	18406499	18407456	-	958	protein_coding	Probable calcium-binding protein CML15 [Source:UniProtKB/Swiss-Prot;Acc:Q6L4D4]
OS12G0595300	25.3572	1.01539	39.1409	124.838	397.393	364.961	-3.75952	1.48814e-05	0.00133027	-	12	24994125	24996461	-	1940	protein_coding	F-box domain containing protein, expressed [Source:UniProtKB/TrEMBL;Acc:Q2QMQ7]
OS01G0185300	795.582	866.126	1151.14	547.206	329.371	197.991	1.38889	0.00303517	0.043224	AT9	1	4528237	4532862	+	1594	protein_coding	Acyl transferase 9 [Source:UniProtKB/Swiss-Prot;Acc:Q9LGQ6]
OS12G0488700	11.622	4.06155	7.02529	23.9272	42.9614	40.1457	-2.24302	0.000686695	0.0168661	-	12	18308147	18310492	+	1530	protein_coding	Os12g0488700 protein [Source:UniProtKB/TrEMBL;Acc:A0A0P0YAC9]
novel.17393	8.4524	4.06155	4.01445	24.9676	24.1658	28.2844	-2.23325	0.00110243	0.0228557	-	2	13949423	13951857	-	1478	-	-
novel.24881	73.9585	100.523	48.1734	104.032	341.006	340.326	-1.81932	0.00142673	0.0267518	-	3	28798838	28799232	-	395	-	PF08263:Leucine rich repeat N-terminal domain
novel.25740	71.8454	118.8	74.2673	198.7	198.697	217.152	-1.2138	0.00161914	0.0291053	-	3	32957958	32964555	+	3500	-	PF00651:BTB/POZ domain
novel.47760	38.0358	6.09233	16.0578	682.447	819.847	762.768	-5.23742	7.22007e-19	1.66517e-14	-	9	20395262	20404332	-	1020	-	PF00847:AP2 domain
OS03G0439900	0	2.03078	2.00722	3.12095	26.8509	22.81	-3.70111	0.00261863	0.0394986	-	3	18583128	18584921	+	1794	protein_coding	Os03g0439900 protein [Source:UniProtKB/TrEMBL;Acc:Q0DQW8]
OS05G0552400	60.2233	30.4616	39.1409	109.233	103.823	112.225	-1.32639	0.00225305	0.0361042	-	5	27463260	27465297	+	1129	protein_coding	Os05g0552400 protein [Source:UniProtKB/TrEMBL;Acc:Q6L4F7]
OS02G0590400	445.864	1935.33	779.807	66.5802	243.448	312.954	2.34255	0.000754169	0.0179499	-	2	22805689	22808493	-	1672	protein_coding	Os02g0590400 protein [Source:UniProtKB/TrEMBL;Acc:Q6YY78]
novel.24219	24.3006	6.09233	46.1662	1.04032	1.79006	1.8248	4.02801	0.000167818	0.00683679	-	3	24198636	24202271	-	1240	-	PF02309:AUX/IAA family
novel.30055	409.941	545.264	259.936	653.318	1602.1	2011.85	-1.81234	0.000567418	0.0150845	-	4	31500180	31515442	-	8612	-	PF00664:ABC transporter transmembrane region|PF00005:ABC transporter
OS08G0535900	63.393	165.508	49.177	12.4838	8.05526	4.56201	3.47897	4.81037e-07	0.000119292	-	8	26769337	26769904	-	568	protein_coding	Os08g0535900 protein [Source:UniProtKB/TrEMBL;Acc:Q6Z1G8]
OS08G0220400	191.235	1325.08	1011.64	156.047	191.536	201.641	2.2024	0.000630569	0.0159811	-	8	7325157	7327754	-	1569	protein_coding	Pectinesterase [Source:UniProtKB/TrEMBL;Acc:Q6Z2E1]
OS05G0577500	437.412	194.955	246.889	732.382	1108.94	869.519	-1.62476	0.000213954	0.00810584	CML14	5	28757954	28758694	-	741	protein_coding	Probable calcium-binding protein CML14 [Source:UniProtKB/Swiss-Prot;Acc:Q6L5F4]
OS09G0287000	321.191	754.433	200.722	39.532	68.0222	32.8465	3.18333	8.4941e-08	3.26499e-05	-	9	6404482	6406039	-	1107	protein_coding	AP2/ERF domain protein [Source:UniProtKB/TrEMBL;Acc:Q6EN65]
novel.14974	89.8067	107.631	85.307	290.248	228.232	345.8	-1.61187	9.65329e-06	0.000947378	-	12	24972273	24979785	+	1255	-	-
novel.43994	77.1281	24.3693	49.177	452.537	250.608	243.611	-2.65209	7.77307e-07	0.00017927	-	8	15629688	15631236	+	1549	-	-
OS07G0203900	28.5268	23.3539	20.0722	48.8948	69.8123	71.1673	-1.40271	0.00252448	0.0385263	-	7	5582400	5584106	+	1707	protein_coding	Os07g0203900 protein [Source:UniProtKB/TrEMBL;Acc:A0A0P0X3I4]
OS07G0694700	34804.9	15489.7	23805.7	9037.22	6741.36	6634.98	1.72512	3.63865e-05	0.0025353	APX2	7	29584033	29586303	-	1110	protein_coding	L-ascorbate peroxidase 2, cytosolic [Source:UniProtKB/Swiss-Prot;Acc:Q9FE01]
OS02G0205500	1034.36	57.8771	743.677	52.0158	45.6465	15.5108	4.02091	2.64618e-06	0.000415162	-	2	5930298	5933077	-	1928	protein_coding	3-ketoacyl-CoA synthase [Source:UniProtKB/TrEMBL;Acc:Q6Z6C7]
OS08G0459700	91.9198	257.909	106.383	23.9272	42.0664	37.4085	2.1391	0.000129085	0.00572518	-	8	22553089	22554026	-	938	protein_coding	Germin-like protein 8-13 [Source:UniProtKB/Swiss-Prot;Acc:Q6Z964]
novel.39324	253.572	595.018	262.946	131.08	150.365	117.7	1.47756	0.00167374	0.029808	-	7	4109274	4113682	-	3225	-	-
OS03G0242300	591.668	418.34	587.113	282.966	129.779	97.627	1.64723	0.000928123	0.0205671	-	3	7519754	7521478	-	1725	protein_coding	Expressed protein [Source:UniProtKB/TrEMBL;Acc:Q10P95]
OS12G0484600	82.4109	37.5694	18.065	2.08063	6.26521	15.5108	2.5223	0.00290789	0.0422588	-	12	17900930	17902995	+	2066	protein_coding	Nodulin family protein, putative, expressed [Source:UniProtKB/TrEMBL;Acc:Q2QQT3]
OS01G0821600	290.551	55.8464	84.3034	791.68	705.283	578.462	-2.26916	0.000277936	0.00965369	-	1	35062738	35064472	+	1521	protein_coding	Os01g0821600 protein [Source:UniProtKB/TrEMBL;Acc:Q8RV01]
novel.15113	143.691	123.877	142.513	368.272	339.216	206.203	-1.15548	0.00280188	0.0411084	-	12	25873348	25880813	-	1079	-	-
novel.40880	625.477	186.831	162.585	110.273	99.3483	36.4961	1.98642	0.00278087	0.041058	-	7	20764778	20769109	+	2930	-	PF03618:Kinase/pyrophosphorylase
OS03G0673400	147.917	56.8617	25.0903	2.08063	9.84532	9.12401	3.43632	2.76241e-05	0.00203545	-	3	26602176	26602704	+	529	protein_coding	Os03g0673100 protein [Source:UniProtKB/TrEMBL;Acc:C7J044]
OS06G0226500	70.7888	52.8002	70.2529	23.9272	23.2708	14.5984	1.6515	0.000526217	0.0143115	ILI4	6	6556697	6557748	+	798	protein_coding	Transcription factor ILI4 [Source:UniProtKB/Swiss-Prot;Acc:Q0DDF6]
novel.16712	12.6786	7.10772	4.01445	20.8063	33.1161	39.2333	-1.97575	0.00380078	0.0494122	-	2	6705753	6710936	-	1722	-	PF00320:GATA zinc finger
OS09G0455500	52.8275	168.554	75.2709	11.4435	34.9061	17.3356	2.21514	0.000670851	0.016596	-	9	17145776	17147058	-	1283	protein_coding	Os09g0455500 protein [Source:UniProtKB/TrEMBL;Acc:Q67TR6]
OS04G0212450	22.1875	2.03078	14.0506	0	0	0	6.19324	0.000266192	0.0093308	RR42	4	7521494	7522034	+	401	protein_coding	Two-component response regulator ORR42 [Source:UniProtKB/Swiss-Prot;Acc:Q7XN30]
OS05G0247100	9709.69	7476.3	299.076	44.7336	280.144	388.683	4.61462	3.14063e-06	0.000467305	-	5	8902501	8903789	-	1289	protein_coding	DIP3 [Source:UniProtKB/TrEMBL;Acc:Q5WMX0]
OS03G0170701	152.143	134.031	137.495	201.821	383.968	410.581	-1.23447	0.00280201	0.0411084	-	3	3786235	3787068	+	834	protein_coding	Os03g0170701 protein [Source:UniProtKB/TrEMBL;Acc:A0A0P0VTK1]
novel.39545	45.4316	85.2926	31.112	18.7257	7.16023	7.29921	2.29741	0.000641022	0.0161045	-	7	5640466	5644246	+	2913	-	-
OS03G0148400	475.447	196.985	358.29	1366.97	785.836	1053.82	-1.63742	0.000342681	0.0109615	-	3	2698774	2700402	-	1629	protein_coding	Os03g0148400 protein [Source:UniProtKB/TrEMBL;Acc:Q0DV57]
OS03G0808200	7.39585	138.093	16.0578	0	0	2.7372	5.85556	3.66694e-05	0.00254731	-	3	33787909	33789417	+	1509	protein_coding	Glycosyltransferase [Source:UniProtKB/TrEMBL;Acc:Q84M46]
novel.3759	99.3157	128.954	67.242	143.563	332.056	432.478	-1.62029	0.00204946	0.0341275	-	1	28261273	28273242	-	4536	-	PF07522:DNA repair metallo-beta-lactamase|PF04675:DNA ligase N terminus
novel.24965	311.682	560.494	147.531	476.464	1654.91	2110.38	-2.05662	0.00180973	0.0313346	-	3	29248859	29272230	+	8268	-	-
EPlOSAG00000007731	3.16965	6.09233	3.01084	6.24189	31.326	38.3209	-2.63134	0.00353765	0.0473803	-	9	3115859	3115924	-	66	ncRNA
OS11G0645400	5664.16	19876.2	5048.17	1643.7	2063.94	1582.1	2.53171	1.35647e-05	0.00123167	-	11	25617774	25618559	+	786	protein_coding	Dirigent protein [Source:UniProtKB/TrEMBL;Acc:Q2R0H3]
OS11G0652100	17.9613	19.2924	30.1084	58.2577	63.5471	116.787	-1.82434	0.000539145	0.0145942	-	11	26027842	26032480	-	4639	protein_coding	Expressed protein [Source:UniProtKB/TrEMBL;Acc:Q2R0B4]
novel.41515	105.655	234.555	231.834	63.4592	50.1216	28.2844	2.01403	0.000104424	0.0051241	-	7	24555174	24558436	+	1897	-	-
OS06G0538400	402.545	1519.02	536.933	248.635	236.288	273.72	1.69632	0.00218905	0.0355536	-	6	20178124	20179043	-	920	protein_coding	Os06g0538400 protein [Source:UniProtKB/TrEMBL;Acc:Q5Z6U2]
novel.13641	14.7917	48.7386	55.1987	11.4435	8.05526	4.56201	2.31148	0.0016037	0.0288748	-	12	14746911	14747856	+	946	-	-
novel.23931	100.372	132	255.921	11.4435	36.6962	45.6201	2.37655	0.00013359	0.00583519	-	3	21212381	21215785	+	2188	-	PF00249:Myb-like DNA-binding domain
novel.37264	301.117	246.739	246.889	109.233	58.1769	52.9193	1.85384	1.79963e-05	0.00156622	-	6	21936867	21942999	-	1565	-	-
OS12G0552300	23.2441	16.2462	16.0578	23.9272	84.1328	89.4153	-1.83321	0.0038079	0.049477	-	12	22424368	22427381	-	3014	protein_coding	Pentatricopeptide repeat-containing protein At4g13650 [Source:Projected from Arabidopsis thaliana (AT4G13650) UniProtKB/Swiss-Prot;Acc:Q9SVP7]
novel.5420	26.4137	16.2462	17.0614	72.8221	110.984	140.51	-2.44409	9.05382e-07	0.000196989	-	1	37667330	37681848	-	4658	-	-
OS08G0493800	2.1131	4.06155	12.0433	15.6047	51.0167	52.0069	-2.70003	0.00107577	0.0225756	-	8	24379092	24382007	+	2916	protein_coding	Os08g0493800 protein [Source:UniProtKB/TrEMBL;Acc:Q0J4S7]
novel.19857	135.238	219.324	136.491	296.49	477.946	346.713	-1.19124	0.00332774	0.0455205	-	2	31414823	31416168	-	1346	-	-
novel.29594	50.7144	37.5694	66.2384	75.943	409.028	464.412	-2.61957	7.49277e-05	0.00401874	-	4	29082360	29082959	-	600	-	PF08263:Leucine rich repeat N-terminal domain
OS12G0555500	2927.7	1842.93	1091.93	84.2655	292.675	407.843	2.90056	3.45728e-06	0.000480333	-	12	22600049	22601182	+	813	protein_coding	Os12g0555500 protein [Source:UniProtKB/TrEMBL;Acc:Q2QNS7]
OS03G0179700	52.8275	53.8156	4.01445	3.12095	5.37018	1.8248	3.419	0.000674608	0.0166468	-	3	4181381	4182557	-	961	protein_coding	Expressed protein [Source:UniProtKB/TrEMBL;Acc:Q8H017]
OS08G0548400	2068.72	1023.51	502.81	193.499	501.216	341.238	1.79465	0.00278711	0.041058	-	8	27507734	27508477	+	744	protein_coding	DnaJ protein homolog-like [Source:UniProtKB/TrEMBL;Acc:Q6YT03]
novel.2361	103.542	86.308	129.466	31.2095	17.0056	15.5108	2.33273	1.67253e-06	0.00030614	-	1	17075847	17077558	-	997	-	-
OS08G0503200	729.019	567.602	850.06	431.731	234.498	240.874	1.24354	0.00251808	0.0384854	-	8	24865941	24872043	+	2798	protein_coding	Os08g0503200 protein [Source:UniProtKB/TrEMBL;Acc:Q6ZFH9]
OS03G0169600	60.2233	186.831	163.589	17.6854	23.2708	12.7736	2.9338	4.58338e-07	0.000117049	-	3	3738868	3741611	+	1799	protein_coding	Dof domain, zinc finger family protein, expressed [Source:UniProtKB/TrEMBL;Acc:Q8S7W1]
novel.13062	29.5834	77.1695	15.0542	5.20158	3.58012	2.7372	3.41183	5.35429e-05	0.00317445	-	12	6916209	6918284	-	2076	-	-
novel.17865	142.634	350.309	144.52	47.8545	51.9117	46.5325	2.12337	2.39348e-05	0.00186519	-	2	19127825	19204127	+	1577	-	-
OS05G0250700	10.5655	2.03078	7.02529	27.0482	25.0608	51.0945	-2.3998	0.00123281	0.0243637	-	5	9151522	9154993	-	3223	protein_coding	Os05g0250700 protein [Source:UniProtKB/TrEMBL;Acc:A0A0P0WJR9]
OS12G0626300	26.4137	26.4001	10.0361	40.5723	82.3427	100.364	-1.83186	0.00226965	0.0361997	-	12	26770732	26779064	-	3284	protein_coding	Os12g0626300 protein [Source:UniProtKB/TrEMBL;Acc:B9GEE1]
OS07G0114300	22177	16309.2	18309.9	11267.7	9280.56	7168.74	1.03504	0.00262727	0.0395772	-	7	797466	798941	+	559	protein_coding	Os07g0114300 protein [Source:UniProtKB/TrEMBL;Acc:Q8H387]
OS12G0194900	77.1281	302.586	236.852	62.4189	23.2708	31.0216	2.40505	0.000138828	0.00601626	-	12	4881038	4884876	+	1817	protein_coding	Amino acid permease I, putative, expressed [Source:UniProtKB/TrEMBL;Acc:Q2QWH7]
OS02G0285300	4794.62	3453.34	4268.36	1630.17	2551.73	1259.11	1.20181	0.00266463	0.0398285	-	2	10715073	10716741	-	1080	protein_coding	Os02g0285300 protein [Source:UniProtKB/TrEMBL;Acc:Q6K4S7]
OS04G0301700	90.8633	52.8002	62.224	24.9676	18.7956	8.21161	1.99144	0.000484699	0.0136134	-	4	13493578	13498005	-	1683	protein_coding	Os04g0301700 protein [Source:UniProtKB/TrEMBL;Acc:A0A0P0W8A9]
novel.12439	71.8454	82.2465	29.1048	115.475	339.216	406.931	-2.23456	0.000246161	0.00884302	-	12	1675738	1691625	-	5864	-	PF13001:Proteasome stabiliser
novel.19465	135.238	185.816	92.3323	234.071	391.128	528.28	-1.48089	0.00181656	0.0314294	-	2	29294574	29307140	+	6997	-	PF11722:CCCH zinc finger in TRM13 protein
novel.34038	29.5834	18.277	7.02529	31.2095	166.475	183.393	-2.7985	0.000241148	0.00874466	-	5	25918355	25935426	-	7782	-	-
OS09G0481650	24.3006	0	3.01084	64.4995	65.3371	118.612	-3.19077	0.00153236	0.0282049	-	9	18495820	18496404	+	585	protein_coding	Os09g0481650 protein [Source:UniProtKB/TrEMBL;Acc:Q69QR0]
novel.44230	68.6757	41.6309	68.2456	16.645	6.26521	11.8612	2.36989	3.96384e-05	0.00264733	-	8	18508746	18570352	-	3153	-	PF03171:2OG-Fe(II) oxygenase superfamily|PF14226:non-haem dioxygenase in morphine synthesis N-terminal
novel.13921	104.598	96.4619	239.863	14.5644	19.6906	48.3573	2.41313	0.000123837	0.00562215	-	12	17624501	17626154	+	1328	-	-
OS07G0169700	139.465	256.893	136.491	250.716	937.991	753.644	-1.86621	0.00100347	0.0214884	-	7	3702346	3704648	+	1104	protein_coding	Os07g0169700 protein [Source:UniProtKB/TrEMBL;Acc:Q69LD8]
OS01G0720400	271.533	666.095	928.341	194.539	147.68	192.517	1.80336	0.00041257	0.0121057	-	1	30025366	30026465	-	1100	protein_coding	Os01g0720400 protein [Source:UniProtKB/TrEMBL;Acc:Q8W0E7]
OS06G0554600	185.953	553.387	403.452	54.0964	130.674	64.7805	2.19391	8.89696e-05	0.00460068	-	6	21090109	21091328	-	1220	protein_coding	Os06g0554600 protein [Source:UniProtKB/TrEMBL;Acc:A0A0P0WXW3]
novel.982	84.524	119.816	120.433	261.119	298.94	216.239	-1.25675	0.000608027	0.0157208	-	1	5397556	5402103	-	2078	-	-
OS08G0499000	437.412	894.557	220.795	137.322	124.409	113.138	2.0506	0.000181402	0.00717612	-	8	24621380	24622828	-	1355	protein_coding	Os08g0499000 protein [Source:UniProtKB/TrEMBL;Acc:Q7F8T2]
OS07G0680600	436.355	230.493	202.73	2225.23	738.399	604.01	-2.03656	0.000728184	0.0175191	-	7	28848874	28852236	-	2531	protein_coding	Os07g0680600 protein [Source:UniProtKB/TrEMBL;Acc:Q7XHX2]
OS07G0638300	116.22	103.57	44.1589	33.2901	6.26521	14.5984	2.29349	0.000937868	0.0206826	-	7	26548836	26550044	+	998	protein_coding	Peroxiredoxin [Source:UniProtKB/TrEMBL;Acc:B7ERQ1]
OS03G0233000	36.9792	41.6309	51.1842	10.4032	15.2155	14.5984	1.68589	0.0011981	0.0239632	-	3	7061772	7063303	+	1428	protein_coding	Expressed protein [Source:UniProtKB/TrEMBL;Acc:Q8S5X6]
OS01G0782300	38.0358	18.277	16.0578	1.04032	3.58012	1.8248	3.46634	0.000118351	0.00548098	-	1	33147601	33148342	+	742	protein_coding	Os01g0782300 protein [Source:UniProtKB/TrEMBL;Acc:A0A0P0V927]
OS11G0438700	162.709	328.986	196.708	87.3865	81.4477	68.4301	1.53749	0.000345362	0.0110015	-	11	14330653	14336130	+	4608	protein_coding	Os11g0438700 protein [Source:UniProtKB/TrEMBL;Acc:Q2R5F6]
novel.40937	23.2441	91.3849	22.0795	4.16126	5.37018	4.56201	3.27534	5.61301e-05	0.00325258	-	7	21231218	21232115	.	898	-	-
OS03G0333400	1067.12	5271.9	1286.63	624.189	713.338	739.045	1.87663	0.00289269	0.0421974	-	3	12320931	12321796	+	866	protein_coding	Photosystem II repair protein PSB27-H1, chloroplastic [Source:Projected from Arabidopsis thaliana (AT1G03600) UniProtKB/Swiss-Prot;Acc:Q9LR64]
OS01G0850700	177.5	2345.55	56.2023	65.5399	76.0775	85.7657	3.50361	0.000522262	0.0142948	LAC7	1	36622829	36627662	+	2036	protein_coding	Laccase-7 [Source:UniProtKB/Swiss-Prot;Acc:Q5N7B4]
OS01G0360200	471.221	673.202	762.745	374.513	231.813	184.305	1.2712	0.00294265	0.042456	RBOHB	1	14621368	14627934	-	3338	protein_coding	Respiratory burst oxidase homolog protein B [Source:UniProtKB/Swiss-Prot;Acc:Q5ZAJ0]
OS07G0147500	737.472	8372.89	1221.4	349.546	255.978	213.502	3.65717	5.4511e-06	0.000658213	-	7	2454338	2455636	+	620	protein_coding	Os07g0147500 protein [Source:UniProtKB/TrEMBL;Acc:Q8H4P7]
novel.12834	78.1847	2.03078	20.0722	243.434	204.962	164.232	-2.61226	0.00311998	0.0439691	-	12	4659064	4663097	.	4034	-	-
OS01G0644600	2985.81	2742.56	2563.23	1042.4	1730.09	954.372	1.15358	0.00204094	0.0340842	-	1	25949366	25950192	+	827	protein_coding	Os01g0644600 protein [Source:UniProtKB/TrEMBL;Acc:Q5VRC2]
novel.46497	15.8482	2.03078	2.00722	42.6529	64.4421	36.4961	-2.861	0.00058609	0.0153428	-	9	10128837	10131086	+	2135	-	PF03106:WRKY DNA -binding domain
OS10G0169200	55.9971	35.5386	71.2565	222.627	182.586	202.553	-1.90003	4.81975e-06	0.000617543	-	10	4757655	4758145	+	491	protein_coding	Os10g0169200 protein [Source:UniProtKB/TrEMBL;Acc:B9G7P9]
novel.2607	9.50895	50.7694	50.1806	9.36284	3.58012	8.21161	2.39204	0.00323868	0.0448073	-	1	19718673	19721162	+	1034	-	-
novel.29058	65.5061	85.2926	43.1553	71.7817	336.531	348.537	-1.96506	0.00197236	0.0332198	-	4	25474093	25489270	-	5468	-	PF14709:double strand RNA binding domain from DEAD END PROTEIN 1|PF00270:DEAD/DEAH box helicase|PF02170:PAZ domain|PF00271:Helicase conserved C-terminal domain|PF00636:Ribonuclease III domain|PF00035:Double-stranded RNA binding motif|PF03368:Dicer dimerisation domain
novel.5005	140.521	99.5081	112.405	202.861	786.731	877.73	-2.40599	2.81191e-05	0.00205876	-	1	35084915	35085745	+	831	-	PF08263:Leucine rich repeat N-terminal domain|PF13855:Leucine rich repeat|PF13516:Leucine Rich repeat
OS02G0686100	126.786	110.677	130.47	288.167	192.431	293.793	-1.07326	0.00321916	0.0446711	-	2	28096979	28098029	-	1051	protein_coding	Os02g0686100 protein [Source:UniProtKB/TrEMBL;Acc:Q6ZHC6]
OS03G0231800	768.112	293.447	1136.09	350.586	117.249	115.875	1.91355	0.00292555	0.0423587	-	3	6957671	6962492	-	2033	protein_coding	Os03g0231800 protein [Source:UniProtKB/TrEMBL;Acc:Q0DTR1]
novel.7454	165.878	163.478	181.654	281.925	350.851	416.055	-1.03772	0.00220063	0.0356587	-	10	12834308	12844199	+	7563	-	PF05970:PIF1-like helicase
OS12G0204500	577.933	1435.76	2202.93	313.135	426.034	144.159	2.25511	0.000172368	0.00694612	-	12	5455305	5456824	-	1520	protein_coding	Os12g0204500 protein [Source:UniProtKB/TrEMBL;Acc:Q2QW75]
OS04G0526300	23.2441	19.2924	19.0686	44.7336	55.4918	62.0433	-1.39951	0.00277111	0.0409659	-	4	26320449	26321489	+	1041	protein_coding	Sulfotransferase [Source:UniProtKB/TrEMBL;Acc:Q7XKJ4]
OS11G0135000	57.0537	20.3078	16.0578	5.20158	1.79006	5.47441	2.91223	0.000528444	0.014349	-	11	1626486	1631411	-	1885	protein_coding	Major facilitator superfamily antiporter, putative, expressed [Source:UniProtKB/TrEMBL;Acc:Q2RAW4]
OS02G0532800	76.0716	718.895	178.643	52.0158	68.0222	28.2844	2.7147	0.000448966	0.0128468	-	2	19614070	19615072	+	1003	protein_coding	Os02g0532800 protein [Source:UniProtKB/TrEMBL;Acc:Q6ESE7]
OS02G0664000	2236.72	1682.5	1826.57	1197.4	841.328	819.336	1.00765	0.00321106	0.0446124	-	2	26929770	26932403	+	994	protein_coding	Glutathione peroxidase [Source:UniProtKB/TrEMBL;Acc:Q6ESJ0]
OS03G0816900	55.9971	46.7079	44.1589	68.6608	410.818	477.186	-2.70425	5.3484e-05	0.00317445	-	3	34257858	34263571	+	3466	protein_coding	Os03g0816900 protein [Source:UniProtKB/TrEMBL;Acc:Q0DMC7]
novel.41910	633.93	898.619	309.113	1026.79	3408.27	4590.29	-2.29305	0.000232639	0.00854355	-	7	26886336	26908555	-	12132	-	PF02259:FAT domain|PF00454:Phosphatidylinositol 3- and 4-kinase
OS03G0711100	808.261	3740.69	1499.4	502.472	393.813	265.509	2.38039	6.79546e-05	0.00374937	-	3	28686958	28689501	+	1840	protein_coding	CCT motif family protein, expressed [Source:UniProtKB/TrEMBL;Acc:Q53RJ0]
novel.20964	618.082	532.063	310.116	622.108	1783.79	2188.85	-1.65395	0.00249783	0.0383204	-	3	1048863	1075673	+	6465	-	PF14288:1,3-beta-glucan synthase subunit FKS1, domain-1|PF02364:1,3-beta-glucan synthase component
OS01G0937100	1140.02	1367.73	1025.69	158.128	659.637	157.845	1.85624	0.00248647	0.0382048	-	1	41142013	41143416	-	1404	protein_coding	Os01g0937100 protein [Source:UniProtKB/TrEMBL;Acc:Q8S1V0]
OS02G0265400	2.1131	2.03078	4.01445	9.36284	21.4807	21.8976	-2.69323	0.00248591	0.0382048	-	2	9458447	9463762	-	1047	protein_coding	Vacuolar protein sorting-associated protein 29 [Source:Projected from Arabidopsis thaliana (AT3G47810) UniProtKB/Swiss-Prot;Acc:Q9STT2]
novel.943	314.852	213.232	256.925	488.948	1187.7	1698.89	-2.10459	4.2841e-05	0.00277529	-	1	5109949	5117477	-	4809	-	PF07714:Protein tyrosine kinase
novel.28002	59.1668	26.4001	9.03251	3.12095	5.37018	7.29921	2.57359	0.00274598	0.0407271	-	4	20046002	20046917	-	818	-	-
OS02G0773200	459.599	224.401	346.246	113.394	83.2377	101.277	1.79067	1.89512e-05	0.00160099	-	2	32643551	32644836	+	910	protein_coding	Os02g0773200 protein [Source:UniProtKB/TrEMBL;Acc:Q6ZHE6]
OS01G0844800	61.2799	90.3696	25.0903	69.7011	382.178	389.595	-2.25196	0.00162813	0.0292411	-	1	36278953	36286380	+	3956	protein_coding	Os01g0844800 protein [Source:UniProtKB/TrEMBL;Acc:Q0JHT2]
novel.47502	6.3393	10.1539	5.01806	12.4838	41.1713	41.0581	-2.14198	0.00386119	0.0498661	-	9	19209910	19212854	-	932	-	PF12726:SEN1 N terminal
OS11G0673400	2.1131	1.01539	3.01084	5.20158	19.6906	26.4596	-3.06787	0.00306932	0.0434813	-	11	27210022	27210615	+	594	protein_coding	Os11g0673400 protein [Source:UniProtKB/TrEMBL;Acc:A0A0P0Y560]
OS04G0689900	218.706	71.0772	156.564	316.256	528.962	591.236	-1.68683	0.00105644	0.0222915	-	4	35287781	35289153	+	1291	protein_coding	Os04g0689900 protein [Source:UniProtKB/TrEMBL;Acc:A0A0P0WGN4]
OS12G0511400	63.393	88.3388	31.112	93.6284	261.349	347.625	-1.94292	0.00150933	0.0278478	-	12	19704242	19710182	-	4867	protein_coding	NB-ARC domain containing protein, expressed [Source:UniProtKB/TrEMBL;Acc:Q2QQ05]
novel.41461	326.474	622.433	225.813	627.31	2104.21	2282.83	-2.09383	0.000496081	0.0138264	-	7	24266479	24277242	-	5854	-	PF10409:C2 domain of PTEN tumour-suppressor protein|PF02181:Formin Homology 2 Domain
novel.2760	63.393	77.1695	35.1264	256.958	167.37	201.641	-1.83296	4.89669e-05	0.00297975	-	1	21352879	21359891	+	3291	-	PF00254:FKBP-type peptidyl-prolyl cis-trans isomerase
OS12G0492900	9.50895	18.277	25.0903	0	0.895029	3.64961	3.50978	0.00122723	0.024274	-	12	18576987	18580499	+	2372	protein_coding	F-box domain containing protein, expressed [Source:UniProtKB/TrEMBL;Acc:Q2QQI5]
EPlOSAG00000007778	0	0	0	1.04032	29.536	32.8465	-6.81164	7.23931e-05	0.00393774	-	9	3108371	3108436	-	66	ncRNA
OS04G0600200	339.152	292.432	301.084	419.247	1200.23	776.454	-1.36147	0.0033081	0.0453866	AOX1A	4	30287197	30289860	-	1471	protein_coding	Ubiquinol oxidase 1a, mitochondrial [Source:UniProtKB/Swiss-Prot;Acc:O82807]
OS01G0304400	62.3364	14.2154	41.1481	136.281	119.934	126.824	-1.70342	0.00255979	0.0389422	-	1	11283364	11284127	+	764	protein_coding	Os01g0304400 protein [Source:UniProtKB/TrEMBL;Acc:Q9FP50]
OS06G0646100	797.695	314.77	359.293	2689.21	1730.99	2445.24	-2.22195	3.33034e-06	0.000475468	-	6	26384994	26385658	+	665	protein_coding	Os06g0646100 protein [Source:UniProtKB/TrEMBL;Acc:Q67W63]
novel.24020	8.4524	9.13849	6.02167	20.8063	41.1713	52.9193	-2.28663	0.000457624	0.0130201	-	3	22203595	22207200	+	3065	-	-
OS07G0494800	109.881	90.3696	116.419	44.7336	53.7018	46.5325	1.1262	0.0032082	0.0446124	-	7	18497999	18502813	+	2652	protein_coding	Os07g0494800 protein [Source:UniProtKB/TrEMBL;Acc:Q0D6C0]
OS06G0115300	207.084	822.465	133.48	88.4268	92.188	82.1161	2.14628	0.00141505	0.0266194	-	6	860908	862566	-	522	protein_coding	Os06g0115300 protein [Source:UniProtKB/TrEMBL;Acc:Q5VRM0]
OS02G0103200	96.146	53.8156	50.1806	209.103	173.636	170.619	-1.46793	0.00056279	0.0150227	-	2	165493	166232	-	740	protein_coding	Os02g0103200 protein [Source:UniProtKB/TrEMBL;Acc:A3A265]
novel.40632	34.8661	85.2926	23.0831	63.4592	284.619	409.668	-2.40362	0.00111506	0.0230023	-	7	18625378	18639736	-	8015	-	PF00271:Helicase conserved C-terminal domain|PF00628:PHD-finger|PF00176:SNF2 family N-terminal domain|PF00385:Chromo (CHRromatin Organisation MOdifier) domain
OS01G0959100	99.3157	22.3385	15.0542	2.08063	12.5304	3.64961	2.89214	0.00231328	0.0366423	-	1	42281274	42281973	-	569	protein_coding	Os01g0959100 protein [Source:UniProtKB/TrEMBL;Acc:Q8S2D0]
novel.41397	308.513	129.97	90.3251	676.205	512.852	687.951	-1.82806	0.000504898	0.0139789	-	7	23782164	23783828	+	1524	-	-
OS02G0672600	277.873	297.509	148.535	333.941	844.908	1102.18	-1.65612	0.00217013	0.0353708	-	2	27360447	27365739	+	2458	protein_coding	Probable N6-adenosine-methyltransferase MT-A70-like [Source:UniProtKB/Swiss-Prot;Acc:Q6EU10]
novel.4589	32.753	12.1847	54.1951	91.5477	148.575	120.437	-1.86294	0.00154667	0.0282864	-	1	32722670	32724621	+	1535	-	PF03478:Protein of unknown function (DUF295)
OS03G0651201	17.9613	1.01539	3.01084	39.532	64.4421	57.4813	-2.88449	0.000779029	0.0184274	-	3	25290922	25296331	-	5410	protein_coding	Os03g0651201 protein [Source:UniProtKB/TrEMBL;Acc:A0A0P0W1I4]
novel.15515	6.3393	2.03078	3.01084	10.4032	56.3868	43.7953	-3.2891	0.000180945	0.00717034	-	2	776472	778694	-	1215	-	PF12710:haloacid dehalogenase-like hydrolase
OS03G0300400	963.573	7369.69	2331.39	384.917	1313.9	698.899	2.15299	0.00356877	0.0475678	-	3	10562231	10563277	+	879	protein_coding	Os03g0300400 protein [Source:UniProtKB/TrEMBL;Acc:Q10MP7]
novel.14593	15.8482	0	3.01084	63.4592	51.0167	48.3573	-3.11737	0.000736041	0.0176459	-	12	22777566	22778377	.	812	-	-
novel.19955	44.3751	37.5694	30.1084	40.5723	331.161	381.384	-2.7496	0.000169463	0.00688085	-	2	32006898	32017079	+	4613	-	-
OS06G0638500	1292.16	1799.27	1626.86	1691.55	8747.12	6337.54	-1.83011	0.00172728	0.0303385	-	6	25946419	25949605	-	2808	protein_coding	Os06g0638500 protein [Source:UniProtKB/TrEMBL;Acc:Q67WE5]
OS08G0413000	6.3393	47.7232	116.419	3.12095	2.68509	7.29921	3.69809	0.000176614	0.00705154	-	8	19757076	19760970	-	2715	protein_coding	Os08g0413000 protein [Source:UniProtKB/TrEMBL;Acc:A0A0P0XFK3]
OS01G0645900	137.351	330.001	70.2529	39.532	44.7515	59.3061	1.90386	0.00196084	0.0331302	-	1	26033145	26034815	-	1671	protein_coding	Molybdate transporter 2 [Source:Projected from Arabidopsis thaliana (AT1G80310) UniProtKB/Swiss-Prot;Acc:Q0WP36]
novel.44409	111.994	136.062	135.488	254.877	239.868	285.582	-1.02444	0.00176639	0.030839	-	8	20066020	20070244	+	1502	-	-
OS06G0240800	52.8275	64.9849	19.0686	8.32252	8.95029	4.56201	2.65	0.000156659	0.00645184	-	6	7306160	7307551	-	1270	protein_coding	Os06g0240800 protein [Source:UniProtKB/TrEMBL;Acc:A0A0P0WUH8]
OS10G0191300	121.503	60.9233	17.0614	0	5.37018	11.8612	3.51955	0.000400766	0.0119571	-	10	6370102	6370799	+	698	protein_coding	Os10g0191300 protein [Source:UniProtKB/TrEMBL;Acc:Q8LMW8]
OS04G0627900	97.2026	142.154	338.217	16.645	27.7459	64.7805	2.40109	0.000355579	0.0111726	-	4	31957711	31958630	-	920	protein_coding	Os04g0627900 protein [Source:UniProtKB/TrEMBL;Acc:Q0J9W8]
novel.42187	100.372	38.5848	132.477	29.1288	4.47515	8.21161	2.70995	0.000445867	0.0128217	-	7	28411918	28413079	-	980	-	-
OS03G0100200	1051.27	420.371	130.47	118.596	95.7681	83.0285	2.42976	0.000359567	0.0112672	-	3	27179	28059	-	881	protein_coding	Expressed protein [Source:UniProtKB/TrEMBL;Acc:Q10T66]
OS12G0115500	976.252	3286.81	977.518	85.3058	255.978	277.37	3.08192	1.96206e-06	0.000336106	-	12	760947	762381	+	722	protein_coding	Non-specific lipid-transfer protein [Source:UniProtKB/TrEMBL;Acc:Q2QYK8]
OS11G0241700	950.895	201.047	72.2601	14.5644	68.9173	50.1821	3.19319	0.000271189	0.00946206	-	11	7567981	7568787	-	807	protein_coding	Expressed protein [Source:UniProtKB/TrEMBL;Acc:Q53Q17]
OS03G0745400	122.56	114.739	129.466	21.8466	42.0664	9.12401	2.32619	6.12457e-05	0.00347054	-	3	30626684	30631356	+	2613	protein_coding	Os03g0745400 protein [Source:UniProtKB/TrEMBL;Acc:A0A0P0W2T8]
OS11G0654000	1.05655	1.01539	0	5.20158	25.0608	19.1604	-4.59199	0.000782832	0.0184462	-	11	26140051	26144230	-	3687	protein_coding	Os11g0654000 protein [Source:UniProtKB/TrEMBL;Acc:Q0IRB9]
OS03G0829200	90.8633	69.0464	34.1228	2.08063	11.6354	6.38681	3.25392	5.25376e-06	0.000647954	-	3	34825502	34828944	-	2831	protein_coding	Hydrolase, alpha/beta fold family protein, expressed [Source:UniProtKB/TrEMBL;Acc:Q850X4]
novel.13099	145.804	239.632	116.419	248.635	625.625	705.286	-1.65447	0.00164836	0.0294928	-	12	7314178	7324876	+	6610	-	PF08314:Secretory pathway protein Sec39
OS12G0169400	338.096	204.093	191.69	88.4268	123.514	95.8021	1.25272	0.00238825	0.0373425	-	12	3531395	3536426	-	2096	protein_coding	CBS domain-containing protein, putative, expressed [Source:UniProtKB/TrEMBL;Acc:Q2QX49]
novel.36808	28.5268	28.4309	30.1084	63.4592	62.6521	83.9409	-1.271	0.00300393	0.0430576	-	6	16331593	16336123	-	3291	-	-
OS05G0420750	9.50895	14.2154	9.03251	35.3707	55.4918	94.8897	-2.50484	3.90481e-05	0.00264463	-	5	20636525	20646564	-	1832	protein_coding	Os05g0420750 protein [Source:UniProtKB/TrEMBL;Acc:A0A0P0WMN6]
novel.27909	183.84	414.278	104.376	43.6932	74.2874	60.2185	1.97778	0.00068786	0.0168767	-	4	19442308	19444909	+	1993	-	-
OS06G0670300	49.6578	113.723	44.1589	3.12095	14.3205	12.7736	2.76878	7.23862e-05	0.00393774	-	6	27777556	27780675	+	1411	protein_coding	Os06g0670300 protein [Source:UniProtKB/TrEMBL;Acc:Q653M8]
OS03G0678800	1782.4	547.294	1059.81	6883.77	5119.57	5330.25	-2.35447	1.64603e-06	0.000304194	-	3	26878159	26879403	+	1245	protein_coding	Hexosyltransferase [Source:UniProtKB/TrEMBL;Acc:Q10F74]
novel.24126	364.51	190.893	393.416	510.795	948.731	916.051	-1.32431	0.00362737	0.0480793	-	3	23220880	23223665	+	2681	-	-
novel.3061	20.0744	43.6617	16.0578	60.3383	103.823	134.123	-1.90305	0.000952556	0.0208433	-	1	23580836	23584893	+	3402	-	PF13041:PPR repeat family|PF12854:PPR repeat|PF13812:Pentatricopeptide repeat domain|PF01535:PPR repeat
novel.47750	101.429	45.6925	73.2637	109.233	600.565	399.632	-2.33251	0.000282305	0.00973215	-	9	20349321	20359115	+	2542	-	PF08541:3-Oxoacyl-[acyl-carrier-protein (ACP)] synthase III C terminal|PF08392:FAE1/Type III polyketide synthase-like protein
OS08G0245200	59.1668	93.4157	101.365	29.1288	34.9061	22.81	1.5483	0.000865909	0.0196753	4CL1	8	8874179	8878862	+	2065	protein_coding	Probable 4-coumarate--CoA ligase 1 [Source:UniProtKB/Swiss-Prot;Acc:P17814]
OS02G0152900	81.3543	201.047	74.2673	39.532	33.1161	27.372	1.83597	0.000818584	0.0189526	-	2	2922461	2925073	-	1113	protein_coding	Os02g0152900 protein [Source:UniProtKB/TrEMBL;Acc:Q0E3V2]
OS05G0360400	58.1102	291.416	126.455	14.5644	51.0167	28.2844	2.33915	0.000870341	0.0197178	-	5	17175702	17176974	+	1273	protein_coding	Os05g0360400 protein [Source:UniProtKB/TrEMBL;Acc:Q5KQA8]
OS02G0720600	2457.53	956.496	667.402	63.4592	409.028	439.777	2.16108	0.00352385	0.0472778	-	2	29892488	29894313	-	1735	protein_coding	Os02g0720600 protein [Source:UniProtKB/TrEMBL;Acc:Q6Z674]
OS01G0946700	1013.23	169.57	21.0759	1.04032	29.536	20.9852	4.54139	8.02144e-05	0.00425284	-	1	41603305	41604652	+	1170	protein_coding	Endo-1,3-beta-glucanase [Source:UniProtKB/TrEMBL;Acc:Q5JMU8]
OS10G0529400	10.5655	23.3539	11.0397	2.08063	0.895029	1.8248	3.2416	0.00143074	0.0268051	-	10	20592565	20593601	+	955	protein_coding	Glutathione S-transferase GSTU6, putative, expressed [Source:UniProtKB/TrEMBL;Acc:Q945W9]
novel.25368	15.8482	17.2616	4.01445	70.7414	68.0222	79.3789	-2.55754	1.61901e-05	0.00143612	-	3	31283458	31297836	-	2180	-	-
OS03G0100800	57.0537	40.6155	42.1517	133.16	143.205	143.247	-1.58667	2.82666e-05	0.00206301	-	3	89043	99289	+	3372	protein_coding	ATPase 7, plasma membrane-type [Source:Projected from Arabidopsis thaliana (AT3G60330) UniProtKB/Swiss-Prot;Acc:Q9LY32]
novel.7753	51.7709	46.7079	39.1409	142.523	257.768	221.714	-2.17764	2.18969e-07	6.55855e-05	-	10	15248552	15251540	+	2989	-	PF00651:BTB/POZ domain
OS04G0563000	81.3543	76.1541	131.473	39.532	42.9614	22.81	1.45768	0.0026884	0.0400695	-	4	28181292	28185097	-	2095	protein_coding	Os04g0563000 protein [Source:UniProtKB/TrEMBL;Acc:A0A0P0WDP9]
OS05G0552800	232.441	324.924	173.625	932.122	940.676	1044.7	-1.99686	7.6938e-08	3.00749e-05	-	5	27498776	27499586	-	811	protein_coding	Os05g0552800 protein [Source:UniProtKB/TrEMBL;Acc:B7FA06]
OS03G0387900	65.5061	55.8464	24.0867	8.32252	5.37018	1.8248	3.24268	1.24342e-05	0.00114251	-	3	15467843	15473834	+	2587	protein_coding	Expressed protein [Source:UniProtKB/TrEMBL;Acc:Q10KE5]
novel.31956	15.8482	114.739	47.1698	4.16126	3.58012	4.56201	3.8541	5.12656e-06	0.000639101	-	5	7562561	7563718	+	706	-	PF00076:RNA recognition motif. (a.k.a. RRM, RBD, or RNP domain)
novel.43546	24.3006	0	4.01445	112.354	115.459	82.1161	-3.4575	0.000253678	0.00902866	-	8	9062177	9063222	.	1046	-	-
novel.7144	134.182	214.247	62.224	187.257	646.211	791.052	-1.98435	0.00212862	0.0348667	-	10	9897839	9917699	+	5261	-	PF01843:DIL domain|PF00063:Myosin head (motor domain)|PF00612:IQ calmodulin-binding motif
novel.40739	60.2233	67.0156	61.2203	95.709	555.813	402.369	-2.48388	6.44795e-05	0.00360915	-	7	19538625	19546198	+	3458	-	PF00271:Helicase conserved C-terminal domain|PF13923:Zinc finger, C3HC4 type (RING finger)|PF00176:SNF2 family N-terminal domain
OS03G0220100	812.487	801.141	1700.12	425.489	266.719	114.963	2.03811	0.000366675	0.0113664	-	3	6302865	6304849	-	1892	protein_coding	3-ketoacyl-CoA synthase [Source:UniProtKB/TrEMBL;Acc:Q10PV5]
OS07G0555200	232.441	639.695	168.607	347.465	2404.94	2187.94	-2.24705	0.00263584	0.039677	-	7	22114961	22123129	+	6114	protein_coding	Os07g0555200 protein [Source:UniProtKB/TrEMBL;Acc:A0A0P0X7E2]
OS12G0503000	2237.77	7289.47	2709.75	847.857	999.748	973.532	2.11687	4.69315e-05	0.00290963	-	12	19180665	19185915	-	3774	protein_coding	Os12g0503000 protein [Source:UniProtKB/TrEMBL;Acc:Q2QQ90]
novel.14594	20.0744	0	3.01084	71.7817	77.8675	51.0945	-3.12654	0.00118438	0.0238146	-	12	22778910	22780781	.	1872	-	-
OS09G0482840	71.8454	2.03078	54.1951	3.12095	8.95029	0.912401	3.29605	0.00383742	0.0496465	-	9	18641600	18642303	+	704	protein_coding	Os09g0482840 protein [Source:UniProtKB/TrEMBL;Acc:A3C021]
novel.47527	3.16965	7.10772	13.047	15.6047	89.5029	69.3425	-2.9012	0.000344492	0.0109954	-	9	19332838	19335085	-	2248	-	PF11443:Domain of unknown function (DUF2828)
novel.820	17.9613	6.09233	16.0578	55.1367	65.3371	54.7441	-2.12909	0.000140431	0.00601769	-	1	4301708	4302933	+	1226	-	-
OS06G0207200	291.608	358.432	38.1373	23.9272	44.7515	45.6201	2.58829	0.000490725	0.0137183	-	6	5431534	5432139	+	606	protein_coding	Os06g0207200 protein [Source:UniProtKB/TrEMBL;Acc:Q69TF3]
OS01G0124650	142.634	295.478	31.112	16.645	10.7404	12.7736	3.54919	3.02124e-06	0.000455418	-	1	1365586	1366432	-	847	protein_coding	Os01g0124650 protein [Source:UniProtKB/TrEMBL;Acc:B7E9D7]
OS08G0105800	8.4524	41.6309	3.01084	0	0	0	6.66689	8.84108e-05	0.00459084	-	8	301708	304040	-	2301	protein_coding	Os08g0105800 protein [Source:UniProtKB/TrEMBL;Acc:Q6ZD83]
OS06G0168901	52.8275	48.7386	50.1806	109.233	123.514	115.875	-1.20059	0.000939434	0.0206936	-	6	3468467	3469940	+	1127	protein_coding	Os06g0168901 protein [Source:UniProtKB/TrEMBL;Acc:Q5VRF0]
novel.13409	82.4109	557.448	8.0289	19.766	24.1658	15.5108	3.44608	0.000927807	0.0205671	-	12	11272288	11278105	-	1814	-	-
OS01G0644000	2370.9	2596.35	1039.74	743.825	670.377	611.309	1.5684	0.000398073	0.011923	-	1	25926370	25928206	+	636	protein_coding	Os01g0644000 protein [Source:UniProtKB/TrEMBL;Acc:Q5VP66]
novel.3663	326.474	249.786	155.56	390.118	1231.56	1307.47	-2.00127	0.000303407	0.0101307	-	1	27606058	27612665	-	5855	-	PF02364:1,3-beta-glucan synthase component|PF14288:1,3-beta-glucan synthase subunit FKS1, domain-1
novel.16114	163.765	268.063	254.918	102.991	85.0278	96.7145	1.27103	0.000867119	0.0196834	-	2	3561697	3565267	+	3015	-	-
novel.46601	67.6192	96.4619	138.498	33.2901	21.4807	19.1604	2.03822	5.09619e-05	0.00306876	-	9	11975918	11978127	+	1613	-	PF00403:Heavy-metal-associated domain
OS01G0752500	482.843	641.725	344.239	190.378	131.569	146.897	1.64824	3.78149e-05	0.00260336	-	1	31567786	31568709	+	924	protein_coding	Os01g0752500 protein [Source:UniProtKB/TrEMBL;Acc:Q5JMX7]
novel.22218	62.3364	33.5078	43.1553	68.6608	133.359	292.881	-1.83342	0.0026664	0.0398285	-	3	7599692	7603037	+	2011	-	PF00331:Glycosyl hydrolase family 10
OS09G0511600	143.691	832.618	213.769	20.8063	80.5526	74.8169	2.75428	0.000255702	0.0090727	-	9	19882650	19888124	-	2161	protein_coding	Os09g0511600 protein [Source:UniProtKB/TrEMBL;Acc:A0A0P0XPM4]
OS06G0675600	75.015	89.3542	39.1409	3.12095	17.0056	13.686	2.57767	0.000143105	0.00605584	-	6	28037569	28041881	+	1442	protein_coding	Os06g0675600 protein [Source:UniProtKB/TrEMBL;Acc:Q653V8]
novel.18627	234.554	305.632	216.78	365.151	995.273	1111.3	-1.70745	0.000617371	0.0158183	-	2	23913660	23946633	-	15623	-	-
novel.44846	65.5061	56.8617	76.2745	21.8466	26.8509	17.3356	1.58839	0.000557837	0.014925	-	8	23712505	23717713	+	3775	-	PF01554:MatE
OS04G0517500	147.917	156.37	250.903	528.48	315.945	597.623	-1.37669	0.00145287	0.0271005	-	4	25867807	25869187	+	1225	protein_coding	Os04g0517500 protein [Source:UniProtKB/TrEMBL;Acc:A0A0N7KJD3]
novel.4008	14.7917	29.4463	15.0542	33.2901	81.4477	114.05	-1.94925	0.00183906	0.0316524	-	1	29681964	29683328	-	1365	-	-
OS07G0562700	499.748	1902.84	610.196	83.2252	233.603	52.0069	3.02945	1.77971e-05	0.00155557	-	7	22487434	22488617	+	1032	protein_coding	Chlorophyll a-b binding protein, chloroplastic [Source:UniProtKB/TrEMBL;Acc:Q6ZF30]
OS05G0583600	283.155	308.678	230.831	76.9833	126.199	151.459	1.21237	0.00292136	0.0423587	-	5	29051330	29052434	+	1105	protein_coding	Os05g0583600 protein [Source:UniProtKB/TrEMBL;Acc:A0A0P0WRD9]
OS10G0528400	49.6578	62.9541	33.1192	4.16126	9.84532	10.0364	2.58759	2.73854e-05	0.00202433	-	10	20559589	20560614	+	929	protein_coding	Glutathione S-transferase GSTU6, putative, expressed [Source:UniProtKB/TrEMBL;Acc:Q9FUE3]
OS03G0389700	1071.34	4049.37	2188.88	794.801	441.249	437.04	2.12752	0.000127297	0.00569507	-	3	15604255	15608699	+	1638	protein_coding	Phospho-2-dehydro-3-deoxyheptonate aldolase [Source:UniProtKB/TrEMBL;Acc:A0A0P0VY68]
OS06G0537600	165.878	224.401	259.936	108.193	86.8178	84.8533	1.21752	0.00119395	0.0239236	-	6	20143945	20144666	+	722	protein_coding	Os06g0537600 protein [Source:UniProtKB/TrEMBL;Acc:Q5Z6U8]
OS01G0940700	304.286	173.631	23.0831	2.08063	8.95029	7.29921	4.76123	8.91723e-08	3.37144e-05	-	1	41346647	41348373	+	1297	protein_coding	Os01g0940700 protein [Source:UniProtKB/TrEMBL;Acc:Q7F164]
OS06G0242600	123.616	126.924	20.0722	1.04032	4.47515	5.47441	4.60362	1.21981e-07	4.18563e-05	-	6	7401124	7404266	+	1254	protein_coding	Os06g0242600 protein [Source:UniProtKB/TrEMBL;Acc:A0A0P0WV19]
novel.252	1.05655	28.4309	12.0433	0	0	0	6.31319	0.000387254	0.0117516	-	1	1316789	1319936	-	2227	-	PF07762:Protein of unknown function (DUF1618)
novel.46237	13.7351	0	2.00722	88.4268	34.0111	28.2844	-3.26572	0.00145449	0.0271005	-	9	6925794	6926916	-	1123	-	-
OS01G0972200	25.3572	10.1539	17.0614	71.7817	136.044	179.743	-2.88508	4.13286e-07	0.000107097	ZIP1	1	42905570	42907462	-	1327	protein_coding	Zinc transporter 1 [Source:UniProtKB/Swiss-Prot;Acc:Q94DG6]
OS01G0592500	13.7351	25.3847	15.0542	0	0.895029	3.64961	3.54267	0.000771136	0.0182595	-	1	23167795	23168478	-	684	protein_coding	Os01g0592500 protein [Source:UniProtKB/TrEMBL;Acc:Q5ZD40]
OS10G0525000	345.492	846.834	311.12	118.596	230.918	126.824	1.65768	0.0021375	0.0349671	-	10	20412047	20416020	-	1932	protein_coding	Cytochrome P450 family protein, expressed [Source:UniProtKB/TrEMBL;Acc:Q8S7S6]
OS06G0101600	1696.82	6941.19	2579.28	840.575	982.742	870.431	2.05802	0.00021411	0.00810584	PETE	6	149486	150187	-	702	protein_coding	Plastocyanin, chloroplastic [Source:UniProtKB/Swiss-Prot;Acc:Q0DFC9]
OS02G0538700	2517.76	3781.31	6102.97	1477.25	1237.83	895.978	1.78018	7.90421e-05	0.00420034	-	2	19954579	19955654	-	1076	protein_coding	Harpin-induced protein-like [Source:UniProtKB/TrEMBL;Acc:Q6ER87]
novel.41918	14.7917	8.12311	14.0506	39.532	96.6632	67.5177	-2.46522	2.52594e-05	0.00195489	-	7	26934330	26935267	+	938	-	-
novel.11707	57.0537	2.03078	9.03251	163.329	176.321	134.123	-2.80062	0.00155433	0.0283178	-	11	25569195	25570327	+	1025	-	-
OS03G0103200	208.14	405.14	291.048	35.3707	82.3427	48.3573	2.44252	5.55144e-07	0.000133368	-	3	211082	211817	+	736	protein_coding	Os03g0103200 protein [Source:UniProtKB/TrEMBL;Acc:Q10T26]
OS02G0314925	30.6399	42.6463	24.0867	5.20158	5.37018	1.8248	2.98011	3.80754e-05	0.00261349	-	2	12491942	12493673	+	712	protein_coding	Os02g0314925 protein [Source:UniProtKB/TrEMBL;Acc:A0A0P0VI56]
OS06G0632400	34.8661	57.8771	47.1698	7.28221	13.4254	1.8248	2.63208	0.000231023	0.00853022	-	6	25628956	25629312	+	357	protein_coding	Os06g0632400 protein [Source:UniProtKB/TrEMBL;Acc:B9FQ17]
novel.19300	143.691	184.801	86.3107	183.095	551.338	789.227	-1.87745	0.00150751	0.0278364	-	2	28293995	28308035	-	7182	-	PF00176:SNF2 family N-terminal domain|PF07529:HSA|PF00271:Helicase conserved C-terminal domain
novel.6250	33.8096	55.8464	17.0614	8.32252	6.26521	10.9488	2.06325	0.00273405	0.0406285	-	1	41948975	41952388	+	3043	-	PF00072:Response regulator receiver domain
OS04G0228400	285.268	250.801	182.657	113.394	77.8675	74.8169	1.43514	0.000298876	0.0100836	EXPA1	4	8599014	8600248	+	1135	protein_coding	Expansin-A1 [Source:UniProtKB/Swiss-Prot;Acc:Q7XWU8]
novel.38790	97.2026	149.262	49.177	114.435	465.415	585.762	-1.97962	0.00286018	0.0417761	-	7	567621	582192	+	5857	-	PF12765:HEAT repeat associated with sister chromatid cohesion|PF12830:Sister chromatid cohesion C-terminus
OS07G0645300	60.2233	16.2462	15.0542	0	6.26521	3.64961	3.1818	0.00158505	0.0286714	-	7	26911529	26912445	+	917	protein_coding	Os07g0645300 protein [Source:UniProtKB/TrEMBL;Acc:Q7EYL4]
novel.43037	109.881	280.247	123.444	37.4513	68.9173	38.3209	1.82614	0.00079017	0.0185956	-	8	4293883	4294765	+	883	-	-
OS02G0196800	4266.35	7870.27	4602.57	2058.78	1660.28	1714.4	1.62334	2.39387e-05	0.00186519	-	2	5414971	5418652	-	1657	protein_coding	Os02g0196800 protein [Source:UniProtKB/TrEMBL;Acc:Q6H7M1]
OS06G0681300	155.313	216.278	123.444	88.4268	48.3316	36.4961	1.51786	0.002174	0.0354088	-	6	28390431	28396001	-	1809	protein_coding	Os06g0681300 protein [Source:UniProtKB/TrEMBL;Acc:Q653X9]
novel.3421	38.0358	73.108	21.0759	97.7896	375.017	419.705	-2.75542	3.86799e-05	0.00263149	-	1	26060892	26071923	-	7843	-	PF02689:Helicase
novel.23219	7.39585	0	1.00361	107.152	77.8675	52.9193	-4.84152	2.23346e-08	1.17069e-05	-	3	13624745	13625682	-	850	-	-
novel.29383	30.6399	52.8002	20.0722	40.5723	179.901	187.042	-1.97814	0.00326783	0.0451834	-	4	27551317	27560060	-	3596	-	PF13923:Zinc finger, C3HC4 type (RING finger)
novel.10493	69.7323	113.723	37.1337	101.951	417.979	499.084	-2.20824	0.000880937	0.0198603	-	11	11411524	11416207	-	3760	-	PF00855:PWWP domain
OS01G0298400	24.3006	10.1539	22.0795	22.8869	121.724	91.2401	-2.06316	0.00345522	0.0467121	-	1	10934895	10935992	+	1098	protein_coding	Os01g0298400 protein [Source:UniProtKB/TrEMBL;Acc:Q93V35]
novel.26206	30.6399	14.2154	19.0686	82.1849	88.6079	114.05	-2.15855	9.37875e-06	0.000924368	-	3	35042004	35044632	-	1714	-	PF14437:MafB19-like deaminase
OS03G0102333	19.0179	19.2924	21.0759	34.3304	62.6521	92.1525	-1.67318	0.00238385	0.0373243	-	3	161519	163576	+	1095	protein_coding	Os03g0102333 protein [Source:UniProtKB/TrEMBL;Acc:A0A0P0VRZ3]
novel.7914	237.724	300.555	177.639	369.312	984.532	1354.92	-1.91999	0.000347342	0.0110488	-	10	16710226	16742631	-	16463	-	PF07728:AAA domain (dynein-related subfamily)
novel.11397	25.3572	10.1539	11.0397	20.8063	94.8731	98.5394	-2.20629	0.00236432	0.0371187	-	11	23077507	23081682	+	1750	-	PF01238:Phosphomannose isomerase type I
OS11G0619500	5.28275	3.04616	4.01445	26.0079	24.1658	33.7589	-2.76891	8.85801e-05	0.00459084	-	11	24120143	24122947	-	2649	protein_coding	Os11g0619500 protein [Source:UniProtKB/TrEMBL;Acc:A0A0P0Y561]
novel.45940	28.5268	109.662	31.112	93.6284	740.189	1050.17	-3.47605	2.61893e-05	0.0019871	-	9	3601459	3608064	-	4507	-	-
OS09G0274900	997.383	1825.67	1172.22	279.845	626.521	305.654	1.72054	0.000292911	0.00991984	-	9	5598755	5599840	+	590	protein_coding	Os09g0274900 protein [Source:UniProtKB/TrEMBL;Acc:Q6H4D3]
OS08G0472800	1770.78	1593.14	1516.46	811.446	303.415	488.135	1.60667	0.000316612	0.0103869	CYP707A6	8	23288613	23294162	-	2197	protein_coding	Abscisic acid 8'-hydroxylase 2 [Source:UniProtKB/Swiss-Prot;Acc:Q6ZDE3]
EPlOSAG00000025897	4.2262	0	2.00722	21.8466	18.7956	26.4596	-3.43983	0.000239099	0.00871143	-	6	25538005	25538060	+	56	ncRNA
OS05G0164800	11.622	9.13849	23.0831	2.08063	0.895029	1.8248	3.20558	0.00180025	0.031241	ZIP6	5	3807974	3810780	-	1472	protein_coding	Zinc transporter 6 [Source:UniProtKB/Swiss-Prot;Acc:Q6L8F9]
OS11G0184600	2.1131	0	3.01084	11.4435	18.7956	14.5984	-3.1317	0.00249603	0.0383204	-	11	4287928	4291230	+	1180	protein_coding	Os11g0184600 protein [Source:UniProtKB/TrEMBL;Acc:A0A0P0XZF8]
novel.24921	12.6786	9.13849	8.0289	36.411	57.2819	33.7589	-2.09801	0.000302708	0.0101307	-	3	29015979	29020094	-	4040	-	PF08263:Leucine rich repeat N-terminal domain
OS05G0138300	11031.4	29717.4	13008.8	8375.58	5995.8	3506.36	1.58832	0.00292579	0.0423587	-	5	2219581	2220618	-	1038	protein_coding	Os05g0138300 protein [Source:UniProtKB/TrEMBL;Acc:Q6AT94]
novel.46997	148.974	260.955	122.441	403.642	409.923	573.9	-1.38201	0.00146069	0.0271457	-	9	16085098	16097090	+	6127	-	PF02517:CAAX protease self-immunity
novel.9026	63.393	107.631	37.1337	136.281	520.907	692.513	-2.69725	4.16254e-05	0.00274288	-	10	22861455	22876299	-	8436	-	PF00226:DnaJ domain|PF14237:Domain of unknown function (DUF4339)
novel.19358	11.622	134.031	50.1806	7.28221	10.7404	9.12401	2.8486	0.000705098	0.0171069	-	2	28681630	28683898	-	2169	-	PF01535:PPR repeat|PF14432:DYW family of nucleic acid deaminases|PF13041:PPR repeat family
OS03G0170100	243.006	38.5848	89.3215	509.754	420.664	576.638	-2.02314	0.00144763	0.0270338	-	3	3757543	3758135	-	593	protein_coding	Expressed protein [Source:UniProtKB/TrEMBL;Acc:Q8S7W4]
novel.23197	14.7917	2.03078	23.0831	40.5723	147.68	145.072	-3.06284	0.00012813	0.00570474	-	3	13272644	13275250	+	2165	-	-
OS03G0712500	1248.84	1920.1	883.179	1792.46	8519.78	6401.41	-2.04431	0.0006906	0.016908	-	3	28798419	28798833	+	415	protein_coding	Os03g0712500 protein [Source:UniProtKB/TrEMBL;Acc:A0A0P0W227]
OS02G0539100	1579.54	2077.48	1283.62	863.462	740.189	452.551	1.2649	0.00188585	0.0322739	-	2	19973187	19977396	+	2730	protein_coding	Os02g0539100 protein [Source:UniProtKB/TrEMBL;Acc:Q6ER83]
novel.46704	147.917	162.462	103.372	68.6608	41.1713	44.7077	1.42368	0.000999968	0.0214732	-	9	13130685	13147159	-	1771	-	-
novel.24622	281.042	390.924	154.556	498.311	851.173	965.321	-1.486	0.00210277	0.0346154	-	3	27351415	27363420	+	5386	-	-
novel.7470	16.9048	0	0	85.3058	52.8067	71.1673	-3.6374	0.00161639	0.0290786	-	10	12917762	12919036	.	1275	-	-
OS02G0797300	3.16965	35.5386	9.03251	1.04032	0.895029	0.912401	4.07219	0.00204743	0.0341183	-	2	33931818	33936154	+	3134	protein_coding	Plasma membrane ATPase [Source:UniProtKB/TrEMBL;Acc:A0A0P0VQP6]
novel.45227	4.2262	4.06155	1.00361	10.4032	43.8564	32.8465	-3.23714	0.000321246	0.0104913	-	8	25900383	25900696	.	314	-	-
OS03G0800400	329.644	664.064	557.005	120.677	130.674	114.963	2.08182	2.14879e-07	6.52073e-05	-	3	33385135	33387239	-	1878	protein_coding	Expressed protein [Source:UniProtKB/TrEMBL;Acc:Q10BZ5]
novel.16424	78.1847	85.2926	40.1445	126.918	327.581	482.66	-2.20321	0.000154557	0.00641105	-	2	5131343	5151128	+	7317	-	PF00628:PHD-finger|PF15612:WSTF, HB1, Itc1p, MBD9 motif 1|PF00439:Bromodomain
OS07G0683900	4880.2	7951.51	7793.05	3414.31	3403.8	3490.85	1.00049	0.0034781	0.046937	R40G2	7	29004217	29006208	+	1534	protein_coding	Ricin B-like lectin R40G2 [Source:UniProtKB/Swiss-Prot;Acc:Q6Z4N6]
OS11G0595200	727.963	875.265	412.485	263.2	228.232	135.948	1.68431	0.000234295	0.00857705	-	11	22660534	22662341	+	1265	protein_coding	Harpin binding protein 1, putative, expressed [Source:UniProtKB/TrEMBL;Acc:Q2R1S1]
OS06G0304600	157.426	483.325	292.051	63.4592	102.928	111.313	1.7471	0.000813505	0.0189323	-	6	11486965	11494270	-	1912	protein_coding	Os06g0304600 protein [Source:UniProtKB/TrEMBL;Acc:Q5Z4E5]
novel.1536	3.16965	1.01539	2.00722	12.4838	21.4807	18.248	-3.08486	0.000834364	0.0192045	-	1	8655589	8656862	+	1274	-	-
novel.4519	121.503	123.877	72.2601	194.539	361.592	442.515	-1.65336	0.000415702	0.0121667	-	1	32418183	32427507	+	6146	-	-
OS03G0388800	91.9198	24.3693	51.1842	364.11	187.956	186.13	-2.14048	0.000217583	0.00818615	-	3	15528226	15530171	+	1328	protein_coding	Hydrolase, alpha/beta fold family protein, putative, expressed [Source:UniProtKB/TrEMBL;Acc:Q10KC9]
novel.11406	29.5834	3.04616	2.00722	85.3058	71.6023	54.7441	-2.61609	0.00318457	0.0446062	-	11	23125585	23126943	.	1359	-	-
OS04G0208600	88.7502	73.108	87.3143	171.652	196.011	205.29	-1.20183	0.000457845	0.0130201	-	4	7265196	7267272	-	1827	protein_coding	Os04g0208600 protein [Source:UniProtKB/TrEMBL;Acc:Q0JES4]
novel.12169	5.28275	4.06155	2.00722	8.32252	33.1161	49.2697	-3.00563	0.000755568	0.0179646	-	12	312893	318558	-	3486	-	PF10585:Ubiquitin-activating enzyme active site|PF09358:Ubiquitin fold domain|PF00899:ThiF family
OS04G0385900	938.216	1236.74	764.753	245.514	490.476	319.34	1.47749	0.000417358	0.0121996	-	4	18948775	18949649	+	875	protein_coding	OSJNBa0044M19.3 protein [Source:UniProtKB/TrEMBL;Acc:Q7XLQ3]
OS05G0117600	11.622	28.4309	11.0397	21.8466	89.5029	142.335	-2.31268	0.00215592	0.0351641	-	5	926397	933728	+	2546	protein_coding	E3 UFM1-protein ligase 1 homolog [Source:UniProtKB/Swiss-Prot;Acc:B9FM64]
novel.32224	131.012	200.031	128.462	37.4513	35.8012	40.1457	2.01878	8.19362e-07	0.000185264	-	5	12994010	12997481	+	1980	-	-
novel.25207	619.138	790.987	466.68	985.178	1819.59	2153.27	-1.40162	0.00137509	0.0261019	-	3	30564423	30582184	-	11672	-	PF00400:WD domain, G-beta repeat|PF02138:Beige/BEACH domain|PF14844:PH domain associated with Beige/BEACH
novel.12686	126.786	95.4465	103.372	155.007	375.017	608.572	-1.80667	0.000879388	0.0198603	-	12	3402727	3413955	-	8732	-	PF02037:SAP domain
OS09G0283600	128.899	221.355	221.798	29.1288	56.3868	47.4449	2.10216	4.86794e-06	0.000620272	-	9	6195158	6196917	+	1392	protein_coding	Os09g0283600 protein [Source:UniProtKB/TrEMBL;Acc:Q6EPS5]
novel.3660	272.59	467.079	205.741	544.085	1111.63	1377.73	-1.68209	0.000947346	0.0207489	-	1	27581465	27598806	+	6556	-	PF05066:HB1, ASXL, restriction endonuclease HTH domain|PF00046:Homeobox domain|PF15612:WSTF, HB1, Itc1p, MBD9 motif 1|PF02791:DDT domain|PF15613:Williams-Beuren syndrome DDT (WSD), D-TOX E motif
OS04G0399800	109.881	23.3539	74.2673	429.65	431.404	389.595	-2.59217	3.31681e-06	0.000475468	-	4	19790424	19791452	+	1029	protein_coding	OSJNBb0014D23.10 protein [Source:UniProtKB/TrEMBL;Acc:Q7XL79]
novel.44402	10.5655	0	3.01084	24.9676	42.0664	41.0581	-3.00323	0.000959686	0.0209595	-	8	20013151	20014138	+	988	-	-
OS12G0258700	15.8482	33.5078	11.0397	0	0	0	6.85264	3.44151e-06	0.000480333	-	12	8960777	8964016	+	2016	protein_coding	Laccase [Source:UniProtKB/TrEMBL;Acc:A0A0P0Y8S2]
OS10G0530400	116.22	261.97	59.2131	4.16126	31.326	40.1457	2.52748	0.00159115	0.0287009	-	10	20619376	20620523	-	1030	protein_coding	Glutathione S-transferase GSTU6, putative, expressed [Source:UniProtKB/TrEMBL;Acc:Q8S718]
novel.23107	84.524	22.3385	66.2384	184.136	187.061	183.393	-1.68051	0.00157832	0.0286095	-	3	12759564	12761080	-	1517	-	-
novel.24742	79.2412	66.0002	40.1445	119.636	195.116	191.604	-1.45123	0.00130432	0.0252573	-	3	28015015	28018832	-	2108	-	PF05875:Ceramidase
OS02G0780200	59.1668	232.524	107.387	0	9.84532	17.3356	3.86554	1.8535e-05	0.00159505	-	2	33045382	33048003	-	2622	protein_coding	Os02g0780200 protein [Source:UniProtKB/TrEMBL;Acc:Q6K7F4]
novel.1269	46.4882	56.8617	131.473	29.1288	9.84532	9.12401	2.29728	0.000780225	0.0184368	-	1	7093216	7098796	-	4567	-	PF13041:PPR repeat family
OS11G0644700	1226.65	4754.05	1274.59	175.813	94.8731	113.138	4.24124	5.20967e-12	9.24236e-09	-	11	25594109	25594874	+	766	protein_coding	Dirigent protein [Source:UniProtKB/TrEMBL;Acc:Q2R0I1]
novel.37697	21.131	0	3.01084	93.6284	59.967	51.0945	-3.08917	0.00172851	0.0303385	-	6	25476357	25477919	.	1563	-	-
novel.44699	100.372	35.5386	67.242	190.378	208.542	250.91	-1.67853	0.00045482	0.012966	-	8	22380568	22384219	+	1612	-	PF00631:GGL domain
OS09G0240975	51.7709	42.6463	34.1228	72.8221	172.741	247.261	-1.94042	0.000397537	0.0119225	-	9	3118920	3124226	-	3398	protein_coding	Os09g0240975 protein [Source:UniProtKB/TrEMBL;Acc:A0A0P0XJM1]
OS01G0700100	16.9048	48.7386	18.065	8.32252	5.37018	2.7372	2.3607	0.00296145	0.0426076	SWEET2B	1	28975565	28977344	+	1160	protein_coding	Bidirectional sugar transporter SWEET2b [Source:UniProtKB/Swiss-Prot;Acc:Q5N8J1]
novel.25526	77.1281	64.9849	75.2709	88.4268	516.432	485.398	-2.32688	0.000258311	0.00913715	-	3	32078505	32082438	+	3624	-	PF07714:Protein tyrosine kinase|PF08263:Leucine rich repeat N-terminal domain|PF13855:Leucine rich repeat
novel.15806	146.86	284.309	81.2926	244.474	717.814	879.555	-1.84586	0.00320741	0.0446124	-	2	1985739	1997336	+	6493	-	PF08214:Histone acetylation protein|PF02135:TAZ zinc finger|PF00569:Zinc finger, ZZ type
novel.2640	5.28275	17.2616	22.0795	1.04032	2.68509	0	3.57233	0.00277275	0.0409659	-	1	20298572	20302467	-	1431	-	PF00892:EamA-like transporter family
novel.45986	170.105	269.078	77.2781	339.143	1041.81	1374.99	-2.41603	0.000141699	0.00602954	-	9	4016214	4035575	+	11816	-	PF06025:Domain of Unknown Function (DUF913)|PF00627:UBA/TS-N domain|PF14377:Domain of unknown function (DUF4414)|PF00632:HECT-domain (ubiquitin-transferase)
novel.6045	107.768	130.985	145.524	54.0964	64.4421	52.9193	1.16389	0.00194256	0.0328937	-	1	40930245	40933061	-	2493	-	-
OS02G0191800	263.081	849.88	397.43	40.5723	153.05	120.437	2.26449	0.00030776	0.0102073	-	2	5079077	5079712	-	636	protein_coding	Os02g0191800 protein [Source:UniProtKB/TrEMBL;Acc:Q0E364]
OS02G0564700	13.7351	86.308	38.1373	7.28221	8.95029	4.56201	2.73313	0.000603515	0.0156568	-	2	21436299	21440664	-	2071	protein_coding	Os02g0564700 protein [Source:UniProtKB/TrEMBL;Acc:Q6Z7E7]
OS03G0762300	49.6578	29.4463	12.0433	0	4.47515	0.912401	4.0417	0.000112897	0.00528593	-	3	31526726	31528248	+	1252	protein_coding	Peroxidase [Source:UniProtKB/TrEMBL;Acc:Q10ET8]
OS01G0229500	52.8275	83.2618	68.2456	23.9272	31.326	17.3356	1.4928	0.00206511	0.0342892	-	1	7173618	7175779	+	761	protein_coding	Os01g0229500 protein [Source:UniProtKB/TrEMBL;Acc:Q9LWL3]
novel.41011	62.3364	32.4924	42.1517	66.5802	183.481	175.181	-1.63627	0.00268948	0.0400695	-	7	21652972	21657374	+	2639	-	PF03000:NPH3 family
OS05G0468100	43.3185	26.4001	80.289	132.12	202.277	166.969	-1.74069	0.000745847	0.0177885	-	5	22974497	22978036	+	1724	protein_coding	Os05g0468100 protein [Source:UniProtKB/TrEMBL;Acc:Q6I5S1]
OS05G0244700	23.2441	43.6617	41.1481	2.08063	12.5304	3.64961	2.54953	0.000972139	0.0211115	-	5	8785502	8787555	-	1236	protein_coding	Os05g0244700 protein [Source:UniProtKB/TrEMBL;Acc:Q0DJP6]
OS01G0304050	1.05655	1.01539	3.01084	8.32252	18.7956	17.3356	-3.12585	0.00227536	0.0362213	-	1	11253627	11266197	+	3410	ncRNA
novel.16586	33.8096	0	2.00722	104.032	109.194	102.189	-3.14245	0.00367082	0.0483468	-	2	6032235	6033472	+	1080	-	-
OS09G0527600	119.39	277.201	104.376	62.4189	38.4863	50.1821	1.73103	0.0010736	0.0225504	-	9	20637825	20639768	+	1089	protein_coding	Os09g0527600 protein [Source:UniProtKB/TrEMBL;Acc:Q652A2]
OS01G0121000	55.9971	54.831	49.177	6.24189	8.05526	1.8248	3.31354	2.30807e-07	6.82449e-05	-	1	1181317	1182147	+	831	protein_coding	Os01g0120900 protein [Source:UniProtKB/TrEMBL;Acc:Q5ZEM4]
novel.20153	1.05655	3.04616	4.01445	5.20158	26.8509	39.2333	-3.1322	0.00182791	0.0315311	-	2	33146823	33154105	+	4133	-	PF08161:NUC173 domain
OS04G0618400	45.4316	10.1539	35.1264	5.20158	5.37018	0.912401	2.988	0.000818985	0.0189526	-	4	31410510	31410971	+	462	protein_coding	Os04g0618400 protein [Source:UniProtKB/TrEMBL;Acc:A3AXG4]
OS10G0463600	299.004	592.987	534.925	97.7896	170.951	129.561	1.8401	2.72106e-05	0.00201787	-	10	17089205	17089666	-	462	ncRNA
OS03G0391300	19.0179	23.3539	15.0542	20.8063	180.796	230.838	-2.91376	0.000182273	0.00718593	-	3	15675471	15677773	-	2303	protein_coding	Os03g0391300 protein [Source:UniProtKB/TrEMBL;Acc:Q0DRE4]
novel.16561	7.39585	0	0	32.2498	36.6962	29.1968	-3.74865	0.000409791	0.0120702	-	2	5937110	5937630	.	521	-	-
novel.29318	715.284	638.679	491.77	1219.25	1304.06	1382.29	-1.08149	0.000696163	0.0169363	-	4	27210255	27210848	-	594	-	PF13837:Myb/SANT-like DNA-binding domain
novel.36690	726.906	550.34	64.2312	4.16126	21.4807	24.6348	4.73252	3.05443e-08	1.49882e-05	-	6	14641564	14642048	.	485	-	-
OS03G0292100	1589.05	1554.56	721.597	3863.73	2534.72	3010.01	-1.28342	0.00329313	0.0453362	-	3	10163441	10165442	+	1704	protein_coding	Probable protein phosphatase 2C 32 [Source:UniProtKB/Swiss-Prot;Acc:Q10MX1]
OS01G0971100	726.906	1212.37	1192.29	327.699	516.432	518.244	1.20047	0.00251451	0.0384796	DI19-5	1	42845781	42848071	+	895	protein_coding	Protein DEHYDRATION-INDUCED 19 homolog 5 [Source:UniProtKB/Swiss-Prot;Acc:Q5JME8]
novel.27982	25.3572	14.2154	17.0614	47.8545	140.52	270.983	-3.02187	7.50838e-06	0.00081556	-	4	19900237	19910389	-	5899	-	-
OS03G0317100	23.2441	17.2616	32.1156	47.8545	81.4477	85.7657	-1.56753	0.00202099	0.0338245	-	3	11412715	11416313	+	2750	protein_coding	Os03g0317100 protein [Source:UniProtKB/TrEMBL;Acc:C7J0P7]
OS02G0194700	11.622	18.277	21.0759	52.0158	74.2874	52.9193	-1.81277	0.000347805	0.0110488	-	2	5276686	5282626	-	3158	protein_coding	Lipoxygenase [Source:UniProtKB/TrEMBL;Acc:Q6H7Q6]
OS12G0636900	12.6786	45.6925	138.498	0	6.26521	2.7372	4.42743	2.71214e-05	0.00201774	-	12	27300282	27300904	-	623	ncRNA
novel.36765	5.28275	1.01539	6.02167	36.411	37.5912	46.5325	-3.29239	4.01806e-06	0.000535656	-	6	15781397	15785893	-	1472	-	-
OS02G0768300	99.3157	1428.65	693.496	50.9754	139.625	89.4153	2.98724	0.000179116	0.00711771	-	2	32359193	32361902	-	1397	protein_coding	WAT1-related protein [Source:UniProtKB/TrEMBL;Acc:Q6ZGK2]
novel.9294	9.50895	17.2616	21.0759	1.04032	3.58012	1.8248	2.87318	0.00224366	0.0360595	-	11	894832	895334	.	503	-	-
OS01G0291500	255.685	1528.16	821.958	38.4917	74.2874	83.0285	3.73298	9.63789e-09	5.84944e-06	AT4	1	10561330	10565325	-	1657	protein_coding	Acyl transferase 4 [Source:UniProtKB/Swiss-Prot;Acc:Q5JNT2]
OS04G0167800	188.066	789.972	283.019	67.6205	107.404	126.824	2.06205	0.000636768	0.01605	-	4	4638237	4640929	-	1181	protein_coding	OSJNBb0089K06.1 protein [Source:UniProtKB/TrEMBL;Acc:Q7X8G7]
OS10G0173000	46.4882	420.371	7.02529	12.4838	6.26521	24.6348	3.44908	0.00170334	0.0300566	-	10	4994500	4995160	-	661	protein_coding	Expressed protein [Source:UniProtKB/TrEMBL;Acc:Q8S5H8]
novel.44815	129.956	52.8002	79.2854	208.063	215.702	336.676	-1.53797	0.00131103	0.0253271	-	8	23446934	23453691	+	3053	-	PF14389:Leucine-zipper of ternary complex factor MIP1
novel.7478	57.0537	56.8617	68.2456	19.766	24.1658	12.7736	1.68397	0.000545995	0.0147387	-	10	12967859	12974281	+	2163	-	PF00155:Aminotransferase class I and II
OS12G0564400	346.548	513.786	353.272	204.942	179.006	207.115	1.03816	0.00295643	0.0425775	-	12	23148319	23157116	+	1143	protein_coding	Os12g0564400 protein [Source:UniProtKB/TrEMBL;Acc:Q2QNI4]
OS10G0502300	66.5626	80.2157	21.0759	10.4032	17.0056	8.21161	2.2334	0.000994269	0.0214107	-	10	19156045	19156747	-	703	protein_coding	Os10g0502300 protein [Source:UniProtKB/TrEMBL;Acc:A0A0P0XWA1]
OS10G0181600	174.331	484.34	197.712	46.8142	62.6521	105.839	1.99076	0.000405403	0.0120301	-	10	5592943	5595558	+	1326	protein_coding	CMV 1a interacting protein 1, putative, expressed [Source:UniProtKB/TrEMBL;Acc:Q33AG7]
OS12G0569300	613.855	768.649	903.251	215.345	200.487	163.32	1.98114	8.08366e-09	5.03874e-06	-	12	23427730	23428732	+	1003	protein_coding	Os12g0569300 protein [Source:UniProtKB/TrEMBL;Acc:Q2QND8]
OS05G0556000	1250.95	1694.68	633.279	420.287	542.388	485.398	1.30524	0.00383535	0.0496465	-	5	27643114	27647653	+	1728	protein_coding	Os05g0556000 protein [Source:UniProtKB/TrEMBL;Acc:Q6I615]
novel.14581	20.0744	0	2.00722	69.7011	64.4421	45.6201	-3.03145	0.0027944	0.0410938	-	12	22728753	22729572	.	820	-	-
OS04G0578800	25.3572	24.3693	21.0759	54.0964	69.8123	84.8533	-1.56197	0.0006219	0.0158716	-	4	29194394	29197064	-	2284	protein_coding	OSJNBa0011J08.14 protein [Source:UniProtKB/TrEMBL;Acc:Q7XQ75]
novel.3466	47.5447	14.2154	17.0614	5.20158	4.47515	1.8248	2.78349	0.00109813	0.0228557	-	1	26249369	26274223	+	2086	-	-
OS09G0420700	1371.4	1215.42	1579.69	747.987	569.239	462.588	1.22743	0.000443007	0.0127873	-	9	15156995	15158956	+	705	protein_coding	Copper chaperone COX17-1-like protein [Source:UniProtKB/TrEMBL;Acc:Q69Q87]
novel.11450	1.05655	6.09233	2.00722	6.24189	34.9061	52.9193	-3.35962	0.000886623	0.01993	-	11	23443212	23443956	.	745	-	-
OS02G0745100	60.2233	71.0772	84.3034	15.6047	16.1105	19.1604	2.08229	6.49683e-06	0.000749182	NIP2-1	2	31266328	31269935	+	1408	protein_coding	Aquaporin NIP2-1 [Source:UniProtKB/Swiss-Prot;Acc:Q6Z2T3]
OS03G0619875	7.39585	10.1539	22.0795	1.04032	1.79006	0	3.80769	0.00214211	0.0349883	-	3	23512612	23513573	-	962	protein_coding	Os03g0619875 protein [Source:UniProtKB/TrEMBL;Acc:C7IZM9]
novel.41850	53.884	63.9695	25.0903	65.5399	228.232	287.406	-2.02466	0.00150515	0.0278152	-	7	26527934	26539496	-	6339	-	PF00225:Kinesin motor domain
OS10G0400250	6.3393	13.2	13.047	16.645	51.0167	77.5541	-2.15626	0.00277197	0.0409659	-	10	13501851	13503806	-	1956	protein_coding	Pentatricopeptide repeat-containing protein At2g22410, mitochondrial [Source:Projected from Arabidopsis thaliana (AT2G22410) UniProtKB/Swiss-Prot;Acc:Q9SJZ3]
novel.40665	273.646	250.801	248.896	141.483	73.3924	79.3789	1.39641	0.000661772	0.0163936	-	7	18956385	18963021	-	2160	-	PF01554:MatE
OS01G0559600	2691.03	6350.24	2403.65	1436.68	1488.43	1364.95	1.41564	0.0026184	0.0394986	-	1	21230393	21234906	+	1935	protein_coding	Os01g0559600 protein [Source:UniProtKB/TrEMBL;Acc:Q7F1B4]
OS01G0567600	5.28275	372.648	163.589	2.08063	12.5304	5.47441	4.74503	1.42419e-05	0.00128305	-	1	21724008	21725863	-	1539	protein_coding	Monosaccharide transporter 7 [Source:UniProtKB/TrEMBL;Acc:Q94EC3]
EPlOSAG00000003860	26.4137	43.6617	11.0397	2.08063	7.16023	0	3.12247	0.00224674	0.0360839	-	11	20354487	20354588	+	102	ncRNA
OS12G0283100	42.262	53.8156	54.1951	204.942	118.144	130.473	-1.59191	0.000175048	0.00700891	-	12	10711964	10717815	-	3390	protein_coding	Nucleotidyltransferase domain containing protein, expressed [Source:UniProtKB/TrEMBL;Acc:Q2QTU0]
OS09G0557700	364.51	265.016	257.928	524.319	595.194	633.207	-0.982213	0.00319598	0.0446062	-	9	22160877	22163555	-	2679	protein_coding	Os09g0557700 protein [Source:UniProtKB/TrEMBL;Acc:A3C1F1]
novel.29891	81.3543	232.524	179.647	24.9676	14.3205	8.21161	3.3852	2.5044e-08	1.28353e-05	-	4	30860642	30872051	+	1728	-	PF02458:Transferase family
novel.32622	30.6399	192.924	92.3323	14.5644	17.0056	7.29921	3.02401	3.53345e-05	0.00247154	-	5	17237045	17240357	+	2168	-	PF04043:Plant invertase/pectin methylesterase inhibitor|PF01095:Pectinesterase
OS04G0415000	576.876	1317.97	694.5	255.918	296.255	150.546	1.8817	9.26389e-05	0.00472684	-	4	20508625	20509566	+	830	protein_coding	OJ991214_12.5 protein [Source:UniProtKB/TrEMBL;Acc:Q7XTG2]
novel.33463	104.598	106.616	83.2998	120.677	484.211	449.814	-1.84107	0.00109951	0.0228557	-	5	22910891	22915784	-	2818	-	PF00069:Protein kinase domain
OS01G0595001	28.5268	696.556	145.524	0	11.6354	4.56201	5.73522	3.19911e-07	8.7964e-05	-	1	23313213	23313928	-	716	protein_coding	Os01g0595001 protein [Source:UniProtKB/TrEMBL;Acc:Q8L4R5]
OS07G0448100	118.334	129.97	193.697	54.0964	18.7956	17.3356	2.29959	5.80865e-05	0.00334077	PIP2-4	7	15358960	15360391	+	1214	protein_coding	Aquaporin PIP2-4 [Source:UniProtKB/Swiss-Prot;Acc:Q8GRT8]
OS02G0231000	21.131	35.5386	48.1734	7.28221	6.26521	3.64961	2.61575	0.000129484	0.00572712	-	2	7365983	7366298	+	316	protein_coding	Os02g0231000 protein [Source:UniProtKB/TrEMBL;Acc:A0A0P0VGS6]
novel.177	14.7917	12.1847	16.0578	40.5723	54.5968	55.6565	-1.8109	0.000315836	0.0103763	-	1	862592	869912	-	3641	-	PF07714:Protein tyrosine kinase
novel.25381	141.578	125.908	144.52	62.4189	34.0111	32.8465	1.67688	0.000122331	0.00557638	-	3	31321797	31326943	-	1615	-	PF03106:WRKY DNA -binding domain
OS01G0719600	423.676	73.108	134.484	28.0885	32.2211	42.8829	2.61166	0.000102497	0.00504029	-	1	30003535	30005888	+	860	protein_coding	Os01g0719600 protein [Source:UniProtKB/TrEMBL;Acc:Q5JL91]
novel.15050	14.7917	2.03078	5.01806	34.3304	53.7018	39.2333	-2.55043	0.000582807	0.015309	-	12	25516219	25517841	-	1148	-	-
OS11G0140800	92.9764	176.678	142.513	72.8221	28.6409	34.6713	1.60273	0.00236589	0.0371187	CCDA1	11	1884036	1887440	-	1400	protein_coding	Cytochrome c-type biogenesis ccda-like chloroplastic protein 1 [Source:UniProtKB/Swiss-Prot;Acc:Q2RAR6]
EPlOSAG00000042509	5.28275	0	2.00722	32.2498	13.4254	22.81	-3.24062	0.000916941	0.0204323	-	7	23322581	23322639	-	59	ncRNA
OS06G0681600	2627.64	15293.8	5274.99	435.892	2243.84	1452.54	2.48881	0.000795286	0.0186805	-	6	28414034	28425443	+	3602	protein_coding	Peroxidase [Source:UniProtKB/TrEMBL;Acc:Q653X4]
novel.41176	924.481	757.48	379.365	1049.68	2419.26	3050.16	-1.66124	0.00190814	0.0324254	-	7	22634760	22645882	-	5816	-	PF16206:C-terminal region of Mon2 protein|PF01369:Sec7 domain|PF09324:Domain of unknown function (DUF1981)|PF16213:Dimerisation and cyclophilin-binding domain of Mon2|PF12783:Guanine nucleotide exchange factor in Golgi transport N-terminal
OS10G0575401	21.131	11.1693	27.0975	62.4189	51.0167	55.6565	-1.5084	0.0036769	0.0483468	-	10	22879072	22879752	-	681	protein_coding	Os10g0575401 protein [Source:UniProtKB/TrEMBL;Acc:C7J7H5]
novel.47066	4.2262	7.10772	12.0433	30.1691	30.431	28.2844	-1.92225	0.00278316	0.041058	-	9	16736029	16740749	-	2312	-	-
OS02G0482400	29.5834	125.908	72.2601	2.08063	16.1105	2.7372	3.43152	7.01821e-05	0.00386303	-	2	16639696	16641280	-	1585	protein_coding	Os02g0482400 protein [Source:UniProtKB/TrEMBL;Acc:Q6K2K1]
OS09G0401000	189.122	214.247	318.145	8.32252	34.0111	95.8021	2.38241	0.00125139	0.0246042	-	9	14029432	14030989	+	1389	protein_coding	Os09g0401000 protein [Source:UniProtKB/TrEMBL;Acc:Q6ES55]
OS05G0372100	17.9613	21.3232	22.0795	66.5802	68.0222	47.4449	-1.56747	0.000801198	0.0187594	RLCK185	5	17922839	17930282	+	3091	protein_coding	Receptor-like cytoplasmic kinase 185 [Source:UniProtKB/Swiss-Prot;Acc:Q6I5Q6]
OS08G0517700	106.712	108.647	76.2745	16.645	30.431	38.3209	1.7667	0.000272549	0.00949515	-	8	25695174	25699582	+	1367	protein_coding	Os08g0517700 protein [Source:UniProtKB/TrEMBL;Acc:Q84Z91]
novel.487	111.994	195.97	43.1553	160.209	585.349	840.322	-2.17555	0.00209596	0.0345279	-	1	2599344	2612731	+	7039	-	PF02207:Putative zinc finger in N-recognin (UBR box)
OS02G0617075	34.8661	23.3539	11.0397	68.6608	85.9228	96.7145	-1.86251	0.000552802	0.0148856	-	2	24466435	24467715	-	1281	protein_coding	rRNA N-glycosidase [Source:UniProtKB/TrEMBL;Acc:A0A0P0VM22]
OS03G0250400	785.016	1926.19	415.495	11.4435	67.1272	47.4449	4.62996	1.83509e-10	2.01537e-07	-	3	7946478	7947180	-	703	protein_coding	Os03g0250400 protein [Source:UniProtKB/TrEMBL;Acc:Q10P16]
OS04G0398000	908.633	1541.36	334.203	82.1849	265.824	178.831	2.40111	0.000182944	0.00720006	-	4	19651665	19656024	+	3852	protein_coding	OSJNBa0039C07.10 protein [Source:UniProtKB/TrEMBL;Acc:Q7XLG6]
OS01G0935300	113.051	83.2618	96.3468	166.45	245.238	231.75	-1.13762	0.00226097	0.0361109	-	1	41052368	41056409	+	1647	protein_coding	Cullin 1B-like [Source:UniProtKB/TrEMBL;Acc:Q5JMQ6]
OS02G0197600	204.971	1427.64	152.549	27.0482	110.984	20.0728	3.49589	0.0001222	0.00557638	-	2	5468648	5470490	-	1198	protein_coding	Chlorophyll a-b binding protein, chloroplastic [Source:UniProtKB/TrEMBL;Acc:Q6H748]
OS08G0518800	1315.4	3024.84	588.117	375.554	496.741	290.144	2.08391	0.000546397	0.0147387	-	8	25758874	25759533	-	660	protein_coding	Os08g0518800 protein [Source:UniProtKB/TrEMBL;Acc:Q0J4E6]
OS01G0630300	3421.11	926.034	861.099	6762.05	4789.3	6096.67	-1.76068	0.00292497	0.0423587	-	1	25190735	25191743	-	1009	protein_coding	Os01g0630300 protein [Source:UniProtKB/TrEMBL;Acc:Q8S2I3]
novel.35032	21.131	29.4463	21.0759	50.9754	170.951	174.269	-2.46817	2.71092e-05	0.00201774	-	6	1605459	1612409	+	3790	-	PF12799:Leucine Rich repeats (2 copies)|PF08263:Leucine rich repeat N-terminal domain|PF13855:Leucine rich repeat|PF13516:Leucine Rich repeat
novel.41060	38.0358	30.4616	40.1445	106.112	133.359	172.444	-1.9237	4.62706e-06	0.000602903	-	7	22030371	22041348	+	7332	-	PF07714:Protein tyrosine kinase|PF01453:D-mannose binding lectin|PF08276:PAN-like domain|PF00954:S-locus glycoprotein domain
OS12G0614851	7.39585	7.10772	9.03251	32.2498	25.9558	35.5837	-1.99321	0.000862067	0.0196267	-	12	26075077	26076201	+	1125	protein_coding	Os12g0614851 protein [Source:UniProtKB/TrEMBL;Acc:A0A0P0YC84]
OS10G0337400	43.3185	22.3385	32.1156	0	2.68509	5.47441	3.55174	4.02849e-05	0.0026698	-	10	9757131	9760573	+	3207	protein_coding	Os10g0337400 protein [Source:UniProtKB/TrEMBL;Acc:B9G830]
novel.22640	84.524	52.8002	84.3034	19.766	19.6906	19.1604	1.91873	4.26712e-05	0.00277529	-	3	9952379	9955129	-	820	-	PF00085:Thioredoxin
novel.44321	43.3185	124.893	67.242	16.645	8.05526	14.5984	2.58837	2.28235e-05	0.00181283	-	8	19244635	19245767	+	813	-	-
OS01G0559750	1624.97	267.047	2824.16	231.99	206.752	49.2697	3.27295	4.81345e-05	0.00297302	-	1	21242600	21243209	+	610	protein_coding	Os01g0559750 protein [Source:UniProtKB/TrEMBL;Acc:A0A0P0V488]
novel.16639	54.9406	144.185	56.2023	149.805	825.217	911.489	-2.88536	3.96621e-05	0.00264733	-	2	6296599	6308381	-	11783	-	PF07727:Reverse transcriptase (RNA-dependent DNA polymerase)
novel.35730	60.2233	29.4463	35.1264	123.798	93.083	145.984	-1.54108	0.00101138	0.0215887	-	6	5287663	5293374	+	3381	-	PF00646:F-box domain
OS05G0209600	632.873	1399.21	731.633	229.91	387.548	129.561	1.88724	0.000448446	0.0128468	-	5	6787676	6791412	+	1422	protein_coding	Os05g0209600 protein [Source:UniProtKB/TrEMBL;Acc:Q75IK4]
novel.11845	86.6371	6.09233	114.412	9.36284	10.7404	12.7736	2.65411	0.00270582	0.0402868	-	11	26967123	26977842	+	2616	-	PF07887:Calmodulin binding protein-like
novel.12803	10.5655	41.6309	17.0614	4.16126	2.68509	0	3.36159	0.0011583	0.0235181	-	12	4226219	4247512	-	1280	-	-
OS08G0189500	167.991	218.308	63.2276	20.8063	50.1216	44.7077	1.95571	0.00110399	0.0228557	-	8	5238999	5240148	+	973	protein_coding	Germin-like protein 8-6 [Source:UniProtKB/Swiss-Prot;Acc:Q6YZA4]
OS02G0772000	20.0744	10.1539	33.1192	62.4189	54.5968	87.5905	-1.69094	0.00305957	0.0433966	-	2	32584567	32591373	+	3114	protein_coding	Os02g0772000 protein [Source:UniProtKB/TrEMBL;Acc:A0A0P0VPZ7]
OS01G0749400	302.173	282.278	100.361	290.248	1381.03	1396.89	-2.16387	0.00116636	0.0236231	-	1	31373447	31377544	-	3431	protein_coding	Os01g0749400 protein [Source:UniProtKB/TrEMBL;Acc:Q5JNJ1]
novel.24068	42.262	81.2311	51.1842	16.645	13.4254	20.9852	1.77512	0.000783023	0.0184462	-	3	22736631	22737371	.	741	-	PF04043:Plant invertase/pectin methylesterase inhibitor
OS02G0543200	136.295	16.2462	213.769	653.318	1780.21	1593.97	-3.45877	7.99091e-06	0.000841527	-	2	20174815	20176600	+	1786	protein_coding	Os02g0543200 protein [Source:UniProtKB/TrEMBL;Acc:Q6ESY1]
OS01G0772900	6.3393	1291.57	127.459	0	3.58012	3.64961	7.61414	0.000104995	0.00512898	-	1	32656756	32658481	-	1347	protein_coding	Os01g0772900 protein [Source:UniProtKB/TrEMBL;Acc:Q5ZBZ6]
novel.16994	144.747	241.662	469.691	102.991	77.8675	59.3061	1.83504	0.000623842	0.0158716	-	2	9106540	9111703	+	1303	-	-
novel.8592	61.2799	116.77	85.307	152.926	243.448	295.618	-1.39394	0.00211382	0.0347477	-	10	20680566	20689079	+	6740	-	PF04433:SWIRM domain|PF01593:Flavin containing amine oxidoreductase
novel.41961	199.688	260.955	303.091	424.449	1476.8	1327.54	-2.07994	8.40035e-05	0.00442323	-	7	27151546	27164891	-	8871	-	PF13966:zinc-binding in reverse transcriptase|PF03372:Endonuclease/Exonuclease/phosphatase family|PF00078:Reverse transcriptase (RNA-dependent DNA polymerase)
novel.34097	8.4524	9.13849	10.0361	30.1691	39.3813	36.4961	-1.94119	0.000573322	0.0151812	-	5	26292353	26296547	+	2218	-	PF16455:Ubiquitin-binding domain
novel.43680	537.784	193.939	369.329	755.269	1932.37	2047.43	-2.10472	0.000128972	0.00572518	-	8	10960020	10967484	+	2495	-	PF02453:Reticulon
novel.12295	43.3185	49.754	83.2998	11.4435	4.47515	13.686	2.57988	3.20336e-05	0.00228022	-	12	953484	955661	-	1959	-	PF04525:LURP-one-related
EPlOSAG00000010101	12.6786	0	2.00722	66.5802	58.1769	43.7953	-3.53055	0.00011122	0.00524556	-	4	16016718	16016767	+	50	ncRNA
OS01G0314100	2255.73	2866.44	1414.09	944.606	1071.35	948.897	1.14046	0.00301886	0.0431385	-	1	11804161	11809029	-	2003	protein_coding	Lipoamide acyltransferase component of branched-chain alpha-keto acid dehydrogenase complex, mitochondrial [Source:Projected from Arabidopsis thaliana (AT3G06850) UniProtKB/Swiss-Prot;Acc:Q9M7Z1]
OS03G0729000	313.795	224.401	55.1987	39.532	33.1161	27.372	2.56953	6.22191e-05	0.00350989	EGY3	3	29784695	29787012	-	1981	protein_coding	Probable zinc metalloprotease EGY3, chloroplastic [Source:UniProtKB/Swiss-Prot;Acc:Q851F9]
novel.15739	27.4703	76.1541	24.0867	66.5802	255.083	306.567	-2.29873	0.000899347	0.0201571	-	2	1615529	1625505	-	9731	-	-
OS12G0536500	22.1875	32.4924	43.1553	88.4268	82.3427	72.9921	-1.31498	0.0035923	0.0477792	-	12	21340296	21340904	+	609	ncRNA
novel.6633	250.402	168.554	178.643	370.352	606.83	441.602	-1.24798	0.00118931	0.0238514	-	10	1118328	1130738	-	1188	-	-
novel.18719	30.6399	47.7232	123.444	10.4032	10.7404	23.7224	2.16713	0.00196266	0.0331367	-	2	24643396	24644275	+	880	-	-
novel.43550	25.3572	42.6463	13.047	2.08063	7.16023	2.7372	2.7437	0.00105404	0.0222614	-	8	9098458	9099931	+	1474	-	PF06203:CCT motif
OS07G0603300	1667.24	1285.48	1687.07	3640.06	3340.25	3323.88	-1.15109	0.000123655	0.00562215	-	7	24664328	24669321	-	3128	protein_coding	Os07g0603300 protein [Source:UniProtKB/TrEMBL;Acc:A0A0P0X8U0]
OS04G0382400	211.31	85.2926	268.968	29.1288	71.6023	62.9557	1.78646	0.00199281	0.0334499	-	4	18757823	18758848	-	1026	protein_coding	OSJNBa0072D21.11 protein [Source:UniProtKB/TrEMBL;Acc:Q7XVC1]
novel.15390	33.8096	79.2003	25.0903	57.2173	254.188	357.661	-2.27686	0.00155226	0.0283178	-	2	92642	96937	-	2185	-	-
OS05G0116500	59.1668	98.4927	46.1662	29.1288	23.2708	20.9852	1.47631	0.00382191	0.0496168	-	5	890730	893457	-	2236	protein_coding	Os05g0116500 protein [Source:UniProtKB/TrEMBL;Acc:A0A0P0WHE8]
OS06G0695700	81.3543	85.2926	28.1011	1.04032	12.5304	8.21161	3.14455	7.10593e-05	0.003902	-	6	29068772	29071754	+	2298	protein_coding	Os06g0695700 protein [Source:UniProtKB/TrEMBL;Acc:Q5Z8H3]
novel.7471	23.2441	0	2.00722	90.5074	104.718	83.0285	-3.46798	0.000556557	0.0149081	-	10	12921009	12921574	+	566	-	-
novel.14993	45.4316	35.5386	53.1914	20.8063	8.95029	7.29921	1.86854	0.00208846	0.0345277	-	12	25046146	25048888	+	2383	-	-
novel.14919	234.554	118.8	150.542	358.909	406.343	446.164	-1.26608	0.00151178	0.0278706	-	12	24594856	24608893	+	2369	-	-
OS01G0183500	8.4524	1351.48	157.567	14.5644	8.05526	9.12401	5.58151	1.03757e-06	0.000212413	-	1	4418239	4419153	+	803	protein_coding	Os01g0183500 protein [Source:UniProtKB/TrEMBL;Acc:Q0JQ37]
OS06G0701600	5.28275	38.5848	2.00722	0	0	0	6.45613	0.000315675	0.0103763	HKT9	6	29534805	29536553	-	1557	protein_coding	Probable cation transporter HKT9 [Source:UniProtKB/Swiss-Prot;Acc:Q8L4K5]
OS12G0159600	609.629	1750.53	1317.74	385.957	443.04	541.966	1.42362	0.00257215	0.0391046	-	12	2979707	2980850	-	1144	protein_coding	Harpin-induced protein 1 containing protein, expressed [Source:UniProtKB/TrEMBL;Acc:Q2QXF1]
novel.9516	281.042	307.663	99.3576	89.4671	55.4918	46.5325	1.8469	0.000820449	0.0189599	-	11	2148786	2151562	-	1737	-	-
OS07G0185300	1668.29	1262.13	1890.81	895.711	567.449	458.938	1.32705	0.00104209	0.0220695	-	7	4509152	4513785	-	1094	protein_coding	Os07g0185300 protein [Source:UniProtKB/TrEMBL;Acc:Q6ZLG2]
novel.2790	389.867	851.911	373.344	192.458	194.221	96.7145	1.74074	0.000609085	0.0157305	-	1	21715326	21716824	-	1499	-	-
OS08G0104400	150.03	100.523	46.1662	5.20158	3.58012	4.56201	4.48034	8.05847e-11	1.03251e-07	-	8	233816	234464	-	649	protein_coding	Os08g0104400 protein [Source:UniProtKB/TrEMBL;Acc:Q69U48]
OS07G0671500	47.5447	35.5386	19.0686	54.0964	125.304	149.634	-1.69002	0.00337459	0.0459706	-	7	28393569	28400306	-	3940	protein_coding
OS02G0652000	227.158	238.616	380.369	106.112	101.138	79.3789	1.56246	8.37914e-05	0.00442215	-	2	26275400	26277684	-	994	protein_coding	Cyclin-like [Source:UniProtKB/TrEMBL;Acc:Q6H3X9]
OS02G0492800	8.4524	12.1847	18.065	42.6529	74.2874	70.2549	-2.27307	4.20242e-05	0.0027572	-	2	17244227	17244732	+	506	protein_coding	Os02g0492800 protein [Source:UniProtKB/TrEMBL;Acc:Q6K5N6]
OS04G0516300	49.6578	70.0618	52.1878	146.684	236.288	175.181	-1.69946	2.79963e-05	0.0020563	-	4	25806660	25807266	-	607	protein_coding	Os04g0516300 protein [Source:UniProtKB/TrEMBL;Acc:A0A0P0WCL3]
novel.36837	563.141	701.633	678.442	399.481	301.625	236.312	1.05232	0.00345651	0.0467121	-	6	16700665	16703324	-	830	-	-
OS05G0472000	122.56	192.924	80.289	27.0482	43.8564	54.7441	1.65262	0.00141405	0.0266194	G1L8	5	23178205	23178921	+	717	protein_coding	Protein G1-like8 [Source:UniProtKB/Swiss-Prot;Acc:Q6ATW6]
OS07G0170016	156.369	396.001	146.527	26.0079	57.2819	24.6348	2.69282	5.35447e-06	0.000652139	-	7	3713183	3714162	+	980	protein_coding	Os07g0170016 protein [Source:UniProtKB/TrEMBL;Acc:A0A0P0X2N4]
OS03G0213300	140.521	264.001	75.2709	210.144	910.245	1215.32	-2.28356	0.000972025	0.0211115	-	3	5907703	5917030	+	5705	protein_coding	Expressed protein [Source:UniProtKB/TrEMBL;Acc:Q10Q16]
novel.25674	665.626	580.802	823.966	328.74	229.128	203.466	1.44408	9.47044e-05	0.0047676	-	3	32696443	32698792	-	1173	-	-
OS05G0399400	47.5447	382.801	59.2131	2.08063	14.3205	11.8612	4.10624	7.23021e-06	0.000798882	CHT9	5	19435401	19436495	+	1005	protein_coding	Chitinase 9 [Source:UniProtKB/Swiss-Prot;Acc:Q688M5]
novel.31121	29.5834	16.2462	28.1011	74.9027	89.5029	106.751	-1.87644	5.58735e-05	0.00325258	-	5	1535942	1537484	+	1031	-	-
OS05G0179300	1126.28	939.234	1032.72	491.029	270.299	207.115	1.67846	0.000101028	0.00500001	AT7	5	4735060	4737046	-	1895	protein_coding	Acyl transferase 7 [Source:UniProtKB/Swiss-Prot;Acc:Q0DKA5]
OS05G0378200	0	1.01539	3.01084	14.5644	36.6962	26.4596	-4.25644	4.49845e-05	0.00283534	-	5	18234846	18236501	+	1656	protein_coding	Os05g0378200 protein [Source:UniProtKB/TrEMBL;Acc:Q6AUP1]
OS09G0513800	22.1875	19.2924	20.0722	58.2577	65.3371	54.7441	-1.53553	0.000624732	0.0158716	-	9	20001090	20006561	+	2324	protein_coding	Os09g0513800 protein [Source:UniProtKB/TrEMBL;Acc:Q0J0E7]
OS01G0128000	79.2412	79.2003	29.1048	7.28221	15.2155	11.8612	2.44116	0.000102022	0.00502766	-	1	1549241	1551011	-	1577	protein_coding	Os01g0128000 protein [Source:UniProtKB/TrEMBL;Acc:Q0JR06]
OS03G0724600	412.054	34.5232	397.43	1140.19	1675.49	1150.54	-2.23252	0.00273818	0.0406374	-	3	29451126	29453520	-	749	protein_coding	Os03g0724600 protein [Source:UniProtKB/TrEMBL;Acc:Q0DP01]
novel.794	62.3364	94.4311	47.1698	69.7011	323.106	458.938	-2.06283	0.00208025	0.0344432	-	1	4142670	4150134	+	5344	-	PF10513:Enhancer of polycomb-like
novel.36148	548.349	1299.7	297.069	1040.32	3903.22	5447.04	-2.27618	0.00121543	0.0241234	-	6	8043604	8067361	+	13594	-	PF00176:SNF2 family N-terminal domain|PF00271:Helicase conserved C-terminal domain|PF14619:Snf2-ATP coupling, chromatin remodelling complex
OS06G0618700	103.542	363.509	55.1987	7.28221	51.9117	26.4596	2.60462	0.00175146	0.0306711	-	6	24843829	24844743	-	915	protein_coding	Os06g0618700 protein [Source:UniProtKB/TrEMBL;Acc:Q69XP8]
OS09G0478100	99.3157	89.3542	25.0903	3.12095	5.37018	10.0364	3.51795	2.35425e-06	0.000387829	CSLE1	9	18307890	18314231	-	2574	protein_coding	Cellulose synthase-like protein E1 [Source:UniProtKB/Swiss-Prot;Acc:Q651X7]
OS03G0294650	9.50895	5.07694	8.0289	28.0885	57.2819	70.2549	-2.78684	1.46905e-05	0.00131831	-	3	10280144	10283019	+	2617	protein_coding	Os03g0294650 protein [Source:UniProtKB/TrEMBL;Acc:A0A0P0VX11]
novel.11452	156.369	573.694	380.369	155.007	66.2322	67.5177	1.94492	0.00112903	0.0231816	-	11	23610705	23613840	+	3136	-	PF13639:Ring finger domain
OS04G0675400	64.4495	18.277	46.1662	245.514	442.144	521.894	-3.23147	6.1329e-09	3.92898e-06	-	4	34489930	34492036	+	1756	protein_coding	OSJNBa0018M05.19 protein [Source:UniProtKB/TrEMBL;Acc:Q7XQ89]
OS03G0297000	337.039	183.785	137.495	44.7336	93.9781	36.4961	1.90801	0.000617972	0.0158183	-	3	10391789	10392766	-	870	protein_coding	Expressed protein [Source:UniProtKB/TrEMBL;Acc:Q10MS6]
novel.11244	28.5268	37.5694	11.0397	37.4513	127.094	148.721	-2.02377	0.0028429	0.04155	-	11	21500589	21516367	-	4047	-	PF00443:Ubiquitin carboxyl-terminal hydrolase|PF00917:MATH domain|PF14533:Ubiquitin-specific protease C-terminal|PF12436:ICP0-binding domain of Ubiquitin-specific protease 7
novel.15241	3.16965	9.13849	9.03251	20.8063	34.0111	39.2333	-2.13783	0.00176635	0.030839	-	12	26757131	26759161	+	1507	-	-
novel.22773	134.182	144.185	72.2601	185.176	600.565	779.191	-2.15858	0.000246161	0.00884302	-	3	10629871	10636220	-	3793	-	PF00307:Calponin homology (CH) domain|PF00225:Kinesin motor domain
novel.30362	25.3572	35.5386	22.0795	4.16126	6.26521	0	2.99456	0.000660304	0.0163748	-	4	32955609	32959803	-	2318	-	PF00370:FGGY family of carbohydrate kinases, N-terminal domain|PF02782:FGGY family of carbohydrate kinases, C-terminal domain
novel.34408	99.3157	223.385	50.1806	178.934	1031.97	1072.07	-2.61428	0.000419992	0.0122147	-	5	27975701	27987195	-	6620	-	PF05066:HB1, ASXL, restriction endonuclease HTH domain|PF00046:Homeobox domain|PF02791:DDT domain|PF15613:Williams-Beuren syndrome DDT (WSD), D-TOX E motif|PF15612:WSTF, HB1, Itc1p, MBD9 motif 1
novel.40710	29.5834	18.277	23.0831	43.6932	107.404	145.984	-2.06851	0.000362165	0.0113026	-	7	19325808	19331880	+	2039	-	PF00069:Protein kinase domain|PF08311:Mad3/BUB1 homology region 1
novel.9805	105.655	163.478	95.3432	147.725	644.421	861.307	-2.18184	0.000566533	0.0150845	-	11	4234873	4243317	+	7052	-	PF00514:Armadillo/beta-catenin-like repeat|PF00168:C2 domain
OS11G0506800	1236.16	53.8156	155.56	42.6529	13.4254	40.1457	3.91011	4.28064e-05	0.00277529	-	11	18070313	18071749	-	1437	protein_coding	BAG domain containing protein, expressed [Source:UniProtKB/TrEMBL;Acc:Q2R3R2]
OS11G0116000	1342.87	3878.78	1484.34	293.369	217.492	186.13	3.26662	3.06023e-10	2.94075e-07	-	11	715445	716478	+	928	protein_coding	Non-specific lipid-transfer protein [Source:UniProtKB/TrEMBL;Acc:Q2RBD1]
OS01G0169500	182.783	267.047	93.3359	263.2	875.339	998.167	-1.9762	0.00114922	0.0233935	-	1	3559761	3574278	-	5781	protein_coding	Os01g0169500 protein [Source:UniProtKB/TrEMBL;Acc:Q8LQU3]
novel.37435	101.429	344.217	90.3251	273.603	955.891	930.649	-2.01098	0.00298356	0.0428189	-	6	23805494	23811036	+	2339	-	PF00271:Helicase conserved C-terminal domain|PF00270:DEAD/DEAH box helicase
OS02G0736900	39.0923	27.4155	25.0903	95.709	117.249	58.3937	-1.56787	0.00129584	0.0251685	-	2	30765565	30766141	-	577	protein_coding	Os02g0736900 protein [Source:UniProtKB/TrEMBL;Acc:C7IYZ9]
novel.37538	7.39585	0	2.00722	38.4917	21.4807	20.0728	-3.09901	0.00118931	0.0238514	-	6	24379012	24379693	+	682	-	-
novel.23392	20.0744	1.01539	24.0867	61.3786	160.21	128.649	-2.95572	0.00028303	0.00974258	-	3	15123882	15127236	+	1597	-	-
OS11G0670900	26.4137	286.339	34.1228	11.4435	32.2211	9.12401	2.71381	0.00366832	0.0483468	-	11	27111943	27112811	+	869	protein_coding	Expressed protein [Source:UniProtKB/TrEMBL;Acc:Q2QZU6]
OS09G0368900	5.28275	10.1539	16.0578	40.5723	28.6409	46.5325	-1.87339	0.00266246	0.0398285	-	9	12202648	12208582	+	2414	protein_coding	Os09g0368900 protein [Source:UniProtKB/TrEMBL;Acc:A3BY53]
OS01G0233000	3632.42	7775.84	2741.87	581.536	1645.96	506.383	2.37167	9.95646e-05	0.00494883	-	1	7363663	7366111	-	1241	protein_coding	Salt stress root protein RS1 [Source:UniProtKB/Swiss-Prot;Acc:Q0JPA6]
OS10G0416350	120.447	45.6925	59.2131	71.7817	507.482	536.492	-2.30859	0.00154115	0.0282764	-	10	14560840	14565683	+	1564	protein_coding	Os10g0416350 protein [Source:UniProtKB/TrEMBL;Acc:A0A0P0XU95]
OS07G0643100	27.4703	54.831	26.0939	9.36284	3.58012	6.38681	2.4998	0.000299965	0.0100994	-	7	26782880	26784563	-	1684	protein_coding	Os07g0643100 protein [Source:UniProtKB/TrEMBL;Acc:Q8H5P9]
novel.15755	16.9048	12.1847	6.02167	0	1.79006	0.912401	3.65277	0.00343273	0.0465975	-	2	1680268	1689438	+	2457	-	PF12906:RING-variant domain
OS09G0536700	1880.66	554.402	1215.37	254.877	403.658	204.378	2.08056	0.000105635	0.00512898	-	9	21110946	21114330	-	3385	protein_coding	Os09g0536700 protein [Source:UniProtKB/TrEMBL;Acc:Q69JG4]
OS01G0133832	292.664	93.4157	174.629	393.239	1173.38	1036.49	-2.21534	0.000140638	0.00601769	-	1	1868093	1868762	-	670	protein_coding	Os01g0133832 protein [Source:UniProtKB/TrEMBL;Acc:A0A0P0UY65]
novel.19145	42.262	10.1539	21.0759	3.12095	6.26521	2.7372	2.59105	0.00240779	0.03747	-	2	27214747	27217960	-	2112	-	PF07714:Protein tyrosine kinase
OS01G0299200	13.7351	11.1693	6.02167	35.3707	42.0664	57.4813	-2.12955	0.000280283	0.00968181	-	1	10965767	10966999	+	1233	protein_coding	Os01g0299200 protein [Source:UniProtKB/TrEMBL;Acc:A0A0P0V1H7]
OS01G0329300	51.7709	61.9387	77.2781	109.233	203.172	218.064	-1.47428	0.000981206	0.0212484	-	1	12701744	12704532	+	2451	protein_coding	Os01g0329300 protein [Source:UniProtKB/TrEMBL;Acc:Q5ZDR5]
novel.12766	40.1489	3.04616	16.0578	21.8466	274.774	154.196	-2.92982	0.00208036	0.0344432	-	12	3966662	3971102	+	3317	-	PF03141:Putative S-adenosyl-L-methionine-dependent methyltransferase
OS01G0922700	48.6013	15.2308	22.0795	116.515	153.945	161.495	-2.33279	1.29277e-05	0.00118315	-	1	40336798	40337314	-	517	protein_coding	Os01g0922700 protein [Source:UniProtKB/TrEMBL;Acc:Q5JJN6]
OS04G0650200	6.3393	402.094	38.1373	0	1.79006	0	7.93293	0.000289564	0.00987184	-	4	33132306	33134251	-	1403	protein_coding	OSJNBb0059K02.9 protein [Source:UniProtKB/TrEMBL;Acc:Q7XMQ2]
OS07G0624900	135.238	24.3693	98.354	385.957	719.604	622.258	-2.74431	8.28274e-06	0.000868294	-	7	25884418	25885020	+	603	protein_coding	Os07g0624900 protein [Source:UniProtKB/TrEMBL;Acc:Q8L561]
novel.42311	75.015	122.862	49.177	143.563	438.564	560.214	-2.20953	0.000237521	0.00868139	-	7	29096713	29109531	-	5748	-	-
OS02G0680400	34.8661	24.3693	26.0939	54.0964	115.459	149.634	-1.90561	0.000344693	0.0109954	FACE1	2	27764661	27770770	+	1767	protein_coding	CAAX prenyl protease 1 homolog [Source:UniProtKB/Swiss-Prot;Acc:Q6EPN8]
OS02G0756800	251.459	30.4616	117.423	28.0885	34.0111	9.12401	2.48757	0.00153983	0.0282764	-	2	31840547	31841768	-	1222	protein_coding	Os02g0756800 protein [Source:UniProtKB/TrEMBL;Acc:Q0DXF4]
OS06G0228500	81.3543	1368.74	554.998	10.4032	32.2211	21.8976	4.95469	4.57939e-09	3.01756e-06	-	6	6678245	6680823	+	1433	protein_coding	Os06g0228500 protein [Source:UniProtKB/TrEMBL;Acc:Q67WJ7]
novel.36392	0	0	1.00361	4.16126	22.3757	13.686	-5.19485	0.000861476	0.0196267	-	6	10213246	10214298	-	454	-	PF13962:Domain of unknown function
OS09G0385700	10.5655	2.03078	6.02167	19.766	29.536	41.0581	-2.2858	0.00235227	0.0370073	SAP17	9	13155093	13155832	-	740	protein_coding	Zinc finger AN1 domain-containing stress-associated protein 17 [Source:UniProtKB/Swiss-Prot;Acc:Q6H595]
OS07G0163900	48.6013	30.4616	30.1084	74.9027	104.718	124.999	-1.48286	0.00119873	0.0239632	-	7	3426467	3428467	-	2001	protein_coding	Os07g0163900 protein [Source:UniProtKB/TrEMBL;Acc:A0A0P0X2V9]
OS10G0362700	107.768	127.939	206.744	30.1691	60.862	49.2697	1.65435	0.000610231	0.0157425	-	10	11244306	11245026	+	721	protein_coding	Expressed protein [Source:UniProtKB/TrEMBL;Acc:Q8S6P0]
novel.769	1538.34	627.51	626.254	1380.5	3822.67	4094.86	-1.73569	0.00243846	0.0377944	-	1	4033949	4043561	-	4544	-	PF01061:ABC-2 type transporter|PF00005:ABC transporter|PF08370:Plant PDR ABC transporter associated
OS05G0187800	1988.43	1000.16	1650.94	800.002	456.465	468.974	1.42731	0.00110603	0.0228775	DER1	5	5394456	5398045	-	1112	protein_coding	Derlin-1 [Source:UniProtKB/Swiss-Prot;Acc:Q06397]
OS03G0353400	69.7323	55.8464	31.112	203.902	179.901	291.968	-2.10979	5.20097e-06	0.000644893	-	3	13283192	13284513	+	1322	protein_coding	17.7 kDa low temperature induced protein [Source:UniProtKB/TrEMBL;Acc:Q7XXS2]
OS06G0493801	39.0923	25.3847	40.1445	68.6608	107.404	148.721	-1.63582	0.000828938	0.0191317	-	6	17142218	17144233	-	2016	protein_coding	Os06g0493801 protein [Source:UniProtKB/TrEMBL;Acc:A3BBZ3]
novel.10616	6.3393	24.3693	22.0795	2.08063	2.68509	2.7372	2.811	0.00265826	0.0398261	-	11	14008650	14010367	+	1718	-	PF00651:BTB/POZ domain
novel.2332	225.045	117.785	131.473	406.763	545.968	557.477	-1.67155	4.63186e-05	0.00288715	-	1	16325482	16328492	-	2125	-	PF00067:Cytochrome P450
novel.20105	96.146	150.277	36.13	118.596	471.68	548.353	-2.01117	0.00351474	0.0472381	-	2	32896166	32913700	+	5186	-	PF00063:Myosin head (motor domain)
OS01G0778900	122.56	81.2311	32.1156	12.4838	32.2211	17.3356	1.92202	0.00331886	0.04548	-	1	32976736	32977251	-	516	protein_coding	Os01g0778900 protein [Source:UniProtKB/TrEMBL;Acc:Q94DZ9]
novel.39281	15.8482	16.2462	16.0578	39.532	57.2819	50.1821	-1.61179	0.00105189	0.0222363	-	7	3834121	3840304	+	2206	-	PF03092:BT1 family
novel.46219	0	0	0	23.9272	9.84532	6.38681	-6.14528	9.80051e-05	0.00490302	-	9	6871987	6872499	+	513	-	-
OS02G0669366	245.12	394.986	174.629	721.979	1423.1	1451.63	-2.14241	7.53217e-06	0.00081556	-	2	27183081	27184055	-	975	protein_coding	Os02g0669366 protein [Source:UniProtKB/TrEMBL;Acc:A0A0P0VN47]
novel.26959	1500.3	1295.64	2296.26	856.179	756.3	548.353	1.23686	0.00168592	0.0299095	-	4	7911506	7915314	+	3398	-	PF03141:Putative S-adenosyl-L-methionine-dependent methyltransferase
OS11G0530600	330.7	2169.88	850.06	45.7739	91.293	95.8021	3.84585	1.09856e-08	6.33404e-06	CHS1	11	19277597	19281006	-	1755	protein_coding	Chalcone synthase 1 [Source:UniProtKB/Swiss-Prot;Acc:Q2R3A1]
novel.20104	438.468	268.063	287.033	564.891	1114.31	1436.12	-1.64901	0.000434827	0.0125827	-	2	32882285	32889740	+	3669	-	PF13516:Leucine Rich repeat|PF08263:Leucine rich repeat N-terminal domain|PF00069:Protein kinase domain|PF13855:Leucine rich repeat
novel.39046	25.3572	16.2462	13.047	49.9351	67.1272	73.9045	-1.8088	0.000368251	0.0113694	-	7	2307452	2308458	-	935	-	PF01466:Skp1 family, dimerisation domain
OS02G0644200	8.4524	20.3078	12.0433	1.04032	2.68509	0	3.44185	0.00283848	0.04155	-	2	25909942	25910552	-	611	protein_coding	Os02g0644200 protein [Source:UniProtKB/TrEMBL;Acc:A0A0P0VMB3]
OS01G0114300	35.9227	37.5694	46.1662	83.2252	88.6079	91.2401	-1.13629	0.00383614	0.0496465	-	1	770332	773829	+	3392	protein_coding	Os01g0114300 protein [Source:UniProtKB/TrEMBL;Acc:A0A0P0UXG3]
novel.21965	158.482	184.801	492.774	88.4268	96.6632	87.5905	1.6165	0.00238657	0.0373415	-	3	6041177	6048684	+	1199	-	PF04690:YABBY protein
OS03G0113000	462.769	2097.79	722.601	124.838	319.525	350.362	2.04616	0.00169194	0.0299702	-	3	732488	734247	-	1667	protein_coding	Os03g0113000 protein [Source:UniProtKB/TrEMBL;Acc:Q8GZY0]
OS04G0128900	59.1668	39.6001	88.3179	1.04032	6.26521	13.686	3.14107	3.83573e-05	0.00262503	-	4	1813960	1816070	-	2016	protein_coding	Flavin-containing monooxygenase [Source:UniProtKB/TrEMBL;Acc:Q7XP26]
novel.41023	21.131	12.1847	10.0361	43.6932	121.724	115.875	-2.70204	8.67024e-06	0.000884787	-	7	21742198	21743645	-	1448	-	-
OS03G0400700	85.5805	166.524	122.441	35.3707	60.862	52.0069	1.33509	0.00387712	0.0499821	-	3	16250380	16251580	-	602	protein_coding	Expressed protein [Source:UniProtKB/TrEMBL;Acc:Q93VJ3]
novel.14661	59.1668	74.1233	38.1373	86.3462	233.603	167.882	-1.51005	0.00382297	0.0496168	-	12	23204990	23206639	+	1650	-	-
OS11G0593000	43.3185	12.1847	3.01084	1.04032	0	1.8248	4.35861	0.00138945	0.0262807	-	11	22569981	22576763	-	1907	protein_coding	Os11g0593000 protein [Source:UniProtKB/TrEMBL;Acc:A0A0P0Y3X8]
novel.3514	8.4524	19.2924	26.0939	2.08063	0.895029	2.7372	3.24384	0.000884314	0.0199169	-	1	26577058	26578523	-	1466	-	-
OS06G0325700	70.7888	43.6617	68.2456	122.757	149.47	135.035	-1.15732	0.00352242	0.0472778	-	6	12739037	12739485	-	449	protein_coding	Os06g0325700 protein [Source:UniProtKB/TrEMBL;Acc:A0A0P0WWE1]
OS10G0566050	15.8482	1.01539	13.047	90.5074	40.2763	31.934	-2.44372	0.00322383	0.0446732	-	10	22411820	22414518	+	1568	protein_coding	Os10g0566050 protein [Source:UniProtKB/TrEMBL;Acc:A0A0P0XXF1]
OS04G0604000	30.6399	7.10772	20.0722	119.636	149.47	164.232	-2.90859	2.14633e-07	6.52073e-05	VLN4	4	30463871	30473000	-	3488	protein_coding	Villin-4 [Source:UniProtKB/Swiss-Prot;Acc:Q0JAD9]
novel.40321	78.1847	47.7232	56.2023	324.578	188.851	207.115	-1.98423	4.04612e-06	0.000536297	-	7	15257029	15262160	+	1279	-	-
OS02G0199600	51.7709	57.8771	24.0867	7.28221	14.3205	7.29921	2.20377	0.00058085	0.015275	-	2	5576675	5577121	-	447	protein_coding	Os02g0199600 protein [Source:UniProtKB/TrEMBL;Acc:A0A0P0VG37]
novel.13560	705.775	1326.1	454.636	1327.44	4953.09	6677.87	-2.38173	0.00022383	0.00838018	-	12	13686963	13702555	+	11678	-	PF06012:Domain of Unknown Function (DUF908)|PF00627:UBA/TS-N domain|PF06025:Domain of Unknown Function (DUF913)|PF00632:HECT-domain (ubiquitin-transferase)|PF14377:Domain of unknown function (DUF4414)
novel.20039	162.709	169.57	90.3251	227.829	670.377	593.061	-1.81971	0.000525377	0.0143115	-	2	32458591	32462832	+	2423	-	PF00069:Protein kinase domain
OS01G0776700	50.7144	31.477	13.047	339.143	125.304	216.239	-2.83848	3.21836e-06	0.00047001	-	1	32855435	32858097	-	1629	protein_coding	Os01g0776700 protein [Source:UniProtKB/TrEMBL;Acc:Q8LJ42]
OS03G0288000	388.81	152.308	30.1084	16.645	8.95029	9.12401	4.04467	8.88516e-07	0.00019516	MT1B	3	9957175	9958291	+	751	protein_coding	Metallothionein-like protein 1B [Source:UniProtKB/Swiss-Prot;Acc:Q10N03]
OS03G0400800	24.3006	24.3693	21.0759	6.24189	5.37018	5.47441	2.03196	0.00195648	0.0330808	-	3	16262868	16265236	-	2262	protein_coding	Os03g0400800 protein [Source:UniProtKB/TrEMBL;Acc:A3AIV0]
OS12G0626200	232.441	722.956	853.07	105.072	174.531	177.006	1.98525	0.000319561	0.0104688	-	12	26768220	26768893	+	674	protein_coding	Auxin responsive protein, expressed [Source:UniProtKB/TrEMBL;Acc:Q2QLW2]
OS02G0799600	267.307	911.819	237.856	82.1849	60.862	41.9705	2.93831	1.95378e-06	0.000336106	-	2	34053182	34053790	+	609	protein_coding	Os02g0799600 protein [Source:UniProtKB/TrEMBL;Acc:Q69QY6]
OS11G0169900	6630.91	8716.09	8148.33	4536.81	4219.17	4107.63	0.869098	0.00318986	0.0446062	VATP-P1	11	3378031	3380310	-	1025	protein_coding	V-type proton ATPase 16 kDa proteolipid subunit [Source:UniProtKB/Swiss-Prot;Acc:Q0IUB5]
OS06G0593800	245.12	482.309	441.589	85.3058	133.359	128.649	1.75005	5.04976e-05	0.00305478	-	6	23333368	23335030	-	1663	protein_coding	Glycosyltransferase [Source:UniProtKB/TrEMBL;Acc:Q69UF5]
novel.26672	15.8482	24.3693	32.1156	3.12095	5.37018	3.64961	2.5678	0.000577859	0.0152334	-	4	3603262	3605276	-	714	-	-
OS04G0678700	2697.37	16049.2	11924.9	332.901	294.465	363.136	4.95261	3.8899e-16	1.79425e-12	PORA	4	34663055	34664559	+	1384	protein_coding	Protochlorophyllide reductase A, chloroplastic [Source:UniProtKB/Swiss-Prot;Acc:Q7XKF3]
OS02G0782500	1048.1	23.3539	64.2312	14.5644	7.16023	2.7372	5.5429	1.02549e-06	0.000212413	HSP18.6	2	33179489	33180405	+	917	protein_coding	18.6 kDa class III heat shock protein [Source:UniProtKB/Swiss-Prot;Acc:Q6K7E9]
OS06G0705350	19.0179	13.2	10.0361	47.8545	55.4918	62.0433	-1.97238	0.000129626	0.00572712	-	6	29804661	29807002	-	2342	protein_coding	Os06g0705350 protein [Source:UniProtKB/TrEMBL;Acc:A0A0P0X0Q1]
novel.23667	50.7144	27.4155	48.1734	205.982	303.415	226.276	-2.5431	3.07529e-09	2.14925e-06	-	3	17481431	17482720	+	1215	-	-
OS02G0256200	235.611	324.924	223.806	21.8466	59.0719	31.0216	2.80439	1.04477e-08	6.17832e-06	-	2	8842948	8844249	-	1302	protein_coding	Os02g0256200 protein [Source:UniProtKB/TrEMBL;Acc:Q6EN34]
OS07G0141100	36.9792	83.2618	19.0686	2.08063	6.26521	6.38681	3.22758	5.41792e-05	0.00319574	-	7	2128467	2130049	-	1452	protein_coding	Os07g0141100 protein [Source:UniProtKB/TrEMBL;Acc:Q7XIP7]
novel.45885	148.974	169.57	69.2492	36.411	17.9006	6.38681	2.6826	6.50338e-05	0.00362289	-	9	2668252	2672009	+	1313	-	-
novel.3037	58.1102	28.4309	91.3287	157.088	214.807	211.677	-1.71415	0.000769798	0.0182465	-	1	23360561	23362589	+	1834	-	PF00646:F-box domain|PF08387:FBD
OS02G0153100	39.0923	42.6463	22.0795	68.6608	159.315	211.677	-2.08393	0.000201142	0.00780968	-	2	2933952	2937379	-	3428	protein_coding	Os02g0153100 protein [Source:UniProtKB/TrEMBL;Acc:Q66RK3]
OS05G0186300	498.691	158.401	637.294	76.9833	165.58	74.8169	2.02722	0.000813257	0.0189323	-	5	5293558	5297417	-	2240	protein_coding	Malic enzyme [Source:UniProtKB/TrEMBL;Acc:Q6T5D1]
OS09G0279400	201.801	426.463	354.275	94.6687	112.774	92.1525	1.71337	4.85594e-05	0.00297302	-	9	5866495	5870513	+	1154	protein_coding	Rhodanese-like domain-containing protein 9, chloroplastic [Source:Projected from Arabidopsis thaliana (AT2G42220) UniProtKB/Swiss-Prot;Acc:O48529]
novel.47552	16.9048	7.10772	7.02529	15.6047	85.9228	83.0285	-2.57695	0.000861462	0.0196267	-	9	19428132	19431146	-	1166	-	-
novel.19672	97.2026	111.693	11.0397	5.20158	11.6354	6.38681	3.23764	0.000135636	0.0059022	-	2	30390466	30391554	.	1089	-	PF13639:Ring finger domain
OS03G0307200	28.5268	70.0618	15.0542	2.08063	3.58012	6.38681	3.22666	0.000140089	0.00601769	NAS2	3	10926469	10927729	+	1261	protein_coding	Nicotianamine synthase 2 [Source:UniProtKB/Swiss-Prot;Acc:Q10MI9]
OS08G0457600	15.8482	18.277	8.0289	28.0885	53.7018	60.2185	-1.75583	0.00339919	0.0462511	RSH2	8	22446547	22450402	+	2818	protein_coding	Probable GTP diphosphokinase RSH2, chloroplastic [Source:UniProtKB/Swiss-Prot;Acc:Q7XAP4]
novel.11455	96.146	34.5232	32.1156	12.4838	9.84532	10.0364	2.33203	0.000364774	0.0113227	-	11	23619688	23622386	-	1092	-	-
novel.3623	35.9227	56.8617	33.1192	76.9833	229.128	240.874	-2.11997	0.000152682	0.00636762	-	1	27353957	27363078	+	6221	-	PF13771:PHD-like zinc-binding domain|PF00004:ATPase family associated with various cellular activities (AAA)
novel.37699	5.28275	0	1.00361	21.8466	17.9006	19.1604	-3.24406	0.00127974	0.024949	-	6	25503588	25504105	.	518	-	-
OS10G0423300	4.2262	3.04616	33.1192	0	0	0.912401	5.31172	0.0018933	0.0322739	-	10	15003427	15004575	+	1149	protein_coding	BTB/POZ domain containing protein [Source:UniProtKB/TrEMBL;Acc:Q7XEG4]
OS04G0685400	778.677	805.203	1173.22	390.118	392.918	230.838	1.44353	0.000267022	0.0093308	-	4	35011005	35012423	-	1419	protein_coding	OSJNBa0088H09.16 protein [Source:UniProtKB/TrEMBL;Acc:Q7XPU0]
novel.26431	67.6192	105.6	30.1084	18.7257	19.6906	5.47441	2.21427	0.00144086	0.026951	-	3	36132488	36134523	+	1960	-	-
OS07G0510500	35.9227	129.97	155.56	12.4838	18.7956	21.8976	2.593	5.45922e-05	0.00319925	-	7	19462349	19464260	-	1912	protein_coding	Os07g0510500 protein [Source:UniProtKB/TrEMBL;Acc:Q6Z4B7]
OS08G0171700	13.7351	36.554	19.0686	1.04032	0	2.7372	4.19821	9.35374e-05	0.00474121	-	8	4206406	4207866	-	757	protein_coding	Os08g0171700 protein [Source:UniProtKB/TrEMBL;Acc:B7F890]
novel.31879	255.685	1076.31	169.61	69.7011	93.9781	73.9045	2.6597	0.000106027	0.00512905	-	5	6787689	6791252	-	2816	-	-
OS01G0595725	19.0179	46.7079	7.02529	48.8948	129.779	134.123	-2.10508	0.00368038	0.0483651	-	1	23347762	23353061	-	1117	protein_coding	Os01g0595725 protein [Source:UniProtKB/TrEMBL;Acc:A0A0P0V4T7]
novel.20288	58.1102	87.3234	18.065	50.9754	332.951	416.967	-2.29298	0.00366868	0.0483468	-	2	33889744	33893855	-	1352	-	PF00069:Protein kinase domain
OS03G0225100	689.927	856.988	722.601	445.255	380.387	403.281	0.885236	0.00345738	0.0467121	-	3	6545153	6546478	-	1326	protein_coding	Os03g0225100 protein [Source:UniProtKB/TrEMBL;Acc:Q8H7S4]
OS01G0124100	1312.23	3103.03	856.081	625.229	685.592	490.872	1.54883	0.00367276	0.0483468	-	1	1345118	1346047	-	930	protein_coding	Os01g0124100 protein [Source:UniProtKB/TrEMBL;Acc:Q0JR27]
novel.25899	134.182	648.833	151.545	46.8142	51.0167	62.9557	2.5388	0.000119334	0.00551544	-	3	33638525	33641178	+	2029	-	PF00355:Rieske [2Fe-2S] domain|PF08417:Pheophorbide a oxygenase
OS06G0149166	13.7351	2.03078	7.02529	19.766	53.7018	58.3937	-2.53892	0.0011704	0.0236572	-	6	2551082	2555023	+	2175	protein_coding	Os06g0149166 protein [Source:UniProtKB/TrEMBL;Acc:A0A0N7KLJ2]
novel.22330	5.28275	31.477	21.0759	0	2.68509	2.7372	3.38513	0.00213778	0.0349671	-	3	8247531	8248393	.	863	-	-
novel.16697	15.8482	18.277	30.1084	3.12095	2.68509	5.47441	2.50677	0.00131122	0.0253271	-	2	6621617	6623272	+	1357	-	PF00069:Protein kinase domain|PF04564:U-box domain
novel.28431	38.0358	17.2616	25.0903	46.8142	100.243	114.05	-1.70256	0.00230301	0.0365297	-	4	22304583	22309402	+	3505	-	PF01477:PLAT/LH2 domain|PF00305:Lipoxygenase
OS03G0742300	6.3393	33.5078	37.1337	0	0.895029	0	6.24186	2.67674e-05	0.00201774	RR41	3	30451518	30452854	+	627	protein_coding	Two-component response regulator ORR41 [Source:UniProtKB/Swiss-Prot;Acc:Q75KW7]
novel.36484	68.6757	163.478	65.2348	211.184	463.625	279.195	-1.68183	0.00177851	0.0310036	-	6	11298061	11299308	+	1248	-	-
novel.34650	6.3393	92.4003	26.0939	0	0.895029	0.912401	6.06448	1.69738e-05	0.00149415	-	5	29224854	29227593	+	2281	-	PF04539:Sigma-70 region 3|PF04542:Sigma-70 region 2|PF04545:Sigma-70, region 4
novel.13507	42.262	45.6925	21.0759	109.233	106.508	112.225	-1.58978	0.000467598	0.0132811	-	12	12696724	12698225	.	1502	-	-
OS04G0558700	107.768	118.8	31.112	13.5241	25.9558	29.1968	1.90366	0.00293361	0.0424187	-	4	27994902	27995820	-	919	protein_coding	Os04g0558700 protein [Source:UniProtKB/TrEMBL;Acc:Q0JB38]
OS01G0214800	10.5655	68.031	7.02529	0	0.895029	3.64961	4.21047	0.000759694	0.0180441	-	1	6278520	6283559	+	3480	protein_coding	Os01g0214800 protein [Source:UniProtKB/TrEMBL;Acc:Q9LHX8]
novel.39543	57.0537	148.247	99.3576	39.532	25.0608	21.8976	1.82075	0.000721283	0.0174006	-	7	5612136	5613145	+	825	-	-
OS02G0478900	5.28275	2.03078	6.02167	23.9272	49.2266	30.1092	-2.95604	5.46548e-05	0.00319925	-	2	16450471	16453254	+	2784	protein_coding	Os02g0478900 protein [Source:UniProtKB/TrEMBL;Acc:A0A0P0VIZ4]
novel.33141	9.50895	3.04616	0	72.8221	52.8067	52.0069	-3.83438	2.54168e-06	0.000404267	-	5	20983682	20984650	.	969	-	-
novel.13432	9.50895	35.5386	57.2059	5.20158	1.79006	10.0364	2.58744	0.00360662	0.0479421	-	12	11539497	11541746	+	796	-	-
OS01G0237500	49.6578	17.2616	2.00722	1.04032	0	2.7372	4.18743	0.00179807	0.0312267	-	1	7619082	7620013	-	571	protein_coding	Os01g0237500 protein [Source:UniProtKB/TrEMBL;Acc:Q0JP80]
OS04G0545250	3709.55	1029.6	4986.95	1040.32	918.3	287.406	2.11458	0.00157171	0.0285421	-	4	27326577	27327802	+	1226	protein_coding	Os04g0545250 protein [Source:UniProtKB/TrEMBL;Acc:A0A0P0WDA3]
OS01G0839900	348.661	147.231	100.361	429.65	802.841	876.818	-1.82332	0.00121244	0.0240983	-	1	36029895	36030895	-	1001	protein_coding	Os01g0839900 protein [Source:UniProtKB/TrEMBL;Acc:Q943L0]
OS08G0113100	5930.41	4303.22	14802.3	3796.11	2262.63	1026.45	1.82118	0.00379748	0.0493972	FRK2	8	701252	703998	+	1427	protein_coding	Fructokinase-2 [Source:UniProtKB/Swiss-Prot;Acc:Q0J8G4]
OS08G0299400	36.9792	9.13849	24.0867	95.709	157.525	201.641	-2.69826	5.35119e-06	0.000652139	-	8	12266091	12269520	+	1345	protein_coding	Os08g0299400 protein [Source:UniProtKB/TrEMBL;Acc:A0A0P0XEB8]
OS08G0408500	3964.17	5518.64	2282.21	10367.8	7636.39	11084.8	-1.30597	0.00270837	0.0402987	-	8	19547328	19548978	+	1651	protein_coding	AP domain DRE binding factor [Source:UniProtKB/TrEMBL;Acc:Q6Z9V4]
novel.13535	4.2262	0	6.02167	22.8869	17.0056	25.5472	-2.67447	0.00300873	0.0430997	-	12	13298184	13299620	-	1437	-	PF03478:Protein of unknown function (DUF295)
OS05G0101400	991.044	1651.02	1076.88	612.746	572.819	609.484	1.05093	0.00294355	0.042456	-	5	97377	99788	-	797	protein_coding	50S ribosomal protein L28, chloroplastic [Source:Projected from Arabidopsis thaliana (AT2G33450) UniProtKB/Swiss-Prot;Acc:O22795]
OS07G0489000	1.05655	0	0	19.766	14.3205	34.6713	-5.96435	2.3275e-05	0.00182582	-	7	18102558	18103713	-	799	protein_coding	Os07g0489000 protein [Source:UniProtKB/TrEMBL;Acc:Q6YZQ8]
novel.22388	13.7351	14.2154	10.0361	19.766	64.4421	65.6929	-1.98401	0.00221461	0.0357969	-	3	8703034	8707500	-	2192	-	PF00425:chorismate binding enzyme|PF04715:Anthranilate synthase component I, N terminal region
OS12G0630200	1003.72	1246.9	220.795	8.32252	80.5526	140.51	3.42816	8.1582e-05	0.00431542	-	12	26960487	26961383	+	897	protein_coding	Os12g0630200 protein [Source:UniProtKB/TrEMBL;Acc:Q2QLS7]
OS03G0328501	73.9585	25.3847	71.2565	155.007	211.227	203.466	-1.74036	0.000573992	0.0151812	-	3	12028298	12029781	-	936	protein_coding	Os03g0328501 protein [Source:UniProtKB/TrEMBL;Acc:A0A0P0VWX1]
OS03G0685500	5143.28	3490.9	6321.75	2754.75	1838.39	2009.11	1.17976	0.00225214	0.0361042	-	3	27343321	27346707	-	788	protein_coding	CHCH domain containing protein, expressed [Source:UniProtKB/TrEMBL;Acc:Q7XXS3]
OS04G0493600	3917.69	8607.45	908.269	95.709	261.349	270.071	4.42049	2.55633e-09	1.8424e-06	-	4	24692701	24693326	-	626	protein_coding	Os04g0493600 protein [Source:UniProtKB/TrEMBL;Acc:Q0JC38]
novel.5391	1861.64	1263.14	1499.4	618.988	576.399	343.063	1.5879	4.57514e-05	0.0028673	-	1	37509842	37513359	+	1538	-	PF00022:Actin
OS03G0794900	7962.16	10452.4	6418.1	13573	22774.9	20967	-1.20668	0.00170464	0.0300566	-	3	33061357	33064912	+	2259	protein_coding	FRIGIDA-like protein [Source:UniProtKB/TrEMBL;Acc:Q6F379]
novel.38045	59.1668	52.8002	48.1734	91.5477	157.525	205.29	-1.50597	0.000934485	0.0206524	-	6	27866745	27874358	+	2829	-	PF03796:DnaB-like helicase C terminal domain
OS02G0197750	14.7917	59.9079	71.2565	7.28221	13.4254	11.8612	2.15998	0.00265342	0.039815	-	2	5477110	5477442	-	333	protein_coding	Os02g0197750 protein [Source:UniProtKB/TrEMBL;Acc:A0A0P0VG04]
novel.40799	1.05655	1.01539	5.01806	9.36284	43.8564	29.1968	-3.53429	0.000359323	0.0112672	-	7	19970445	19971401	+	957	-	PF14363:Domain associated at C-terminal with AAA
novel.14023	0	0	1.00361	34.3304	2.68509	2.7372	-5.16718	0.00340308	0.0462767	-	12	18704407	18705514	.	1108	-	-
novel.27017	10.5655	20.3078	17.0614	24.9676	95.7681	122.262	-2.34233	0.0005886	0.0153736	-	4	8514849	8520027	-	5093	-	PF00560:Leucine Rich Repeat|PF08263:Leucine rich repeat N-terminal domain|PF00069:Protein kinase domain|PF13855:Leucine rich repeat
OS06G0709400	94.0329	139.108	70.2529	120.677	536.123	445.252	-1.86142	0.00198758	0.0334108	-	6	30007708	30010500	-	1422	protein_coding	Os06g0709400 protein [Source:UniProtKB/TrEMBL;Acc:A0A0P0X105]
OS02G0208675	26.4137	7.10772	7.02529	1.04032	1.79006	0	3.83718	0.00295751	0.0425775	-	2	6094465	6095673	+	1209	protein_coding	Os02g0208675 protein [Source:UniProtKB/TrEMBL;Acc:A0A0P0VG98]
OS05G0410200	633.93	520.894	873.143	105.072	70.7073	85.7657	2.95638	2.63164e-14	8.6705e-11	-	5	20038069	20039445	+	1377	protein_coding	Cell death associated protein [Source:UniProtKB/TrEMBL;Acc:Q6J657]
novel.37542	3.16965	18.277	3.01084	21.8466	54.5968	85.7657	-2.72916	0.00137749	0.0261258	-	6	24399629	24406108	-	3526	-	PF02347:Glycine cleavage system P-protein
novel.1201	54.9406	33.5078	40.1445	118.596	151.26	124.087	-1.61673	7.86151e-05	0.0041873	-	1	6710796	6719532	+	3884	-	PF08276:PAN-like domain|PF00069:Protein kinase domain
OS01G0656200	824.109	742.249	132.477	2943.05	1964.59	2760.93	-2.17448	0.000596978	0.0155221	-	1	26652966	26658299	+	1521	protein_coding	Probable protein phosphatase 2C 8 [Source:UniProtKB/Swiss-Prot;Acc:Q5SN75]
novel.2234	19.0179	42.6463	17.0614	36.411	137.835	125.911	-1.93183	0.00333283	0.0455632	-	1	14823113	14829212	-	1779	-	-
OS05G0291700	323.304	1947.51	693.496	163.329	210.332	224.451	2.30905	0.000266467	0.0093308	-	5	12833493	12839420	-	2051	protein_coding	Protein plastid transcriptionally active 16, chloroplastic [Source:Projected from Arabidopsis thaliana (AT3G46780) UniProtKB/Swiss-Prot;Acc:Q9STF2]
novel.39096	802.978	973.757	1044.76	449.416	310.575	458.026	1.21222	0.000405821	0.0120301	-	7	2711504	2713097	-	904	-	-
OS09G0452900	173.274	95.4465	70.2529	13.5241	49.2266	31.0216	1.84899	0.00245151	0.0379458	-	9	16980037	16983867	-	1687	protein_coding	Hexosyltransferase [Source:UniProtKB/TrEMBL;Acc:Q67UZ8]
OS10G0330400	28.5268	367.571	49.177	13.5241	24.1658	31.0216	2.69432	0.00243324	0.0377389	-	10	9337927	9339154	+	1126	protein_coding	Os10g0330400 protein [Source:UniProtKB/TrEMBL;Acc:Q7G645]
OS04G0488200	16.9048	29.4463	25.0903	63.4592	68.9173	107.663	-1.74802	0.000378776	0.0115552	-	4	24389666	24390928	+	1263	protein_coding	Pentatricopeptide repeat-containing protein At4g38010 [Source:Projected from Arabidopsis thaliana (AT4G38010) UniProtKB/Swiss-Prot;Acc:Q9SZK1]
OS03G0592500	82.4109	429.509	453.633	16.645	7.16023	2.7372	5.19781	3.74348e-11	5.39599e-08	RCABP89	3	22000043	22001240	+	1109	protein_coding	Chlorophyll a-b binding protein, chloroplastic [Source:UniProtKB/Swiss-Prot;Acc:Q10HD0]
novel.29424	421.563	588.925	252.91	540.964	1575.25	1995.42	-1.70255	0.00278588	0.041058	-	4	27795857	27816276	-	9519	-	PF14844:PH domain associated with Beige/BEACH|PF00400:WD domain, G-beta repeat|PF02138:Beige/BEACH domain|PF15787:Domain of unknown function (DUF4704)
OS10G0533500	621.251	1569.79	514.853	3607.81	2413.89	3635.92	-1.83553	0.000392616	0.0118365	-	10	20744421	20746446	+	1172	protein_coding	Beta-carotene hydroxylase, putative, expressed [Source:UniProtKB/TrEMBL;Acc:Q8LN34]
novel.2351	50.7144	39.6001	29.1048	94.6687	150.365	110.401	-1.57562	0.0003907	0.0118119	-	1	16693939	16700705	+	4297	-	-
OS06G0612951	26.4137	45.6925	30.1084	46.8142	221.967	188.867	-2.16336	0.000645626	0.0161425	-	6	24500344	24500885	+	542	protein_coding
OS03G0785200	193.349	575.725	338.217	127.959	160.21	124.999	1.42214	0.00355587	0.0475415	-	3	32590198	32591451	-	1254	protein_coding	Os03g0785200 protein [Source:UniProtKB/TrEMBL;Acc:Q0DMZ3]
OS12G0512100	180.67	579.787	355.279	62.4189	69.8123	29.1968	2.78972	8.56096e-07	0.000189848	-	12	19788367	19791483	-	1945	protein_coding	Os12g0512100 protein [Source:UniProtKB/TrEMBL;Acc:Q2QPZ5]
novel.27748	5.28275	0	0	32.2498	39.3813	31.934	-4.31918	1.86989e-05	0.00160099	-	4	18221661	18221974	+	314	-	-
OS04G0578400	332.813	1369.76	702.529	169.571	281.039	240.874	1.79804	0.00129964	0.0252091	-	4	29157213	29159260	+	1457	protein_coding	OSJNBa0011J08.7 protein [Source:UniProtKB/TrEMBL;Acc:Q7XQ82]
novel.933	15.8482	14.2154	6.02167	19.766	66.2322	88.5029	-2.27775	0.00148958	0.0275937	-	1	5028085	5038482	+	4369	-	PF00249:Myb-like DNA-binding domain|PF06584:DIRP
OS06G0696600	9900.93	19434.5	2070.45	501.432	889.659	1025.54	3.69988	1.59073e-07	5.09542e-05	-	6	29144888	29146522	+	1101	protein_coding	Xyloglucan endotransglucosylase/hydrolase [Source:UniProtKB/TrEMBL;Acc:Q5Z6H0]
OS02G0115900	10546.5	2452.16	10095.3	2278.29	1998.6	1958.01	1.88908	0.00073131	0.0175607	BIP1	2	838743	842672	-	2450	protein_coding	Heat shock 70 kDa protein BIP1 [Source:UniProtKB/Swiss-Prot;Acc:Q6Z7B0]
novel.19698	151.087	591.971	187.675	18.7257	73.3924	72.9921	2.49283	0.000364474	0.0113227	-	2	30471971	30472427	-	372	-	-
OS10G0514901	8.4524	97.4773	113.408	11.4435	11.6354	14.5984	2.54127	0.00236286	0.0371187	-	10	19856513	19858161	-	1649	protein_coding	Cytochrome P450 family protein [Source:UniProtKB/TrEMBL;Acc:Q9FW91]
novel.33735	777.621	1161.6	426.535	1254.62	2680.61	3403.26	-1.63326	0.00234522	0.0369705	-	5	24301347	24309839	+	5477	-	PF14878:Death-like domain of SPT6|PF14633:SH2 domain|PF14639:Holliday-junction resolvase-like of SPT6|PF14635:Helix-hairpin-helix motif|PF14641:Helix-turn-helix DNA-binding domain of SPT6|PF14632:Acidic N-terminal SPT6
OS07G0584200	95.0895	41.6309	15.0542	1.04032	10.7404	7.29921	2.97735	0.000906252	0.0202724	-	7	23685409	23688256	+	2237	protein_coding	Os07g0584200 protein [Source:UniProtKB/TrEMBL;Acc:Q0D540]
OS04G0659300	9993.9	3673.67	671.417	37.4513	125.304	100.364	5.76716	2.06996e-12	4.22467e-09	-	4	33641298	33642277	+	980	protein_coding	DUF26-like protein [Source:UniProtKB/TrEMBL;Acc:Q8S3P3]
novel.6636	54.9406	31.477	56.2023	74.9027	204.962	216.239	-1.7997	0.00099068	0.0213533	-	10	1124199	1131484	+	4001	-	PF00503:G-protein alpha subunit
novel.34413	257.798	277.201	83.2998	306.893	827.902	1011.85	-1.79605	0.00335643	0.0458043	-	5	28005260	28012389	-	3485	-	PF02841:Guanylate-binding protein, C-terminal domain|PF02263:Guanylate-binding protein, N-terminal domain
novel.11902	25.3572	20.3078	11.0397	35.3707	75.1825	80.2913	-1.75473	0.00247245	0.0381419	-	11	27383515	27388513	-	2883	-	PF06978:Ribonucleases P/MRP protein subunit POP1|PF08170:POPLD (NUC188) domain
novel.7493	72.9019	81.2311	113.408	48.8948	25.0608	21.8976	1.48674	0.0032952	0.0453362	-	10	13080591	13084216	-	2880	-	-
OS04G0404000	108.825	79.2003	11.0397	8.32252	7.16023	0.912401	3.60888	0.000127166	0.00569507	-	4	20047576	20048091	+	516	protein_coding	Os04g0404000 protein [Source:UniProtKB/TrEMBL;Acc:A0A0P0WA60]
novel.9001	43.3185	26.4001	25.0903	46.8142	153.05	171.531	-1.97216	0.0010119	0.0215887	-	10	22741649	22746055	-	2838	-	PF03479:Domain of unknown function (DUF296)
OS03G0310800	883.276	348.278	892.211	2129.53	1638.8	2051.99	-1.45448	0.00154033	0.0282764	-	3	11093574	11094514	+	941	protein_coding	EF hand family protein, expressed [Source:UniProtKB/TrEMBL;Acc:Q10MF3]
novel.8408	329.644	411.232	209.755	620.028	1106.26	1487.21	-1.75739	0.000201591	0.00781392	-	10	19703751	19713504	+	5628	-	PF03126:Plus-3 domain|PF02213:GYF domain|PF02201:SWIB/MDM2 domain
OS12G0566000	1685.2	2175.98	3450.42	901.953	898.609	964.408	1.40294	0.000315156	0.0103763	-	12	23248824	23253304	+	2789	protein_coding	Boron transporter 1, putative, expressed [Source:UniProtKB/TrEMBL;Acc:Q2QNH0]
OS04G0456700	621.251	1223.54	1003.61	399.481	289.989	234.487	1.62478	0.000120452	0.0055449	-	4	22829317	22830301	+	894	protein_coding	OSJNBa0006M15.20 protein [Source:UniProtKB/TrEMBL;Acc:Q7XRE7]
OS04G0437000	257.798	287.355	206.744	27.0482	20.5857	25.5472	3.36341	2.46127e-17	2.83821e-13	-	4	21733625	21734709	+	896	protein_coding	OSJNBa0006B20.9 protein [Source:UniProtKB/TrEMBL;Acc:Q7XV60]
OS07G0129200	107.768	87.3234	8.0289	0	0.895029	3.64961	5.45281	2.02437e-06	0.000343294	-	7	1512192	1512829	+	638	protein_coding	Os07g0129200 protein [Source:UniProtKB/TrEMBL;Acc:A0A0N7KMW0]
OS04G0475400	51.7709	51.7848	59.2131	111.314	176.321	163.32	-1.47102	0.000196958	0.00767306	-	4	23789421	23790269	+	849	protein_coding	OSJNBa0022H21.10 protein [Source:UniProtKB/TrEMBL;Acc:Q7XKU7]
OS02G0223700	2643.49	12154.2	5993.57	951.888	909.35	598.535	3.07943	7.59797e-08	3.00749e-05	-	2	6915418	6916621	+	1204	protein_coding	Os02g0223700 protein [Source:UniProtKB/TrEMBL;Acc:Q6YVF0]
OS05G0593100	1993.71	1798.25	2911.48	1306.64	970.212	827.548	1.11076	0.00343824	0.0465991	-	5	29547451	29551624	-	1680	protein_coding	V-type proton ATPase subunit C [Source:Projected from Arabidopsis thaliana (AT1G12840) UniProtKB/Swiss-Prot;Acc:Q9SDS7]
OS06G0211200	1963.07	1884.56	1238.46	3810.67	3269.54	3636.83	-1.0753	0.00154611	0.0282864	BZIP46	6	5677157	5682033	+	1544	protein_coding	bZIP transcription factor 46 [Source:UniProtKB/Swiss-Prot;Acc:Q69TW5]
OS01G0594900	23.2441	590.956	155.56	0	0.895029	0	9.56268	3.80786e-10	3.51283e-07	-	1	23311205	23312581	-	1014	protein_coding	Os01g0594900 protein [Source:UniProtKB/TrEMBL;Acc:Q8L4A1]
novel.43269	14.7917	33.5078	46.1662	2.08063	0.895029	1.8248	4.31454	5.01537e-06	0.000628639	-	8	6358440	6361739	+	967	-	-
novel.15446	740.641	863.08	336.21	1152.67	2199.09	2718.96	-1.64598	0.00132857	0.025534	-	2	410423	418493	+	7022	-	PF00270:DEAD/DEAH box helicase|PF00271:Helicase conserved C-terminal domain|PF02889:Sec63 Brl domain
OS06G0714300	50.7144	120.831	89.3215	15.6047	25.0608	15.5108	2.21277	4.2428e-05	0.002772	-	6	30314770	30315668	-	899	protein_coding	Auxin-induced protein-like [Source:UniProtKB/TrEMBL;Acc:Q5Z7T1]
OS11G0239500	335.983	358.432	227.82	606.504	1094.62	1141.41	-1.62426	9.07828e-05	0.00467116	-	11	7437775	7439149	-	1375	protein_coding	Os11g0239500 protein [Source:UniProtKB/TrEMBL;Acc:Q53KT2]
novel.15748	15.8482	20.3078	10.0361	29.1288	59.967	70.2549	-1.78946	0.00247696	0.038186	-	2	1652110	1655491	-	1967	-	PF02136:Nuclear transport factor 2 (NTF2) domain|PF00076:RNA recognition motif. (a.k.a. RRM, RBD, or RNP domain)
EPlOSAG00000019474	29.5834	236.585	20.0722	1.04032	7.16023	6.38681	4.28206	2.61926e-05	0.0019871	-	9	18458500	18458565	+	66	ncRNA
OS04G0610400	2670.96	3139.58	1448.21	7073.1	7938.91	9645	-1.76423	1.78065e-05	0.00155557	-	4	30939170	30940160	+	991	protein_coding	OSJNBa0085I10.10 protein [Source:UniProtKB/TrEMBL;Acc:Q7XPL6]
novel.13129	2.1131	1.01539	2.00722	7.28221	16.1105	20.0728	-3.08768	0.0025813	0.0391766	-	12	7612479	7621140	-	3532	-	PF00249:Myb-like DNA-binding domain
OS07G0162600	16.9048	88.3388	5.01806	0	0.895029	3.64961	4.5758	0.000308168	0.0102073	-	7	3344780	3346551	-	1772	protein_coding	Os07g0162600 protein [Source:UniProtKB/TrEMBL;Acc:Q8GRZ3]
novel.42264	335.983	392.955	186.672	474.384	1089.25	1294.7	-1.64262	0.00131624	0.02538	-	7	28832616	28844870	-	6034	-	PF00271:Helicase conserved C-terminal domain|PF00176:SNF2 family N-terminal domain
OS02G0659500	67.6192	42.6463	103.372	175.813	269.404	296.53	-1.79594	0.000156417	0.00645184	-	2	26689426	26690900	+	1475	protein_coding	Os02g0659500 protein [Source:UniProtKB/TrEMBL;Acc:Q6H6A6]
EPlOSAG00000020648	72.9019	228.462	92.3323	32.2498	24.1658	17.3356	2.4195	4.29596e-05	0.00277529	-	2	30745413	30745470	+	58	ncRNA
novel.45290	10.5655	8.12311	7.02529	32.2498	40.2763	37.4085	-2.0995	0.00024948	0.00892054	-	8	26302204	26303382	-	1179	-	-
OS03G0244950	137.351	208.155	145.524	31.2095	67.1272	75.7293	1.49329	0.00183672	0.0316433	-	3	7669855	7670370	-	516	protein_coding	Os03g0244950 protein [Source:UniProtKB/TrEMBL;Acc:A0A0P0VVB5]
novel.5124	97.2026	36.554	24.0867	4.16126	4.47515	6.38681	3.38843	8.66687e-06	0.000884787	-	1	35877268	35881273	-	1619	-	-
OS01G0303100	109.881	226.432	61.2203	27.0482	17.9006	23.7224	2.5354	1.87463e-05	0.00160099	-	1	11208573	11209811	+	1239	protein_coding	Os01g0303100 protein [Source:UniProtKB/TrEMBL;Acc:Q657I8]
OS10G0389100	12.6786	12.1847	10.0361	35.3707	42.9614	56.5689	-1.95312	0.000296241	0.0100179	-	10	12879741	12881135	-	660	protein_coding	Os10g0389100 protein [Source:UniProtKB/TrEMBL;Acc:A0A0P0XTW6]
novel.22842	342.322	335.078	505.821	88.4268	169.161	53.8317	1.92513	0.000169764	0.00688096	-	3	11030885	11032914	+	1985	-	-
OS07G0539400	32.753	0	38.1373	256.958	94.8731	220.801	-3.014	0.00182758	0.0315311	-	7	21245036	21247034	-	1566	protein_coding	Os07g0539400 protein [Source:UniProtKB/TrEMBL;Acc:A0A0P0X7J0]
novel.9886	33.8096	28.4309	20.0722	39.532	141.415	122.262	-1.88361	0.00156598	0.0284829	-	11	5040708	5041595	-	804	-	PF00646:F-box domain
novel.11344	48.6013	14.2154	14.0506	55.1367	140.52	142.335	-2.13989	0.00130342	0.0252573	-	11	22717413	22718754	-	1156	-	PF04780:Protein of unknown function (DUF629)
novel.41747	355.001	30.4616	369.329	750.067	2225.04	1467.14	-2.55724	0.00114652	0.0233935	-	7	25901728	25915298	+	941	-	PF03931:Skp1 family, tetramerisation domain|PF01466:Skp1 family, dimerisation domain
novel.47435	45.4316	103.57	109.394	28.0885	30.431	20.0728	1.71833	0.00114488	0.0233935	-	9	18734404	18739899	+	2284	-	-
OS11G0207100	478.617	603.141	231.834	495.19	2446.12	2513.67	-2.05418	0.00154969	0.0282981	-	11	5419433	5427714	+	3794	protein_coding	Expressed protein [Source:UniProtKB/TrEMBL;Acc:Q2R939]
OS05G0375400	2109.93	3795.52	724.608	217.426	717.814	766.417	1.96186	0.00377643	0.0492794	-	5	18106229	18110985	-	1605	protein_coding	'putative beta-1,3-glucanase [Source:UniProtKB/TrEMBL;Acc:Q75K72]
novel.23202	107.768	103.57	86.3107	186.216	354.432	440.69	-1.72191	0.000110475	0.0052318	-	3	13293631	13309708	+	8639	-	PF10351:Golgi-body localisation protein domain
novel.26780	2.1131	120.831	93.3359	1.04032	6.26521	12.7736	3.42186	0.00262085	0.0395063	-	4	5096938	5098699	-	1466	-	PF14368:Probable lipid transfer
OS11G0592000	1492.9	531.048	165.596	23.9272	101.138	241.786	2.57659	0.00322186	0.0446732	-	11	22502008	22502923	+	743	protein_coding	Barwin, putative, expressed [Source:UniProtKB/TrEMBL;Acc:Q2R1V2]
OS06G0610800	696.266	225.416	91.3287	8.32252	42.0664	41.0581	3.46615	1.6284e-05	0.00143892	-	6	24348670	24353951	+	2106	protein_coding	Os06g0610800 protein [Source:UniProtKB/TrEMBL;Acc:Q69XG4]
OS09G0552600	140.521	73.108	46.1662	3.12095	13.4254	10.0364	3.27572	1.96741e-06	0.000336106	-	9	21895552	21896982	-	1347	protein_coding	Os09g0552600 protein [Source:UniProtKB/TrEMBL;Acc:Q0IZS5]
OS06G0475400	150.03	67.0156	23.0831	0	3.58012	2.7372	5.21364	6.61074e-08	2.72256e-05	-	6	15968621	15973950	-	2075	protein_coding	Os06g0475400 protein [Source:UniProtKB/TrEMBL;Acc:Q69Y34]
OS07G0685000	356.057	735.141	617.222	203.902	153.05	89.4153	1.93735	4.97033e-05	0.0030166	-	7	29077209	29081176	-	1847	protein_coding	AOBP-like protein [Source:UniProtKB/TrEMBL;Acc:Q84PD2]
novel.44261	2.1131	0	1.00361	14.5644	7.16023	15.5108	-3.58974	0.00312102	0.0439691	-	8	18663470	18663940	.	471	-	-
OS02G0652800	71.8454	88.3388	69.2492	195.579	133.359	194.341	-1.18889	0.00180276	0.0312427	-	2	26323360	26326135	+	2016	protein_coding	Os02g0652800 protein [Source:UniProtKB/TrEMBL;Acc:Q6H8H1]
OS01G0904400	77.1281	45.6925	75.2709	134.201	278.354	343.975	-1.93412	9.8775e-05	0.00492596	-	1	39365920	39374228	-	4093	protein_coding	Structural maintenance of chromosomes protein [Source:UniProtKB/TrEMBL;Acc:Q5N6W1]
novel.9198	44.3751	74.1233	38.1373	90.5074	151.26	191.604	-1.469	0.00289558	0.0422128	-	11	462023	472348	-	6339	-	PF14538:Raptor N-terminal CASPase like domain
novel.44112	1.05655	0	0	21.8466	3.58012	11.8612	-5.07606	0.00138027	0.026157	-	8	17159011	17159758	.	748	-	-
OS05G0339300	117.277	74.1233	220.795	58.2577	33.1161	31.0216	1.75492	0.00169699	0.0300136	-	5	15894885	15896386	-	1502	protein_coding	Os05g0339300 protein [Source:UniProtKB/TrEMBL;Acc:A0A0P0WKW7]
OS06G0316000	104.598	269.078	137.495	16.645	50.1216	45.6201	2.18171	0.000208909	0.00800342	-	6	12194751	12195839	+	365	protein_coding	Os06g0316000 protein [Source:UniProtKB/TrEMBL;Acc:Q5Z4Q8]
OS01G0117900	104.598	63.9695	120.433	325.619	264.929	255.472	-1.54932	0.000106082	0.00512905	-	1	1010259	1012400	+	1503	protein_coding	WAT1-related protein [Source:UniProtKB/TrEMBL;Acc:Q9FTZ6]
novel.3232	116.22	73.108	114.412	145.644	554.918	439.777	-1.90915	0.000601366	0.0156186	-	1	24611515	24615465	+	2465	-	PF01764:Lipase (class 3)
OS02G0202200	316.965	447.786	492.774	229.91	113.669	119.525	1.44274	0.00110816	0.0229011	SPX2	2	5706636	5709119	+	1287	protein_coding	SPX domain-containing protein 2 [Source:UniProtKB/Swiss-Prot;Acc:Q6Z784]
OS02G0740500	351.831	428.494	126.455	111.314	56.3868	89.4153	1.81933	0.00102806	0.0218526	-	2	30971674	30972728	+	722	protein_coding	Os02g0740500 protein [Source:UniProtKB/TrEMBL;Acc:A0A0P0VPT6]
OS01G0123800	8.4524	55.8464	49.177	1.04032	2.68509	0.912401	4.59831	1.02836e-05	0.000996518	-	1	1335864	1337407	+	1161	protein_coding	E3 ubiquitin-protein ligase [Source:UniProtKB/TrEMBL;Acc:Q9ARS6]
novel.40470	29.5834	38.5848	71.2565	13.5241	1.79006	5.47441	2.76542	0.000353334	0.0111726	-	7	16931893	16938969	+	2424	-	-
novel.29938	10.5655	11.1693	20.0722	3.12095	0	0.912401	3.42896	0.00260421	0.0393765	-	4	31051519	31062732	+	1246	-	PF14547:Hydrophobic seed protein
OS02G0103300	7.39585	6.09233	5.01806	38.4917	20.5857	27.372	-2.22278	0.000833935	0.0192045	-	2	168443	169528	-	1086	protein_coding	Os02g0103300 protein [Source:UniProtKB/TrEMBL;Acc:Q0E4S1]
OS12G0281300	59.1668	90.3696	92.3323	9.36284	14.3205	26.4596	2.2642	3.98311e-05	0.00264733	-	12	10606359	10611917	-	4094	protein_coding	NB-ARC domain containing protein, expressed [Source:UniProtKB/TrEMBL;Acc:Q2QTV8]
OS03G0102700	606.46	250.801	932.356	1399.22	1800.8	2294.69	-1.61841	0.00222647	0.0358833	-	3	189695	191268	+	1027	protein_coding	Os03g0102700 protein [Source:UniProtKB/TrEMBL;Acc:A0A0P0VRV2]
novel.9247	501.861	542.217	206.744	741.745	1989.65	1731.74	-1.83536	0.00074575	0.0177885	-	11	697154	703928	+	5345	-	PF00234:Protease inhibitor/seed storage/LTP family
novel.41251	10.5655	32.4924	12.0433	13.5241	176.321	188.867	-2.78121	0.00147225	0.0273385	-	7	23049463	23056445	-	5718	-	-
OS08G0494350	92.9764	55.8464	33.1192	123.798	276.564	228.1	-1.79001	0.00088085	0.0198603	-	8	24402687	24403874	+	1188	protein_coding	Os08g0494350 protein [Source:UniProtKB/TrEMBL;Acc:A0A0P0XH62]
novel.9414	34.8661	22.3385	11.0397	71.7817	99.3483	147.809	-2.22768	9.40328e-05	0.00475587	-	11	1657888	1668513	-	2826	-	PF07690:Major Facilitator Superfamily
OS04G0421900	71.8454	86.308	38.1373	86.3462	322.211	402.369	-2.04738	0.00110923	0.0229025	-	4	20862593	20872470	+	3844	protein_coding	Os04g0421900 protein [Source:UniProtKB/TrEMBL;Acc:Q0JD86]
novel.37266	331.757	226.432	188.679	429.65	554.023	725.359	-1.19474	0.00333968	0.0456028	-	6	21953411	21959756	-	3922	-	PF02990:Endomembrane protein 70
novel.24672	131.012	287.355	257.928	86.3462	43.8564	30.1092	2.08026	0.000148796	0.00625079	-	3	27544527	27550181	-	3231	-	-
OS06G0252800	5.28275	238.616	16.0578	5.20158	8.95029	10.9488	3.3697	0.00265669	0.0398261	-	6	7933984	7935241	+	1258	protein_coding	Sulfotransferase [Source:UniProtKB/TrEMBL;Acc:Q652W0]
novel.32904	92.9764	51.7848	59.2131	169.571	354.432	329.377	-2.06612	1.16415e-05	0.00109141	-	5	19480821	19481947	+	624	-	PF05512:AWPM-19-like family
OS04G0566500	4450.19	3857.46	3526.69	6562.31	12699.6	13873.1	-1.4854	0.000242711	0.00876	-	4	28426529	28441619	-	4015	protein_coding
OS08G0531600	260.968	91.3849	419.51	574.254	676.642	1925.17	-2.04086	0.00228874	0.0363786	SPL16	8	26501167	26506198	+	1688	protein_coding	Squamosa promoter-binding-like protein 16 [Source:UniProtKB/Swiss-Prot;Acc:Q6YZE8]
OS11G0229500	45.4316	120.831	62.224	4.16126	8.05526	9.12401	3.4107	1.22637e-07	4.18563e-05	-	11	6888365	6896307	+	3068	protein_coding	NB-ARC domain containing protein, expressed [Source:UniProtKB/TrEMBL;Acc:Q9ZQT3]
novel.12896	36.9792	51.7848	26.0939	84.2655	101.138	146.897	-1.53362	0.00131017	0.0253271	-	12	5385724	5391703	+	3865	-	PF00069:Protein kinase domain
OS08G0447900	25.3572	33.5078	16.0578	135.241	89.5029	119.525	-2.19982	3.4005e-06	0.000479649	-	8	21869307	21873106	+	1737	protein_coding	Adenylyl cyclase-associated protein [Source:UniProtKB/TrEMBL;Acc:Q6ZAC2]
OS05G0570350	17.9613	0	10.0361	49.9351	115.459	85.7657	-3.16911	0.000280425	0.00968181	-	5	28388746	28390246	-	1501	protein_coding	Os05g0570350 protein [Source:UniProtKB/TrEMBL;Acc:A0A0N7KL98]
novel.9248	359.227	393.971	186.672	581.536	874.444	793.789	-1.25953	0.00312281	0.0439691	-	11	699378	703038	-	3609	-	-
OS02G0157600	58.1102	182.77	62.224	13.5241	13.4254	18.248	2.74459	1.05036e-05	0.00100935	-	2	3142202	3144143	+	745	protein_coding	Os02g0157600 protein [Source:UniProtKB/TrEMBL;Acc:A0A0P0VF26]
OS02G0700300	9.50895	7.10772	6.02167	22.8869	32.2211	55.6565	-2.29524	0.000498917	0.0138633	-	2	28808920	28811960	+	1504	protein_coding	Myb family transcription factor PHL11 [Source:Projected from Arabidopsis thaliana (AT5G45580) UniProtKB/Swiss-Prot;Acc:C0SVS4]
OS09G0292900	64.4495	2472.47	172.621	22.8869	74.2874	93.9773	3.82448	0.000290933	0.00989549	-	9	6873236	6874612	+	1377	protein_coding	Kelch repeat-containing F-box-like protein [Source:UniProtKB/TrEMBL;Acc:Q69J07]
OS01G0878700	25.3572	16.2462	23.0831	0	1.79006	2.7372	3.79589	8.63307e-05	0.00451484	-	1	38133475	38137770	-	1754	protein_coding	Os01g0878700 protein [Source:UniProtKB/TrEMBL;Acc:Q5N9H2]
OS01G0170300	1035.42	1732.25	1526.49	2277.25	4434.87	4610.36	-1.39876	0.00112943	0.0231816	-	1	3621211	3625338	+	4008	protein_coding	Os01g0170300 protein [Source:UniProtKB/TrEMBL;Acc:Q5VQM7]
OS01G0584250	121.503	76.1541	131.473	32.2498	39.3813	15.5108	1.91779	0.000211726	0.00807113	-	1	22683593	22688031	+	2834	protein_coding	Os01g0584250 protein [Source:UniProtKB/TrEMBL;Acc:A0A0P0V4J4]
OS04G0581800	307.456	209.17	186.672	506.633	435.879	532.842	-1.06912	0.00317303	0.0445132	-	4	29408910	29409617	-	566	protein_coding	OSJNBa0088A01.3 protein [Source:UniProtKB/TrEMBL;Acc:Q7XUE2]
OS04G0104900	185.953	285.324	38.1373	2.08063	32.2211	26.4596	3.06263	0.000634779	0.016035	COMTL2	4	316562	319162	+	1231	protein_coding	Caffeate O-methyltransferase-like protein 2 [Source:UniProtKB/Swiss-Prot;Acc:Q7XXI9]
OS06G0674100	59.1668	51.7848	12.0433	2.08063	3.58012	0.912401	4.22046	6.32986e-06	0.000747292	-	6	27975961	27979178	-	806	protein_coding	Os06g0674100 protein [Source:UniProtKB/TrEMBL;Acc:Q0DA67]
novel.32264	21.131	8.12311	23.0831	37.4513	67.1272	95.8021	-1.93888	0.00167963	0.02989	-	5	13410184	13414559	-	3490	-	PF07893:Protein of unknown function (DUF1668)
OS04G0450600	182.783	178.708	72.2601	42.6529	43.8564	41.0581	1.76527	0.000369787	0.0114016	-	4	22448084	22450533	+	956	protein_coding	Os04g0450600 protein [Source:UniProtKB/TrEMBL;Acc:B9FFG0]
OS04G0423400	548.349	1689.61	1983.14	69.7011	27.7459	43.7953	4.90412	7.52019e-17	4.33595e-13	-	4	20934960	20936052	-	1093	protein_coding	OSJNBb0088C09.10 protein [Source:UniProtKB/TrEMBL;Acc:Q7XJY1]
OS09G0483500	212.366	30.4616	155.56	27.0482	34.9061	15.5108	2.36231	0.000962977	0.0209916	-	9	18672334	18673103	+	770	protein_coding	Os09g0483500 protein [Source:UniProtKB/TrEMBL;Acc:Q0J0U0]
OS01G0119000	187.009	479.263	147.531	47.8545	95.7681	73.9045	1.90219	0.00087557	0.0198167	-	1	1078565	1081597	-	1791	protein_coding	Os01g0119000 protein [Source:UniProtKB/TrEMBL;Acc:Q9FTE0]
OS01G0279100	957.234	4208.78	1510.44	453.577	442.144	554.74	2.20256	0.00012734	0.00569507	-	1	9874379	9876678	+	1685	protein_coding	Magnesium-protoporphyrin IX monomethyl ester [oxidative] cyclase, chloroplastic [Source:Projected from Arabidopsis thaliana (AT3G56940) UniProtKB/Swiss-Prot;Acc:Q9M591]
OS01G0136100	488.126	277.201	133.48	4.16126	8.95029	7.29921	5.45013	4.17157e-17	3.20696e-13	HSP16.9A	1	1948773	1949587	-	815	protein_coding	16.9 kDa class I heat shock protein 1 [Source:UniProtKB/Swiss-Prot;Acc:P27777]
OS03G0245800	408.885	70.0618	76.2745	18.7257	16.1105	15.5108	3.46373	3.13257e-06	0.000467305	HSP26.7	3	7697015	7698027	+	1013	protein_coding	26.7 kDa heat shock protein, chloroplastic [Source:UniProtKB/Swiss-Prot;Acc:Q10P60]
novel.42885	13.7351	6.09233	22.0795	74.9027	58.1769	33.7589	-1.99097	0.00182567	0.0315311	-	8	3168044	3168508	+	303	-	-
OS06G0717600	285.268	254.862	202.73	354.747	861.913	878.643	-1.4964	0.00122603	0.0242711	-	6	30492969	30496144	+	1315	protein_coding	Os06g0717600 protein [Source:UniProtKB/TrEMBL;Acc:Q5Z8P1]
OS05G0250000	7.39585	3.04616	16.0578	47.8545	105.613	90.3277	-3.20052	2.28799e-06	0.000382376	-	5	9128120	9129772	-	1374	protein_coding	Os05g0250000 protein [Source:UniProtKB/TrEMBL;Acc:B9FJN4]
novel.33876	816.713	1519.02	532.918	1801.83	3010.88	3504.53	-1.53577	0.00235237	0.0370073	-	5	25003066	25014881	+	5311	-	PF03439:Early transcription elongation factor of RNA pol II, NGN section
OS07G0242900	2.1131	3.04616	4.01445	16.645	25.0608	29.1968	-2.94857	0.000196803	0.00767306	-	7	7966373	7967638	+	1266	protein_coding	Os07g0242900 protein [Source:UniProtKB/TrEMBL;Acc:A0A0P0X4J1]
OS05G0127200	441.638	183.785	281.011	660.6	814.477	929.737	-1.40798	0.00128822	0.025093	-	5	1535764	1541563	+	2395	protein_coding	Phosphoinositide phospholipase C [Source:UniProtKB/TrEMBL;Acc:Q75IL8]
OS08G0529000	125.729	541.202	350.261	27.0482	130.674	42.8829	2.34048	0.00107141	0.0225455	PIN5C	8	26331939	26335725	-	1624	protein_coding	Probable auxin efflux carrier component 5c [Source:UniProtKB/Swiss-Prot;Acc:Q6ZIB5]
OS05G0355133	31.6965	40.6155	51.1842	142.523	111.879	120.437	-1.6	8.67505e-05	0.00452653	-	5	16830126	16840001	+	3587	protein_coding	Os05g0355133 protein [Source:UniProtKB/TrEMBL;Acc:A0A0N7KKL6]
OS10G0106600	36.9792	31.477	38.1373	5.20158	12.5304	2.7372	2.37275	0.000622727	0.0158716	-	10	468553	469935	+	1383	protein_coding	Os10g0106600 protein [Source:UniProtKB/TrEMBL;Acc:A0A0P0XS31]
OS09G0256100	9.50895	239.632	33.1192	6.24189	2.68509	7.29921	4.12377	7.36865e-05	0.00397993	-	9	4250749	4251832	+	1084	protein_coding	Sulfotransferase [Source:UniProtKB/TrEMBL;Acc:A0A0P0XKX5]
OS01G0914600	8.4524	11.1693	10.0361	17.6854	49.2266	58.3937	-2.08131	0.0017016	0.0300566	-	1	39849645	39851426	-	1782	protein_coding	Os01g0914600 protein [Source:UniProtKB/TrEMBL;Acc:Q8LQG2]
OS01G0886200	7.39585	108.647	133.48	3.12095	5.37018	23.7224	2.94909	0.00343636	0.0465991	MADS21	1	38500880	38505086	+	1406	protein_coding	MADS-box transcription factor 21 [Source:UniProtKB/Swiss-Prot;Acc:Q8RU31]
OS07G0539300	465.938	678.279	108.39	14.5644	56.3868	46.5325	3.41159	2.40123e-06	0.000392762	-	7	21238284	21241263	-	2380	protein_coding	Os07g0539300 protein [Source:UniProtKB/TrEMBL;Acc:Q6YVU4]
OS07G0120200	43.3185	25.3847	48.1734	76.9833	117.249	112.225	-1.39195	0.00248121	0.0382048	-	7	1082889	1084425	-	1125	protein_coding	Os07g0120200 protein [Source:UniProtKB/TrEMBL;Acc:Q8LHX9]
OS08G0389700	1534.11	3119.27	897.229	409.884	673.062	687.038	1.64874	0.00194782	0.0329586	-	8	18452698	18458055	+	2015	protein_coding	Membrane protein-like [Source:UniProtKB/TrEMBL;Acc:Q6Z001]
OS01G0938100	106.712	337.109	141.509	56.177	45.6465	59.3061	1.86156	0.000576101	0.0152195	PSB28	1	41187052	41188691	+	719	protein_coding	Photosystem II reaction center PSB28 protein, chloroplastic [Source:UniProtKB/Swiss-Prot;Acc:Q0JG75]
OS04G0445700	290.551	853.942	863.107	169.571	243.448	269.158	1.55698	0.00234435	0.0369705	-	4	22216936	22221343	-	1906	protein_coding	3-oxoacyl-[acyl-carrier-protein] synthase [Source:UniProtKB/TrEMBL;Acc:B7F6I0]
OS09G0365900	624.421	38.5848	388.398	62.4189	102.033	33.7589	2.40687	0.00366333	0.0483468	-	9	12030044	12035203	-	2112	protein_coding	Os09g0365900 protein [Source:UniProtKB/TrEMBL;Acc:A0A0P0XMD7]
novel.21085	9.50895	17.2616	8.0289	24.9676	47.4366	74.8169	-2.08262	0.00143332	0.0268318	-	3	1751478	1758211	+	2738	-	PF00439:Bromodomain
OS11G0679700	227.158	101.539	251.907	511.835	556.708	587.587	-1.51231	0.000625561	0.0158716	-	11	27486903	27490269	+	1952	protein_coding	Os11g0679700 protein [Source:UniProtKB/TrEMBL;Acc:A0A0P0Y5A6]
OS09G0278700	42.262	291.416	56.2023	20.8063	22.3757	27.372	2.46577	0.00114924	0.0233935	-	9	5826160	5827036	+	877	protein_coding	Os09g0278700 protein [Source:UniProtKB/TrEMBL;Acc:Q6H5H8]
novel.31980	42.262	0	9.03251	175.813	110.089	127.736	-3.01384	0.00230293	0.0365297	-	5	7906704	7908000	-	1297	-	-
novel.15897	0	1.01539	0	8.32252	15.2155	17.3356	-5.21651	0.000399272	0.0119435	-	2	2543650	2544195	-	478	-	-
novel.38630	55.9971	107.631	53.1914	170.612	306.1	428.829	-2.06255	6.46308e-05	0.00360915	-	6	30797115	30815883	-	8722	-	PF08064:UME (NUC010) domain|PF02259:FAT domain|PF00454:Phosphatidylinositol 3- and 4-kinase|PF02260:FATC domain
OS04G0664300	13.7351	12.1847	26.0939	33.2901	59.0719	83.0285	-1.75408	0.0033022	0.0453362	-	4	33885520	33887045	-	1526	protein_coding	Os04g0664300 protein [Source:UniProtKB/TrEMBL;Acc:Q0J9A5]
OS01G0814900	2440.63	2414.59	2415.69	848.897	1338.96	855.833	1.25617	0.000254736	0.00905234	-	1	34652114	34655453	-	1265	protein_coding	NADH-cytochrome b5 reductase [Source:UniProtKB/TrEMBL;Acc:Q5N760]
OS03G0700700	138.408	138.093	78.2818	127.959	687.383	510.032	-1.90195	0.00227697	0.0362213	-	3	28106903	28113300	+	3212	protein_coding	Probable linoleate 9S-lipoxygenase 4 [Source:UniProtKB/Swiss-Prot;Acc:Q53RB0]
OS07G0147550	17.9613	27.4155	2.00722	0	0	0	6.50199	0.000106567	0.00513099	-	7	2456969	2458136	+	638	protein_coding	Os07g0147550 protein [Source:UniProtKB/TrEMBL;Acc:B9FVH9]
novel.14829	26.4137	37.5694	25.0903	50.9754	83.2377	105.839	-1.43175	0.00378612	0.049333	-	12	24204768	24208298	-	1683	-	PF00534:Glycosyl transferases group 1|PF15924:ALG11 mannosyltransferase N-terminus
OS11G0592200	1305.9	1176.84	137.495	9.36284	63.5471	96.7145	3.94761	7.22688e-06	0.000798882	-	11	22511506	22512374	+	655	protein_coding	Os11g0592200 protein [Source:UniProtKB/TrEMBL;Acc:Q941F5]
novel.34968	62.3364	58.8925	132.477	22.8869	33.1161	19.1604	1.75414	0.00126929	0.0248292	-	6	1364906	1369183	-	2789	-	PF03169:OPT oligopeptide transporter protein
novel.4062	11.622	46.7079	107.387	6.24189	12.5304	12.7736	2.38922	0.00350701	0.0471793	-	1	30017430	30020263	-	993	-	PF04718:Mitochondrial ATP synthase g subunit
OS01G0734466	432.129	513.786	615.214	257.998	191.536	175.181	1.3222	0.000216064	0.00815563	-	1	30630841	30634318	+	2069	protein_coding	Os01g0734466 protein [Source:UniProtKB/TrEMBL;Acc:A0A0P0V7W2]
OS03G0661600	905.463	456.925	116.419	3.12095	54.5968	67.5177	3.55938	0.000117906	0.00547136	-	3	25972352	25973470	-	1119	protein_coding	Os03g0661600 protein [Source:UniProtKB/TrEMBL;Acc:A0A0P0W1B6]
OS03G0634400	160.596	347.263	189.683	19.766	30.431	30.1092	3.11543	1.73612e-10	2.00201e-07	CIPK7	3	24226372	24227930	-	1559	protein_coding	CBL-interacting protein kinase 7 [Source:UniProtKB/Swiss-Prot;Acc:Q75GK4]
novel.47368	4.2262	76.1541	14.0506	2.08063	2.68509	0.912401	4.05737	0.00052228	0.0142948	-	9	18426924	18428343	+	1210	-	-
OS03G0716200	380.358	375.694	360.297	850.978	876.234	946.16	-1.25995	9.01727e-06	0.000900283	-	3	28988409	28991862	-	2542	protein_coding	Os03g0716200 protein [Source:UniProtKB/TrEMBL;Acc:Q8W342]
novel.25212	1822.55	860.034	1586.71	3377.9	4974.57	3443.4	-1.46626	0.000502118	0.0139187	-	3	30613936	30616187	-	1796	-	PF02458:Transferase family
OS03G0778100	1677.8	7904.8	2814.13	757.349	690.963	565.689	2.62188	7.96652e-06	0.000841527	-	3	32273066	32274174	-	1002	protein_coding	Photosystem I reaction center subunit III, chloroplastic [Source:Projected from Arabidopsis thaliana (AT1G31330) UniProtKB/Swiss-Prot;Acc:Q9SHE8]
novel.11156	12.6786	3.04616	9.03251	23.9272	46.5415	53.8317	-2.33312	0.000807476	0.018849	-	11	20326812	20332466	+	3384	-	PF04780:Protein of unknown function (DUF629)
OS05G0161800	8.4524	20.3078	19.0686	1.04032	1.79006	1.8248	3.34905	0.000847644	0.0194133	CRSH3	5	3638255	3640497	+	2075	protein_coding	Probable GTP diphosphokinase CRSH3, chloroplastic [Source:UniProtKB/Swiss-Prot;Acc:Q75IS2]
novel.23715	360.283	549.325	259.936	562.811	1307.64	1341.23	-1.45755	0.00327357	0.0451987	-	3	18026718	18041599	+	6141	-	PF02373:JmjC domain, hydroxylase
OS02G0207500	29.5834	332.032	37.1337	2.08063	10.7404	1.8248	4.75655	4.69161e-06	0.000604484	-	2	6020675	6021256	+	582	protein_coding	Os02g0207500 protein [Source:UniProtKB/TrEMBL;Acc:A0A0P0VG86]
OS12G0437800	596.951	447.786	119.43	44.7336	134.254	55.6565	2.30939	0.000607646	0.0157208	-	12	14411366	14412019	-	452	protein_coding	Os12g0437800 protein [Source:UniProtKB/TrEMBL;Acc:Q5EII3]
novel.37544	178.557	199.016	163.589	286.087	442.144	582.112	-1.27625	0.00147522	0.0273716	-	6	24411891	24426989	+	5723	-	PF04997:RNA polymerase Rpb1, domain 1|PF04983:RNA polymerase Rpb1, domain 3|PF04998:RNA polymerase Rpb1, domain 5|PF00623:RNA polymerase Rpb1, domain 2|PF05000:RNA polymerase Rpb1, domain 4
OS05G0426000	31.6965	66.0002	19.0686	0	0	0.912401	6.84185	9.31523e-07	0.000200782	SWEET1B	5	20870125	20873731	+	1211	protein_coding	Bidirectional sugar transporter SWEET1b [Source:UniProtKB/Swiss-Prot;Acc:Q60EC2]
novel.39361	68.6757	30.4616	52.1878	76.9833	204.067	252.735	-1.82005	0.00154782	0.0282864	-	7	4380958	4391924	+	5296	-	PF12047:Cytosine specific DNA methyltransferase replication foci domain|PF00145:C-5 cytosine-specific DNA methylase|PF01426:BAH domain
OS01G0525800	1224.54	1470.28	1438.18	684.527	803.736	650.542	0.950335	0.00154059	0.0282764	-	1	18839056	18839612	+	557	protein_coding	Os01g0525800 protein [Source:UniProtKB/TrEMBL;Acc:A0A0N7KD31]
OS09G0458300	158.482	98.4927	143.517	242.393	358.907	276.458	-1.13268	0.00332669	0.0455205	-	9	17321016	17323723	+	1946	protein_coding	Os09g0458300 protein [Source:UniProtKB/TrEMBL;Acc:Q67TZ6]
OS03G0266300	28532.1	17412.9	12712.8	6788.06	2680.61	2397.79	2.30548	2.30546e-05	0.0018147	HSP17.9A	3	8805567	8806556	+	990	protein_coding	17.9 kDa class I heat shock protein [Source:UniProtKB/Swiss-Prot;Acc:Q84Q77]
OS02G0816400	21.131	4.06155	10.0361	22.8869	103.823	128.649	-2.86187	0.000329847	0.010641	-	2	34991250	34996461	+	3987	protein_coding	Os02g0816400 protein [Source:UniProtKB/TrEMBL;Acc:Q6K6B0]
OS10G0452300	30.6399	30.4616	10.0361	0	0	0	7.08797	1.09662e-06	0.000221854	-	10	16494319	16495128	-	810	protein_coding	Expressed protein [Source:UniProtKB/TrEMBL;Acc:Q7XDT6]
novel.7853	148.974	211.201	92.3323	37.4513	64.4421	62.0433	1.46256	0.0026419	0.0397197	-	10	15928796	15936766	+	3506	-	PF00005:ABC transporter
OS03G0693700	63.393	52.8002	16.0578	0	0.895029	0.912401	6.13996	1.04075e-06	0.000212413	-	3	27779100	27780096	-	997	protein_coding	Germin-like protein 3-3 [Source:UniProtKB/Swiss-Prot;Acc:Q851J8]
OS01G0971000	1721.12	2742.56	1112	207.023	624.73	705.286	1.85867	0.00106084	0.0223639	-	1	42838976	42839507	+	532	protein_coding	Os01g0971000 protein [Source:UniProtKB/TrEMBL;Acc:Q94DI1]
OS02G0580500	381.414	171.601	229.827	485.827	693.648	743.607	-1.29707	0.00306298	0.0434183	-	2	22347066	22348185	-	1120	protein_coding	Os02g0580500 protein [Source:UniProtKB/TrEMBL;Acc:Q6EP40]
OS05G0468900	101.429	157.385	322.16	59.298	43.8564	30.1092	2.12648	0.000150221	0.00629916	-	5	23020500	23021600	+	1101	protein_coding	Os05g0468900 protein [Source:UniProtKB/TrEMBL;Acc:Q6I5R4]
OS06G0523300	375.075	919.942	160.578	31.2095	75.1825	39.2333	3.31965	8.0517e-07	0.000183858	-	6	19333952	19334517	-	566	protein_coding	Os06g0523300 protein [Source:UniProtKB/TrEMBL;Acc:Q0DBV7]
novel.7148	11.622	106.616	19.0686	5.20158	3.58012	4.56201	3.36728	0.000355063	0.0111726	-	10	9930896	9934639	+	1297	-	-
novel.1138	55.9971	27.4155	42.1517	115.475	230.023	174.269	-2.05118	2.08732e-05	0.00170709	-	1	6369107	6370872	+	1585	-	PF02309:AUX/IAA family
novel.22636	23.2441	24.3693	31.112	55.1367	211.227	265.509	-2.75669	1.01078e-05	0.000983612	-	3	9933568	9940696	+	3312	-	PF14309:Domain of unknown function (DUF4378)
novel.23990	28.5268	8.12311	10.0361	65.5399	68.9173	79.3789	-2.19991	0.000233081	0.00854617	-	3	21784587	21791168	-	3755	-	PF02338:OTU-like cysteine protease
novel.14091	5.28275	0	0	24.9676	20.5857	23.7224	-3.73557	0.000623435	0.0158716	-	12	19306608	19307350	+	743	-	-
OS01G0614300	36.9792	5.07694	9.03251	11.4435	209.437	144.159	-2.83987	0.00366897	0.0483468	-	1	24364146	24367678	+	1509	protein_coding	Leaf senescence related protein-like [Source:UniProtKB/TrEMBL;Acc:Q5ZDY2]
OS03G0663400	7202.5	3522.38	742.673	204.942	358.907	227.188	3.85747	4.63564e-08	1.98127e-05	-	3	26032958	26033800	-	843	protein_coding	Os03g0663400 protein [Source:UniProtKB/TrEMBL;Acc:Q75GX3]
OS01G0222700	53.884	53.8156	49.177	16.645	20.5857	15.5108	1.57098	0.000806217	0.0188387	-	1	6705859	6710552	-	2994	protein_coding	Os01g0222700 protein [Source:UniProtKB/TrEMBL;Acc:Q0JPH5]
OS05G0497300	5238.37	5175.43	4093.73	11639	10351.9	12889.5	-1.26562	3.08266e-05	0.00222586	-	5	24444094	24445186	-	1093	protein_coding	Os05g0497300 protein [Source:UniProtKB/TrEMBL;Acc:Q75K82]
novel.3367	111.994	275.17	362.304	92.5881	54.5968	57.4813	1.87447	0.000507657	0.0140247	-	1	25640606	25647509	-	1818	-	PF01370:NAD dependent epimerase/dehydratase family
OS11G0533400	942.442	1001.17	82.2962	76.9833	19.6906	46.5325	3.82415	3.41076e-06	0.000479649	-	11	19430389	19431158	-	770	protein_coding	Expressed protein [Source:UniProtKB/TrEMBL;Acc:Q2R376]
OS07G0664600	45.4316	54.831	3.01084	0	0	0.912401	6.66423	2.17122e-05	0.00175087	-	7	28061378	28063141	+	1683	protein_coding	Os07g0664600 protein [Source:UniProtKB/TrEMBL;Acc:Q0D3U8]
OS02G0197300	13.7351	18.277	19.0686	23.9272	112.774	87.5905	-2.13586	0.00118848	0.0238514	-	2	5451819	5453159	-	1341	protein_coding	Os02g0197300 protein [Source:UniProtKB/TrEMBL;Acc:A0A0P0VG96]
novel.35042	4.2262	2.03078	3.01084	19.766	36.6962	16.4232	-2.981	0.000286442	0.00979331	-	6	1660802	1661379	.	578	-	-
OS07G0139000	51.7709	3.04616	59.2131	131.08	295.36	225.363	-2.51551	0.00189941	0.0323291	-	7	2062181	2063847	-	1491	protein_coding	Putative zinc finger CCCH domain-containing protein 48 [Source:UniProtKB/Swiss-Prot;Acc:Q8GVZ8]
OS05G0500900	346.548	360.463	855.078	166.45	63.5471	62.0433	2.42122	3.53643e-05	0.00247154	GH3.4	5	24643665	24645918	-	2164	protein_coding	Probable indole-3-acetic acid-amido synthetase GH3.4 [Source:UniProtKB/Swiss-Prot;Acc:Q60EJ6]
OS08G0473900	362.397	386.863	1077.88	161.249	150.365	26.4596	2.4348	0.000631626	0.0159903	-	8	23341289	23343299	+	1887	protein_coding	Alpha-amylase [Source:UniProtKB/TrEMBL;Acc:Q0J527]
OS01G0149800	551.519	6416.24	943.396	437.973	309.68	339.413	2.86354	0.000355102	0.0111726	MT2A	1	2693231	2695079	-	654	protein_coding	Metallothionein-like protein 2A [Source:UniProtKB/Swiss-Prot;Acc:P94029]
OS06G0549900	26.4137	9.13849	1.00361	0	0.895029	0	5.16447	0.00305284	0.0433966	-	6	20832520	20834491	-	1972	protein_coding	Os06g0549900 protein [Source:UniProtKB/TrEMBL;Acc:Q0DBM6]
OS09G0247600	127.843	39.6001	67.242	274.643	382.178	419.705	-2.19869	1.83962e-05	0.00159501	-	9	3581289	3586049	-	1183	protein_coding	Lipase SIL1-like protein [Source:UniProtKB/TrEMBL;Acc:Q6K4G2]
OS02G0671300	71.8454	397.017	183.661	40.5723	63.5471	67.5177	1.92576	0.00248225	0.0382048	-	2	27266202	27269207	-	1615	protein_coding	Os02g0671300 protein [Source:UniProtKB/TrEMBL;Acc:Q0DYS4]
novel.8145	46.4882	66.0002	40.1445	71.7817	195.116	229.925	-1.70367	0.00185112	0.0317888	-	10	18332936	18339978	-	4171	-	PF02622:Uncharacterized ACR, COG1678
OS07G0418500	36.9792	3.04616	87.3143	2.08063	0.895029	0	5.45899	4.33893e-05	0.00278743	-	7	13323931	13326242	+	1945	protein_coding	Os07g0418500 protein [Source:UniProtKB/TrEMBL;Acc:Q8LHV0]
OS03G0367200	150.03	1117.94	665.395	85.3058	129.779	42.8829	2.90576	4.42946e-05	0.00281067	-	3	14387290	14387596	+	307	protein_coding	Os03g0367200 protein [Source:UniProtKB/TrEMBL;Acc:Q0DRP1]
novel.22718	31.6965	0	9.03251	34.3304	247.028	187.042	-3.52652	0.000887747	0.0199358	-	3	10363506	10365363	-	511	-	PF00249:Myb-like DNA-binding domain
novel.20045	17.9613	13.2	17.0614	26.0079	108.299	130.473	-2.45908	0.000241634	0.00874853	-	2	32499143	32513457	-	7362	-	PF03568:Peptidase family C50
OS02G0581100	951.951	3996.57	1630.87	568.012	368.752	396.895	2.30276	5.05974e-05	0.00305478	-	2	22390373	22390985	+	613	protein_coding	Os02g0581100 protein [Source:UniProtKB/TrEMBL;Acc:Q0E032]
OS01G0766966	268.364	474.186	226.816	496.23	2081.84	1840.31	-2.1885	0.000228354	0.00848073	-	1	32321709	32322680	+	972	protein_coding	Os01g0766966 protein [Source:UniProtKB/TrEMBL;Acc:A0A0P0V8K6]
OS04G0677500	10192.5	6100.45	7479.92	3135.51	4568.23	3044.68	1.14516	0.0024009	0.0374641	-	4	34605435	34609072	-	2187	protein_coding	Pyruvate kinase [Source:UniProtKB/TrEMBL;Acc:Q7XKB5]
OS05G0426350	69.7323	171.601	236.852	56.177	42.9614	31.0216	1.87947	0.000795398	0.0186805	-	5	20898381	20900873	+	2100	protein_coding	Os05g0426350 protein [Source:UniProtKB/TrEMBL;Acc:A0A0P0WMS8]
novel.42595	21.131	18.277	18.065	41.6126	55.4918	52.9193	-1.38647	0.00342498	0.0465196	-	8	948038	956607	+	4719	-	PF00225:Kinesin motor domain
novel.40447	85.5805	13.2	46.1662	241.353	199.592	217.152	-2.18377	0.000453968	0.0129578	-	7	16719036	16719934	+	899	-	-
OS01G0654100	57.0537	47.7232	56.2023	117.556	136.939	203.466	-1.50923	0.000258917	0.00914456	-	1	26514543	26521761	+	2915	protein_coding	CTP synthase [Source:UniProtKB/TrEMBL;Acc:Q5VPD3]
novel.29051	45.4316	36.554	26.0939	91.5477	162	230.838	-2.16595	2.08055e-05	0.00170709	-	4	25453409	25459820	+	2961	-	PF07714:Protein tyrosine kinase
OS12G0146625	36.9792	54.831	24.0867	57.2173	258.663	275.545	-2.35225	0.000324402	0.0105524	-	12	2288904	2290613	+	1710	protein_coding	Os12g0146625 protein [Source:UniProtKB/TrEMBL;Acc:A0A0P0Y6Z7]
OS11G0163800	1023.8	1225.57	810.919	2751.63	2216.09	2872.24	-1.35717	5.19587e-05	0.00311253	-	11	3110576	3112429	+	1854	protein_coding	CAA303718.1 protein [Source:UniProtKB/TrEMBL;Acc:Q53PP2]
novel.15447	45.4316	44.6771	37.1337	92.5881	110.089	115.875	-1.32514	0.000621993	0.0158716	-	2	418960	421926	+	2216	-	-
OS11G0289700	1936.66	4790.6	766.76	80.1043	335.636	338.501	3.31218	6.59302e-06	0.000752746	-	11	10474866	10477658	+	1726	protein_coding	Cytochrome P450 family protein, expressed [Source:UniProtKB/TrEMBL;Acc:Q2R6X3]
novel.10857	9.50895	63.9695	44.1589	8.32252	1.79006	0.912401	3.44383	0.000473685	0.0134044	-	11	17229942	17231651	+	1624	-	PF01753:MYND finger
OS11G0552500	663.513	921.973	978.522	389.078	472.575	340.326	1.09297	0.00169512	0.0300036	-	11	20566514	20567788	-	1275	protein_coding	Expressed protein [Source:UniProtKB/TrEMBL;Acc:Q2R2P8]
novel.35385	44.3751	30.4616	30.1084	96.7493	144.1	120.437	-1.78568	2.86108e-05	0.00208155	-	6	3234522	3239223	-	3408	-	PF00931:NB-ARC domain
novel.36322	25.3572	24.3693	27.0975	104.032	56.3868	67.5177	-1.56667	0.00092391	0.0205479	-	6	9558201	9559536	.	1336	-	-
OS02G0320800	20.0744	13.2	14.0506	55.1367	67.1272	60.2185	-1.94981	5.38327e-05	0.00318344	-	2	12788668	12790746	+	1256	protein_coding	Os02g0320800 protein [Source:UniProtKB/TrEMBL;Acc:Q0E1N9]
novel.11341	10.5655	2.03078	19.0686	35.3707	56.3868	48.3573	-2.14565	0.0033619	0.0458519	-	11	22653738	22655614	-	1700	-	PF03478:Protein of unknown function (DUF295)
novel.42008	4.2262	4.06155	6.02167	21.8466	15.2155	26.4596	-2.14792	0.00320136	0.0446124	-	7	27614300	27618594	+	2443	-	PF00232:Glycosyl hydrolase family 1
OS07G0663000	116.22	34.5232	44.1589	5.20158	14.3205	7.29921	2.85219	5.97954e-05	0.00342199	-	7	27969862	27970340	-	479	protein_coding	Os07g0663000 protein [Source:UniProtKB/TrEMBL;Acc:A0A0N7KP05]
OS07G0141400	1762.32	5026.17	2452.83	1044.48	762.565	744.52	1.85684	0.000121431	0.00557279	-	7	2136871	2138335	-	1119	protein_coding	Os07g0141400 protein [Source:UniProtKB/TrEMBL;Acc:Q8GTK4]
novel.37695	19.0179	0	1.00361	69.7011	68.9173	51.0945	-3.25123	0.002046	0.0341183	-	6	25436096	25436689	.	594	-	-
OS01G0732700	6.3393	21.3232	10.0361	49.9351	38.4863	67.5177	-2.04622	0.000999831	0.0214732	-	1	30561150	30564436	+	1965	protein_coding	Flavin-containing monooxygenase [Source:UniProtKB/TrEMBL;Acc:B9EZJ8]
novel.40767	2.1131	61.9387	49.177	0	1.79006	2.7372	4.61705	0.000210011	0.00803136	-	7	19743989	19746390	-	2035	-	PF04780:Protein of unknown function (DUF629)
OS02G0695600	573.706	1041.79	1011.64	290.248	276.564	199.816	1.77722	9.06698e-06	0.000901344	-	2	28578290	28579120	+	718	protein_coding	Os02g0695600 protein [Source:UniProtKB/TrEMBL;Acc:Q6YUQ1]
OS10G0154533	7.39585	7.10772	9.03251	28.0885	38.4863	33.7589	-2.09266	0.000401332	0.0119586	-	10	3397799	3398404	-	606	protein_coding	Os10g0154533 protein [Source:UniProtKB/TrEMBL;Acc:A0A0P0XST3]
novel.26295	3.16965	4.06155	3.01084	15.6047	21.4807	24.6348	-2.59325	0.00082954	0.0191317	-	3	35441296	35443574	-	1588	-	PF03168:Late embryogenesis abundant protein
OS07G0282300	24.3006	32.4924	58.2095	15.6047	8.05526	5.47441	1.99267	0.00320491	0.0446124	-	7	10748746	10760846	+	2951	protein_coding	Os07g0282300 protein [Source:UniProtKB/TrEMBL;Acc:Q0D780]
novel.35639	2.1131	0	0	32.2498	11.6354	13.686	-4.79641	0.000355009	0.0111726	-	6	4750567	4751262	.	696	-	-
novel.24832	81.3543	101.539	78.2818	117.556	358.907	399.632	-1.74669	0.00102678	0.0218526	-	3	28572634	28577964	-	4446	-	PF04576:Zein-binding
novel.39039	9.50895	8.12311	18.065	60.3383	93.9781	111.313	-2.89453	1.97138e-07	6.22822e-05	-	7	2258971	2261856	-	2376	-	-
novel.34116	20.0744	76.1541	22.0795	6.24189	10.7404	1.8248	2.65187	0.00188723	0.0322739	-	5	26396163	26396720	-	558	-	-
OS12G0189400	569.48	3422.87	1073.87	250.716	253.293	266.421	2.71717	1.84698e-05	0.00159505	-	12	4506779	4507716	+	656	protein_coding	Os12g0189400 protein [Source:UniProtKB/TrEMBL;Acc:Q2QWN3]
novel.11909	4.2262	0	0	30.1691	35.8012	31.934	-4.56392	7.96824e-06	0.000841527	-	11	27480967	27481933	.	967	-	-
OS03G0324900	595.894	1040.77	137.495	112.354	157.525	81.2037	2.33709	0.000553222	0.0148856	-	3	11816467	11818149	+	1361	protein_coding	Os03g0324900 protein [Source:UniProtKB/TrEMBL;Acc:Q10M33]
OS02G0139100	5150.68	756.464	1051.79	698.051	291.78	257.297	2.48048	0.000961234	0.0209735	-	2	2082561	2085271	-	1087	protein_coding	Os02g0139100 protein [Source:UniProtKB/TrEMBL;Acc:Q6YXZ3]
novel.40380	99.3157	94.4311	49.177	27.0482	20.5857	33.7589	1.5774	0.00173973	0.030489	-	7	15938292	15941058	-	735	-	-
OS03G0800200	50.7144	26.4001	25.0903	69.7011	261.349	312.041	-2.65536	2.91467e-05	0.00211387	MEL1	3	33371357	33380303	-	3436	protein_coding	Protein argonaute MEL1 [Source:UniProtKB/Swiss-Prot;Acc:Q851R2]
OS01G0223900	202.858	349.294	244.881	477.505	620.255	645.068	-1.12876	0.00267697	0.0399346	-	1	6787094	6789730	+	2637	protein_coding	Serine/threonine-protein kinase [Source:UniProtKB/TrEMBL;Acc:Q9LDT8]
novel.5119	15.8482	11.1693	7.02529	20.8063	80.5526	93.9773	-2.52482	0.00036407	0.0113227	-	1	35843629	35854963	+	5544	-	PF03399:SAC3/GANP family
OS01G0935400	187.009	153.324	149.538	88.4268	51.9117	41.0581	1.43645	0.00117385	0.0237062	-	1	41057220	41058809	-	1166	protein_coding	Os01g0935400 protein [Source:UniProtKB/TrEMBL;Acc:Q942Y0]
OS01G0584900	136.295	8.12311	96.3468	2.08063	18.7956	3.64961	3.28654	0.001341	0.025629	-	1	22731943	22733237	+	1091	protein_coding	Os01g0584900 protein [Source:UniProtKB/TrEMBL;Acc:Q94D50]
novel.46020	47.5447	87.3234	39.1409	22.8869	8.95029	5.47441	2.23347	0.00106724	0.0224783	-	9	4469693	4470273	.	581	-	-
novel.2929	241.95	226.432	228.824	323.538	562.078	712.585	-1.19721	0.00355491	0.0475415	-	1	22709405	22728608	+	8775	-	PF07539:Down-regulated in metastasis
novel.16577	86.6371	2.03078	17.0614	306.893	213.912	198.904	-2.76838	0.00245854	0.0380196	-	2	6010729	6012341	.	1613	-	-
OS01G0225500	40.1489	41.6309	92.3323	3.12095	17.0056	10.0364	2.51796	0.000388028	0.0117597	KPHMT2	1	6912812	6915127	-	1517	protein_coding	3-methyl-2-oxobutanoate hydroxymethyltransferase 2, mitochondrial [Source:UniProtKB/Swiss-Prot;Acc:Q9AWZ7]
OS01G0284900	200.744	935.173	76.2745	65.5399	68.0222	62.0433	2.63162	0.000797624	0.0187066	-	1	10200477	10203472	-	1518	protein_coding	OSJNBa0004B13.24 protein [Source:UniProtKB/TrEMBL;Acc:Q9AQY8]
OS09G0518200	30.6399	6.09233	16.0578	3.12095	1.79006	0	3.45302	0.002312	0.0366423	-	9	20222176	20223992	+	1727	protein_coding	Glycosyltransferase [Source:UniProtKB/TrEMBL;Acc:Q69IV0]
novel.38359	53.884	143.17	33.1192	16.645	18.7956	16.4232	2.14951	0.0010095	0.0215887	-	6	29557340	29558956	+	1617	-	-
OS09G0110300	140.521	255.878	84.3034	16.645	56.3868	48.3573	1.9821	0.00138908	0.0262807	-	9	920635	926008	-	1111	protein_coding	Cyclase-like protein [Source:UniProtKB/TrEMBL;Acc:Q6YX89]
OS11G0591300	7.39585	11.1693	3.01084	12.4838	47.4366	46.5325	-2.30683	0.00349048	0.0470216	-	11	22468593	22471382	+	1458	protein_coding	Os11g0591300 protein [Source:UniProtKB/TrEMBL;Acc:A0A0P0Y3Z8]
OS03G0400200	131.012	85.2926	161.582	50.9754	48.3316	41.9705	1.4202	0.000983755	0.0212613	-	3	16227657	16228193	-	537	protein_coding	Dirigent protein [Source:UniProtKB/TrEMBL;Acc:Q94LE8]
novel.34810	143.691	235.57	78.2818	187.257	656.952	823.898	-1.86653	0.00329922	0.0453362	-	6	387238	394142	-	5031	-	PF12931:Sec23-binding domain of Sec16|PF12932:Vesicle coat trafficking protein Sec16 mid-region
OS03G0251700	614.912	373.663	607.185	1058	1320.17	1195.25	-1.16318	0.00120045	0.0239632	-	3	7998159	8000400	+	2242	protein_coding	Os03g0251700 protein [Source:UniProtKB/TrEMBL;Acc:A0A0P0VVK7]
OS03G0397600	82.4109	31.477	58.2095	102.991	303.415	369.523	-2.17385	0.000289782	0.00987184	-	3	16070955	16072483	+	1529	protein_coding	Os03g0397600 protein [Source:UniProtKB/TrEMBL;Acc:A0A0P0VYH3]
OS01G0771000	142.634	118.8	171.618	58.2577	40.2763	67.5177	1.38377	0.000798132	0.0187066	-	1	32534857	32535912	-	1056	protein_coding	Os01g0771000 protein [Source:UniProtKB/TrEMBL;Acc:Q94EE1]
OS07G0287400	399.376	607.202	1058.81	139.402	127.989	103.101	2.47939	1.04913e-07	3.78062e-05	-	7	11090524	11091253	+	730	protein_coding	Os07g0287400 protein [Source:UniProtKB/TrEMBL;Acc:Q8GVT9]
OS07G0186000	17569.4	10603.7	11248.5	5088.18	2638.55	2795.6	1.90559	1.00774e-05	0.000983612	TRXH	7	4574319	4576229	-	730	protein_coding	Thioredoxin H1 [Source:UniProtKB/Swiss-Prot;Acc:Q0D840]
OS12G0274700	418.394	2176.99	731.633	417.166	205.857	178.831	2.05328	0.00178956	0.0311598	RBCS	12	10080505	10081588	-	981	protein_coding	Ribulose bisphosphate carboxylase small chain, chloroplastic [Source:UniProtKB/Swiss-Prot;Acc:Q0INY7]
OS02G0720500	281.042	386.863	331.192	124.838	64.4421	53.8317	2.04189	6.79982e-06	0.000768746	-	2	29890269	29891334	+	1066	protein_coding	Os02g0720500 protein [Source:UniProtKB/TrEMBL;Acc:Q0DY21]
OS08G0163600	66.5626	63.9695	57.2059	98.8299	305.205	237.224	-1.77328	0.000485202	0.0136134	-	8	3741345	3742419	-	1075	protein_coding	Os08g0163600 protein [Source:UniProtKB/TrEMBL;Acc:A0A0P0XC42]
OS01G0609200	35.9227	16.2462	20.0722	38.4917	113.669	114.963	-1.88983	0.00191849	0.0325496	ABCG35	1	24065207	24073621	-	4395	protein_coding	ABC transporter G family member 35 [Source:UniProtKB/Swiss-Prot;Acc:Q8GU92]
OS03G0374600	83.4674	202.062	133.48	63.4592	36.6962	12.7736	1.89544	0.00313699	0.0441418	-	3	14759852	14767790	+	1975	protein_coding	Glycosyl hydrolases family 17 protein, expressed [Source:UniProtKB/TrEMBL;Acc:Q7Y157]
OS06G0264800	893.841	4910.42	1715.17	536.803	605.04	541.966	2.15889	0.000397137	0.0119225	-	6	8751332	8752603	-	899	protein_coding	Os06g0264800 protein [Source:UniProtKB/TrEMBL;Acc:Q5Z6P4]
OS02G0144200	25.3572	27.4155	41.1481	9.36284	8.95029	10.0364	1.7289	0.00327481	0.0451987	-	2	2444421	2445497	+	1077	protein_coding	Os02g0144200 protein [Source:UniProtKB/TrEMBL;Acc:Q6YXV7]
novel.26656	9.50895	43.6617	46.1662	4.16126	3.58012	6.38681	2.81314	0.00062554	0.0158716	-	4	3197412	3198324	.	913	-	-
OS11G0215100	46.4882	685.387	178.643	21.8466	63.5471	57.4813	2.67058	0.00157071	0.0285421	-	11	5996508	5997392	+	885	protein_coding	Dirigent protein [Source:UniProtKB/TrEMBL;Acc:Q2R8V6]
OS03G0277300	273.646	391.94	192.694	36.411	89.5029	88.5029	1.99866	8.45373e-05	0.00444119	-	3	9411494	9416082	-	2485	protein_coding	Heat shock cognate 70 kDa protein, putative, expressed [Source:UniProtKB/TrEMBL;Acc:Q10NA1]
novel.16973	214.48	387.878	327.178	145.644	59.967	75.7293	1.72657	0.000407301	0.0120585	-	2	8872955	8876441	+	2028	-	-
OS09G0526600	983.648	340.155	440.586	73.8624	2.68509	3.64961	4.46519	1.04536e-05	0.00100875	HSFB2C	9	20591252	20595143	-	2113	protein_coding	Heat stress transcription factor B-2c [Source:UniProtKB/Swiss-Prot;Acc:Q652B0]
OS04G0573700	51.7709	19.2924	46.1662	113.394	133.359	121.349	-1.65181	0.000708137	0.0171372	-	4	28890162	28890380	+	219	ncRNA
novel.34180	4.2262	1.01539	24.0867	82.1849	80.5526	65.6929	-2.95778	0.000525726	0.0143115	-	5	26780442	26782160	.	1719	-	-
OS01G0501800	2191.28	15433.9	2764.95	893.631	1711.3	1634.11	2.26602	0.00196966	0.0332198	-	1	17349338	17350785	+	1331	protein_coding	Os01g0501800 protein [Source:UniProtKB/TrEMBL;Acc:Q943W1]
OS09G0493000	9.50895	7.10772	30.1084	0	0	0	6.48326	3.84756e-05	0.00262534	-	9	19093322	19094165	+	844	protein_coding	Os09g0493000 protein [Source:UniProtKB/TrEMBL;Acc:Q0J0M5]
OS09G0456800	468.052	266.032	282.015	18.7257	54.5968	30.1092	3.29155	2.20593e-10	2.31251e-07	HSFB1	9	17221479	17228923	+	1565	protein_coding	Heat stress transcription factor B-1 [Source:UniProtKB/Swiss-Prot;Acc:Q67TP9]
OS03G0835900	3173.88	1328.13	1565.64	692.85	392.023	256.385	2.17789	4.49957e-05	0.00283534	-	3	35122475	35124341	+	855	protein_coding	Ferredoxin [Source:UniProtKB/TrEMBL;Acc:Q75LK5]
novel.25211	13.7351	108.647	18.065	1.04032	4.47515	1.8248	4.24099	4.60629e-05	0.00287899	-	3	30609493	30611668	-	2072	-	PF00201:UDP-glucoronosyl and UDP-glucosyl transferase
OS05G0237800	0	155.354	55.1987	1.04032	2.68509	6.38681	4.37184	0.00104148	0.0220695	-	5	8427409	8429533	-	1497	protein_coding	Os05g0237800 protein [Source:UniProtKB/TrEMBL;Acc:Q60EU1]
novel.43855	849.466	1490.59	308.109	384.917	194.221	158.758	1.84401	0.00319707	0.0446062	-	8	13481748	13483699	+	796	-	-
novel.18717	50.7144	42.6463	33.1192	7.28221	8.95029	9.12401	2.31401	4.20819e-05	0.0027572	-	2	24630476	24632289	.	1814	-	-
novel.15076	11.622	5.07694	18.065	40.5723	59.0719	76.6417	-2.34273	0.000153513	0.00639075	-	12	25689165	25691402	.	2238	-	PF12937:F-box-like
novel.1031	109.881	127.939	35.1264	20.8063	11.6354	10.0364	2.69003	3.08839e-05	0.00222586	-	1	5685593	5687123	+	875	-	-
OS10G0477600	754.376	959.542	236.852	72.8221	136.044	179.743	2.3268	0.000100128	0.00496615	-	10	17849091	17851345	+	1456	protein_coding	NAC-domain containing protein 21/22, putative, expressed [Source:UniProtKB/TrEMBL;Acc:Q9AV06]
novel.19858	81.3543	20.3078	44.1589	91.5477	186.166	278.282	-1.93244	0.00225255	0.0361042	-	2	31423938	31425252	-	1089	-	-
novel.29133	82.4109	15.2308	113.408	832.252	292.675	296.53	-2.75143	0.000150802	0.00631204	-	4	25949620	25950326	+	565	-	-
OS04G0691800	1059.72	2008.44	1484.34	685.568	421.559	355.837	1.63818	0.000172576	0.00694612	-	4	35398774	35402551	+	3778	protein_coding	OSJNBb0020J19.7 protein [Source:UniProtKB/TrEMBL;Acc:Q7XKA3]
OS10G0101000	66.5626	89.3542	93.3359	37.4513	33.1161	20.0728	1.46256	0.00155445	0.0283178	-	10	94937	97746	+	2810	protein_coding	Serine/threonine-protein kinase [Source:UniProtKB/TrEMBL;Acc:Q8W3C9]
OS03G0259100	1440.08	3207.61	3843.83	241.353	324.001	199.816	3.47206	2.45268e-13	6.28512e-10	-	3	8396569	8397410	+	733	protein_coding	Chemocyanin, putative, expressed [Source:UniProtKB/TrEMBL;Acc:Q10NT8]
novel.37553	44.3751	31.477	37.1337	118.596	95.7681	69.3425	-1.32766	0.00260541	0.0393765	-	6	24483319	24484278	-	651	-	-
OS02G0284800	621.251	298.524	462.665	239.272	137.835	183.393	1.30307	0.0029394	0.0424492	-	2	10704318	10705004	-	687	protein_coding	Os02g0284800 protein [Source:UniProtKB/TrEMBL;Acc:Q6K4T0]
OS09G0346500	950.895	10015.8	2508.03	107.152	85.9228	17.3356	6.00172	2.19815e-12	4.22467e-09	CAB1R	9	10845779	10847012	+	1234	protein_coding	Chlorophyll a-b binding protein 1, chloroplastic [Source:UniProtKB/Swiss-Prot;Acc:P12330]
OS06G0169900	8.4524	2.03078	3.01084	7.28221	89.5029	72.0797	-3.6528	0.000158193	0.00650339	-	6	3507359	3509141	+	895	protein_coding	Os06g0169900 protein [Source:UniProtKB/TrEMBL;Acc:A3B8T3]
OS12G0616800	55.9971	376.709	43.1553	9.36284	5.37018	14.5984	4.02034	3.80988e-06	0.000513843	-	12	26194568	26195981	-	1414	protein_coding	Expressed protein [Source:UniProtKB/TrEMBL;Acc:Q2QM56]
OS02G0301100	3431.67	7852	4527.29	2442.66	1774.84	2271.88	1.28481	0.00266506	0.0398285	SWEET4	2	11592365	11596449	-	1383	protein_coding	Bidirectional sugar transporter SWEET4 [Source:UniProtKB/Swiss-Prot;Acc:Q6K4V2]
OS03G0843000	43.3185	58.8925	49.177	19.766	20.5857	18.248	1.36973	0.00345607	0.0467121	-	3	35431602	35432500	+	523	ncRNA
OS03G0176700	65.5061	191.908	83.2998	29.1288	20.5857	24.6348	2.19847	9.29356e-05	0.00472709	-	3	4069860	4072360	-	696	protein_coding	Os03g0176600 protein [Source:UniProtKB/TrEMBL;Acc:B9FBM2]
OS04G0463200	1454.87	713.818	856.081	2811.97	2480.13	2296.51	-1.32707	0.000860768	0.0196267	-	4	23128561	23129948	+	1388	protein_coding	B1358B12.17 protein [Source:UniProtKB/TrEMBL;Acc:Q6MWD8]
OS05G0178300	1989.48	5762.33	3097.15	522.238	1162.64	607.659	2.24239	2.61274e-05	0.0019871	-	5	4665325	4667853	-	549	protein_coding	Os05g0178300 protein [Source:UniProtKB/TrEMBL;Acc:B9FMS2]
novel.8744	46.4882	80.2157	47.1698	106.112	240.763	306.567	-1.91055	0.000302812	0.0101307	-	10	21566438	21581074	+	7180	-	PF09497:Transcription mediator complex subunit Med12
OS05G0555700	147.917	467.079	168.607	30.1691	111.879	59.3061	1.95858	0.00255575	0.0389064	-	5	27638094	27638894	+	801	protein_coding	Os05g0555700 protein [Source:UniProtKB/TrEMBL;Acc:Q6I617]
OS03G0308800	47.5447	108.647	52.1878	3.12095	19.6906	13.686	2.50299	0.000378519	0.0115552	-	3	10992850	10997554	-	2961	protein_coding	Os03g0308800 protein [Source:UniProtKB/TrEMBL;Acc:Q10MH4]
OS05G0438500	111.994	13.2	70.2529	10.4032	8.95029	5.47441	2.97975	0.000205965	0.00793016	-	5	21491943	21493609	+	1033	protein_coding	Os05g0438500 protein [Source:UniProtKB/TrEMBL;Acc:Q75HX3]
novel.328	998.439	317.817	724.608	1200.52	3544.32	2624.98	-1.85257	0.00114908	0.0233935	-	1	1868759	1870418	+	1447	-	PF00069:Protein kinase domain
OS02G0816000	272.59	120.831	244.881	534.722	506.587	482.66	-1.25564	0.00281789	0.0412891	-	2	34958012	34961607	+	3596	protein_coding	Os02g0816000 protein [Source:UniProtKB/TrEMBL;Acc:Q6K6B6]
novel.45816	64.4495	102.554	77.2781	99.8703	415.294	360.399	-1.84211	0.00149412	0.0276557	-	9	1864870	1873389	+	8445	-	PF00078:Reverse transcriptase (RNA-dependent DNA polymerase)
OS04G0577700	90.8633	32.4924	56.2023	138.362	379.492	418.792	-2.38424	4.32657e-05	0.00278725	-	4	29121858	29123091	+	1234	protein_coding	Os04g0577700 protein [Source:UniProtKB/TrEMBL;Acc:Q0JAU0]
novel.46697	43.3185	36.554	28.1011	49.9351	139.625	172.444	-1.74732	0.00206432	0.0342892	-	9	13009865	13016273	+	3030	-	PF00069:Protein kinase domain
novel.16588	52.8275	1.01539	6.02167	190.378	181.691	103.101	-2.99117	0.00209176	0.0345279	-	2	6033357	6035339	-	1940	-	-
novel.44557	71.8454	129.97	128.462	52.0158	34.9061	36.4961	1.42329	0.00190928	0.0324254	-	8	21240597	21242422	+	1666	-	PF00249:Myb-like DNA-binding domain
novel.25525	75.015	52.8002	25.0903	64.4995	252.398	261.859	-1.92184	0.00312097	0.0439691	-	3	32063440	32071104	+	3404	-	PF00225:Kinesin motor domain
novel.37356	409.941	354.371	349.257	419.247	1235.14	1468.05	-1.48771	0.00367632	0.0483468	-	6	23130997	23136224	+	3362	-	PF13855:Leucine rich repeat|PF07714:Protein tyrosine kinase
novel.44407	29.5834	9.13849	53.1914	118.596	148.575	137.773	-2.13905	0.000489051	0.0136881	-	8	20054908	20058611	+	1545	-	-
novel.5862	110.938	51.7848	48.1734	127.959	352.642	539.229	-2.27482	0.000225348	0.0084097	-	1	40016611	40023890	+	4573	-	PF13516:Leucine Rich repeat|PF08263:Leucine rich repeat N-terminal domain|PF00069:Protein kinase domain|PF13855:Leucine rich repeat
OS06G0726200	1108.32	990.004	223.806	12.4838	139.625	99.4518	3.20502	8.732e-05	0.00454596	CHT1	6	30890834	30892050	+	1217	protein_coding	Chitinase 1 [Source:UniProtKB/Swiss-Prot;Acc:Q42993]
OS04G0460350	292.664	507.694	380.369	141.483	230.023	140.51	1.20489	0.00373561	0.0488958	-	4	22980664	22981298	-	635	protein_coding	Os04g0460350 protein [Source:UniProtKB/TrEMBL;Acc:A0A0P0WB05]
OS04G0521600	13.7351	2.03078	27.0975	93.6284	74.2874	81.2037	-2.53772	0.000492013	0.0137377	-	4	26108162	26111320	+	2729	protein_coding	Os04g0521600 protein [Source:UniProtKB/TrEMBL;Acc:A0A0P0WCW9]
novel.17908	24.3006	54.831	15.0542	58.2577	184.376	158.758	-2.09224	0.00134151	0.025629	-	2	19293905	19303393	+	3694	-	PF08797:HIRAN domain|PF13920:Zinc finger, C3HC4 type (RING finger)|PF00176:SNF2 family N-terminal domain|PF00271:Helicase conserved C-terminal domain
OS03G0405200	14.7917	106.616	8.0289	2.08063	0.895029	0	5.48314	3.33986e-05	0.00235557	-	3	16586544	16587292	-	749	ncRNA
novel.29042	30.6399	6.09233	9.03251	106.112	62.6521	111.313	-2.61726	9.42586e-05	0.00475686	-	4	25399825	25401638	-	1814	-	PF02365:No apical meristem (NAM) protein
OS02G0767500	6000.15	5813.1	8977.31	3622.38	3205.99	3178.81	1.05492	0.00179378	0.0311756	-	2	32319387	32323332	-	1611	protein_coding	Mitochondrial phosphate transporter [Source:UniProtKB/TrEMBL;Acc:O80414]
OS03G0734100	626.534	72.0926	22.0795	6.24189	16.1105	11.8612	4.39296	1.14482e-05	0.00107779	-	3	30074926	30075707	+	517	protein_coding	Expressed protein [Source:UniProtKB/TrEMBL;Acc:Q6AVT4]
OS02G0621800	1454.87	1818.56	1442.19	364.11	796.576	747.257	1.30508	0.00183716	0.0316433	-	2	24749451	24754760	-	2726	protein_coding	Long-chain-alcohol oxidase [Source:UniProtKB/TrEMBL;Acc:Q6K9N5]
OS11G0128300	2165.93	3030.93	1399.04	561.77	1045.39	723.534	1.50062	0.000766482	0.0181866	MIF1	11	1298250	1298986	+	737	protein_coding	Mini zinc finger protein 1 [Source:UniProtKB/Swiss-Prot;Acc:Q2RB28]
novel.18823	142.634	142.154	424.528	95.709	66.2322	32.8465	1.8663	0.00259022	0.0392756	-	2	25286610	25287842	-	911	-	-
OS08G0434100	29.5834	71.0772	14.0506	11.4435	1.79006	7.29921	2.49378	0.00387409	0.049971	-	8	21050708	21052845	+	1177	protein_coding	Os08g0434100 protein [Source:UniProtKB/TrEMBL;Acc:Q9FEG7]
OS03G0764000	1162.2	2160.75	1131.07	5069.46	5558.13	5034.63	-1.81409	3.79537e-06	0.000513843	-	3	31597160	31599655	+	2143	protein_coding	Os03g0764000 protein [Source:UniProtKB/TrEMBL;Acc:A0A0P0W427]
novel.22519	45.4316	63.9695	31.112	82.1849	171.846	150.546	-1.52699	0.00218277	0.0354766	-	3	9417525	9418863	+	1339	-	-
OS06G0718100	275.759	58.8925	180.65	1112.1	518.222	564.776	-2.09087	0.000591555	0.0154159	EXPA29	6	30520195	30521345	+	1066	protein_coding	Expansin-A29 [Source:UniProtKB/Swiss-Prot;Acc:Q4PR39]
OS11G0153300	235.611	291.416	211.762	44.7336	100.243	85.7657	1.67634	0.000140541	0.00601769	-	11	2490682	2491745	-	1064	protein_coding	Expressed protein [Source:UniProtKB/TrEMBL;Acc:Q53LU7]
OS06G0553700	20.0744	33.5078	33.1192	5.20158	5.37018	2.7372	2.70882	0.000124376	0.00563554	-	6	21041156	21041867	+	712	protein_coding	Os06g0553700 protein [Source:UniProtKB/TrEMBL;Acc:A0A0P0WXM1]
OS04G0535200	4816.81	2601.42	5768.76	1613.53	1948.48	1313.86	1.43537	0.000692964	0.0169138	-	4	26746714	26748520	-	1807	protein_coding	Os04g0535200 protein [Source:UniProtKB/TrEMBL;Acc:Q0JBF3]
OS01G0180800	5992.75	925.019	2998.79	967.493	318.63	286.494	2.65694	0.000227355	0.00847091	-	1	4253845	4259581	+	3136	protein_coding	70 kDa heat shock protein [Source:UniProtKB/TrEMBL;Acc:Q9AQZ5]
novel.46599	40.1489	27.4155	89.3215	13.5241	16.1105	3.64961	2.23928	0.00234994	0.0370073	-	9	11956010	11957191	+	1044	-	-
novel.20497	73.9585	85.2926	33.1192	99.8703	418.874	537.404	-2.45755	0.000204639	0.00790552	-	2	35026175	35040481	+	5687	-	PF01843:DIL domain|PF00612:IQ calmodulin-binding motif|PF00063:Myosin head (motor domain)
EPlOSAG00000009884	1.05655	2.03078	0	4.16126	22.3757	34.6713	-4.31653	0.000693037	0.0169138	-	9	3601273	3601453	+	181	ncRNA
novel.27291	11.622	49.754	25.0903	4.16126	3.58012	3.64961	2.928	0.000390775	0.0118119	-	4	12856892	12859524	+	837	-	-
novel.40446	36.9792	53.8156	35.1264	11.4435	7.16023	2.7372	2.57494	0.000106373	0.00513099	-	7	16705352	16708440	-	900	-	-
novel.46785	202.858	284.309	134.484	489.988	789.416	933.387	-1.83194	4.85986e-05	0.00297302	-	9	14110047	14118740	-	5802	-	PF00118:TCP-1/cpn60 chaperonin family|PF01504:Phosphatidylinositol-4-phosphate 5-Kinase
OS11G0182100	94.0329	504.648	98.354	8.32252	52.8067	45.6201	2.70424	0.00108999	0.0227704	-	11	4122540	4123510	-	971	protein_coding	Os11g0182100 protein [Source:UniProtKB/TrEMBL;Acc:Q0IU66]
OS08G0128000	396.206	57.8771	72.2601	27.0482	37.5912	3.64961	2.94643	0.00117548	0.0237183	-	8	1600851	1604896	+	2039	protein_coding	Kelch repeat-containing protein-like [Source:UniProtKB/TrEMBL;Acc:Q6ZK44]
OS02G0314600	438.468	178.708	217.784	816.647	1327.33	959.846	-1.89464	5.71904e-05	0.0033009	-	2	12464431	12466397	+	1967	protein_coding	Os02g0314600 protein [Source:UniProtKB/TrEMBL;Acc:Q6Z6Q8]
novel.13663	32.753	29.4463	20.0722	100.911	195.116	71.1673	-2.15958	7.39633e-05	0.00398555	-	12	15103579	15111071	+	1107	-	-
novel.5856	81.3543	86.308	86.3107	12.4838	10.7404	5.47441	3.15341	9.74056e-10	8.02309e-07	-	1	39990535	39999062	-	985	-	-
novel.31718	34.8661	69.0464	62.224	111.314	145.89	142.335	-1.26557	0.00362725	0.0480793	-	5	5278175	5287881	-	2312	-	-
OS11G0496500	355.001	485.356	627.258	107.152	244.343	110.401	1.66702	0.000567619	0.0150845	-	11	17625788	17626349	+	562	protein_coding	Os11g0496500 protein [Source:UniProtKB/TrEMBL;Acc:Q0ISL6]
OS07G0187300	1.05655	2.03078	1.00361	6.24189	16.1105	20.0728	-3.37733	0.00220393	0.0356696	-	7	4659450	4662743	-	1463	protein_coding	Os07g0187300 protein [Source:UniProtKB/TrEMBL;Acc:A0A0P0X3C4]
OS04G0676100	529.331	310.709	236.852	161.249	72.4974	83.9409	1.76276	0.000518758	0.014243	TRX-X	4	34513602	34515261	+	791	protein_coding	Thioredoxin X, chloroplastic [Source:UniProtKB/Swiss-Prot;Acc:Q7XKD0]
OS05G0178100	9.50895	17.2616	3.01084	39.532	50.1216	41.9705	-2.14539	0.00139021	0.0262807	-	5	4660662	4662565	-	1414	protein_coding	Os05g0178100 protein [Source:UniProtKB/TrEMBL;Acc:A0A0P0WII8]
novel.754	289.495	40.6155	179.647	390.118	1101.78	1101.27	-2.34718	0.000802925	0.0187808	-	1	3932364	3939192	+	1809	-	PF03000:NPH3 family
OS02G0762800	50.7144	39.6001	43.1553	76.9833	168.266	225.363	-1.81948	0.000383754	0.0116761	RAD54	2	32125904	32134832	-	3101	protein_coding	DNA repair and recombination protein RAD54 [Source:UniProtKB/Swiss-Prot;Acc:A4PBL4]
OS09G0460700	24.3006	71.0772	19.0686	0	6.26521	8.21161	2.96556	0.00180306	0.0312427	-	9	17424564	17425622	+	1059	protein_coding	Os09g0460700 protein [Source:UniProtKB/TrEMBL;Acc:Q67J05]
OS03G0284100	611.742	802.157	369.329	276.724	171.846	79.3789	1.75691	0.00141762	0.026646	-	3	9759666	9768689	-	3954	protein_coding	Os03g0284100 protein [Source:UniProtKB/TrEMBL;Acc:Q10N33]
novel.600	177.5	78.1849	143.517	29.1288	30.431	22.81	2.27719	2.87436e-06	0.000441942	-	1	3099360	3105226	-	2786	-	PF13639:Ring finger domain
novel.14202	38.0358	33.5078	39.1409	12.4838	0.895029	7.29921	2.4375	0.00157777	0.0286095	-	12	20363247	20366270	+	1250	-	-
OS01G0697400	41.2054	21.3232	46.1662	127.959	87.7129	87.5905	-1.47937	0.00208244	0.0344529	-	1	28870424	28872556	-	562	protein_coding	Os01g0697400 protein [Source:UniProtKB/TrEMBL;Acc:A0A0P0V718]
novel.21246	161.652	117.785	113.408	67.6205	58.1769	54.7441	1.1224	0.00354852	0.0474983	-	3	2562868	2564891	+	2024	-	-
OS11G0660300	64.4495	35.5386	34.1228	60.3383	197.801	213.502	-1.81616	0.0022149	0.0357969	-	11	26501646	26504211	+	1205	protein_coding	WD repeat-containing protein VIP3 [Source:Projected from Arabidopsis thaliana (AT4G29830) UniProtKB/Swiss-Prot;Acc:Q9SZQ5]
OS01G0143900	221.875	1194.1	522.882	79.064	101.138	37.4085	3.15553	1.71706e-06	0.000311816	-	1	2377369	2377984	-	616	protein_coding	Os01g0143900 protein [Source:UniProtKB/TrEMBL;Acc:Q5ZBM5]
novel.11407	4.2262	0	2.00722	30.1691	48.3316	30.1092	-4.13657	2.74518e-06	0.000427785	-	11	23127666	23132781	+	3240	-	PF03141:Putative S-adenosyl-L-methionine-dependent methyltransferase
OS07G0123900	331.757	1282.44	359.293	173.733	176.321	186.13	1.87995	0.00132696	0.0255331	-	7	1245458	1246177	-	720	protein_coding	Os07g0123900 protein [Source:UniProtKB/TrEMBL;Acc:Q0D8V8]
novel.7276	33.8096	4.06155	29.1048	111.314	110.984	106.751	-2.29767	0.000589802	0.0153876	-	10	11006812	11010363	-	2571	-	-
novel.11807	38.0358	99.5081	4.01445	2.08063	2.68509	0	4.89837	5.72501e-05	0.0033009	-	11	26453228	26454156	+	849	-	PF04570:zinc-finger of the FCS-type, C2-C2
novel.27361	46.4882	46.7079	25.0903	70.7414	172.741	166.969	-1.7968	0.000709562	0.0171537	-	4	13918524	13928367	-	7853	-	PF00069:Protein kinase domain
novel.19341	113.051	219.324	140.506	282.966	650.686	471.712	-1.57157	0.000923308	0.0205479	-	2	28582125	28587965	-	3639	-	PF03169:OPT oligopeptide transporter protein
OS04G0538100	221.875	390.924	328.181	179.975	104.718	115.875	1.23359	0.00356253	0.0475678	-	4	26917910	26919741	-	1373	protein_coding	Os04g0538100 protein [Source:UniProtKB/TrEMBL;Acc:Q0JBE3]
OS09G0527900	2121.55	3097.95	2679.64	1566.71	1034.65	678.827	1.26811	0.00302286	0.0431412	-	9	20646416	20649984	-	1250	protein_coding	Os09g0527900 protein [Source:UniProtKB/TrEMBL;Acc:Q651Z9]
OS02G0618100	62.3364	46.7079	34.1228	378.675	148.575	187.042	-2.31871	7.35967e-06	0.000804436	-	2	24566332	24568207	+	584	protein_coding	Os02g0618100 protein [Source:UniProtKB/TrEMBL;Acc:A0A0P0VLU3]
novel.35714	118.334	69.0464	134.484	219.507	262.244	278.282	-1.23995	0.00225821	0.0361109	-	6	5167292	5183549	+	3028	-	-
OS10G0170000	98.2591	53.8156	52.1878	112.354	221.072	206.203	-1.40325	0.00364505	0.0482305	-	10	4800486	4808319	+	1075	protein_coding	Nucleotide-sensitive chloride conductance regulator family protein, expressed [Source:UniProtKB/TrEMBL;Acc:Q10A23]
OS11G0521500	679.361	1659.14	1988.16	137.322	323.106	206.203	2.69775	4.67588e-07	0.000117217	-	11	18751189	18753276	-	865	protein_coding	Acyl carrier protein [Source:UniProtKB/TrEMBL;Acc:Q2R3H6]
OS11G0701600	148.974	189.878	53.1914	10.4032	34.0111	26.4596	2.4625	0.000142086	0.00603487	-	11	28748102	28748484	+	383	protein_coding
OS04G0452700	30.6399	115.754	20.0722	4.16126	9.84532	10.0364	2.78443	0.000617534	0.0158183	-	4	22598600	22601272	+	1801	protein_coding	Os04g0452700 protein [Source:UniProtKB/TrEMBL;Acc:Q0JCR9]
OS12G0618000	20.0744	0	30.1084	73.8624	127.094	139.597	-2.7629	0.0025978	0.0393388	-	12	26319872	26322202	+	1560	protein_coding	Os12g0618000 protein [Source:UniProtKB/TrEMBL;Acc:Q2QM45]
OS04G0685000	543.067	274.155	971.497	121.717	294.465	125.911	1.7218	0.00361485	0.0480097	-	4	34988985	34989978	+	994	protein_coding	OSJNBa0088H09.12 protein [Source:UniProtKB/TrEMBL;Acc:Q7XPU4]
OS03G0607400	8.4524	3.04616	8.0289	28.0885	24.1658	38.3209	-2.2157	0.00104821	0.0221787	-	3	22822747	22826585	-	2404	protein_coding	Os03g0607400 protein [Source:UniProtKB/TrEMBL;Acc:Q75I51]
novel.29705	41.2054	33.5078	31.112	56.177	110.089	141.422	-1.54197	0.00218122	0.0354763	-	4	29744897	29746779	+	1609	-	PF00664:ABC transporter transmembrane region|PF00005:ABC transporter
OS01G0645200	2273.69	3711.24	2724.81	1124.58	990.797	979.919	1.49264	1.23489e-05	0.00113921	BASS2	1	25973499	25980398	+	2644	protein_coding	Probable sodium/metabolite cotransporter BASS2, chloroplastic [Source:UniProtKB/Swiss-Prot;Acc:Q5VRB2]
novel.15140	33.8096	0	2.00722	127.959	124.409	85.7657	-3.24268	0.00279565	0.0410938	-	12	26080450	26081324	.	875	-	-
novel.34330	179.613	142.154	353.272	73.8624	71.6023	54.7441	1.75418	0.00028	0.00968181	-	5	27552194	27558220	+	2363	-	PF03034:Phosphatidyl serine synthase
novel.42354	89.8067	78.1849	59.2131	114.435	307.89	341.238	-1.74983	0.000716558	0.0173047	-	7	29292455	29302875	-	3495	-	PF05362:Lon protease (S16) C-terminal proteolytic domain|PF00004:ATPase family associated with various cellular activities (AAA)|PF02190:ATP-dependent protease La (LON) substrate-binding domain
OS09G0240200	7.39585	40.6155	15.0542	2.08063	1.79006	0.912401	3.73168	0.00047506	0.0134142	CO3	9	3048085	3064471	-	1362	protein_coding	Zinc finger protein CO3 [Source:UniProtKB/Swiss-Prot;Acc:O82117]
OS06G0695500	824.109	644.772	930.349	479.585	324.896	211.677	1.24003	0.00368954	0.0484026	-	6	29051012	29054304	+	1617	protein_coding	Peroxidase [Source:UniProtKB/TrEMBL;Acc:Q5Z8H5]
novel.25231	515.596	420.371	177.639	663.721	1540.35	1464.4	-1.7202	0.00137017	0.0260298	-	3	30727013	30733506	-	2752	-	PF07227:PHD - plant homeodomain finger protein|PF12776:Myb/SANT-like DNA-binding domain
novel.32907	66.5626	70.0618	72.2601	36.411	25.9558	22.81	1.29857	0.00305441	0.0433966	-	5	19490957	19497837	+	2589	-	-
OS07G0544800	2053.93	6855.9	1841.63	1064.24	1031.97	1158.75	1.72382	0.00223813	0.0359958	-	7	21574446	21576033	+	961	protein_coding	Oxygen-evolving enhancer protein 3, chloroplastic [Source:UniProtKB/Swiss-Prot;Acc:Q0D5P8]
novel.37704	0	0	2.00722	10.4032	14.3205	13.686	-4.23758	0.00179122	0.0311598	-	6	25537199	25537651	.	453	-	-
novel.11031	184.896	138.093	110.397	213.265	384.863	519.156	-1.36703	0.00338173	0.0460406	-	11	19165803	19172631	+	4412	-	-
OS02G0173200	236.667	226.432	215.777	64.4995	94.8731	49.2697	1.70117	2.24962e-05	0.00179526	-	2	4008991	4010136	+	1146	protein_coding	Os02g0173200 protein [Source:UniProtKB/TrEMBL;Acc:Q6H515]
novel.2823	61.2799	77.1695	69.2492	116.515	162.895	171.531	-1.11911	0.00332751	0.0455205	-	1	21973523	21981937	+	4041	-	PF00642:Zinc finger C-x8-C-x5-C-x3-H type (and similar)
OS12G0563600	7874.47	8121.08	11716.2	2563.34	3263.28	1017.33	2.01761	5.46548e-05	0.00319925	-	12	23115491	23116535	+	1045	protein_coding	Expressed protein [Source:UniProtKB/TrEMBL;Acc:Q2QNJ0]
OS04G0518600	195.462	585.879	118.426	31.2095	93.9781	75.7293	2.16141	0.0015606	0.0284073	-	4	25943381	25944083	-	703	protein_coding	Os04g0518600 protein [Source:UniProtKB/TrEMBL;Acc:Q0JBP6]
novel.44981	4.2262	0	2.00722	11.4435	17.9006	21.8976	-3.052	0.00246123	0.0380196	-	8	24516579	24517240	.	662	-	-
novel.38672	1129.45	1157.54	789.843	1529.26	3066.37	3916.03	-1.46808	0.00120112	0.0239632	-	6	31033456	31048796	-	6402	-	PF04652:Vta1 like|PF14288:1,3-beta-glucan synthase subunit FKS1, domain-1|PF02364:1,3-beta-glucan synthase component
OS02G0724600	20.0744	31.477	15.0542	32.2498	107.404	127.736	-2.00687	0.00172264	0.0302814	-	2	30110288	30115478	+	2352	protein_coding	Os02g0724600 protein [Source:UniProtKB/TrEMBL;Acc:A0A0P0VP26]
OS07G0688800	22.1875	24.3693	16.0578	29.1288	74.2874	120.437	-1.84027	0.00331729	0.04548	-	7	29271588	29277743	-	2381	protein_coding	Betaine aldehyde dehydrogenase-like [Source:UniProtKB/TrEMBL;Acc:Q8H5F0]
OS01G0793900	528.275	183.785	223.806	1578.16	976.477	687.038	-1.79247	0.00103673	0.0220168	-	1	33625287	33626043	-	757	protein_coding	Os01g0793900 protein [Source:UniProtKB/TrEMBL;Acc:Q8S1K8]
novel.26575	1.05655	1.01539	1.00361	4.16126	25.9558	30.1092	-4.29612	0.000448423	0.0128468	-	4	948331	950652	-	949	-	-
OS06G0142550	60.2233	78.1849	99.3576	38.4917	12.5304	14.5984	1.86646	0.00140658	0.0265032	-	6	2231653	2233724	-	390	ncRNA
OS04G0630800	19.0179	49.754	7.02529	2.08063	6.26521	0.912401	3.02308	0.00315575	0.0443517	-	4	32085612	32088272	+	1239	protein_coding	Os04g0630800 protein [Source:UniProtKB/TrEMBL;Acc:Q0J9U6]
OS06G0220000	192.292	817.388	792.854	161.249	142.31	28.2844	2.44212	0.00081622	0.0189381	-	6	6180335	6181296	-	962	protein_coding	Os06g0220000 protein [Source:UniProtKB/TrEMBL;Acc:Q0DDJ2]
novel.22975	1553.13	1200.19	859.092	1623.93	3837.89	4424.23	-1.45253	0.00290344	0.0422588	-	3	11993775	12007780	+	6127	-	PF14429:C2 domain in Dock180 and Zizimin proteins|PF06920:Dock homology region 2
OS04G0639000	1579.54	352.34	895.222	261.119	307.89	177.006	1.922	0.000819309	0.0189526	-	4	32476494	32477199	+	594	protein_coding	Os04g0639000 protein [Source:UniProtKB/TrEMBL;Acc:B9FCS0]
OS01G0594500	144.747	14110.9	2073.46	12.4838	70.7073	156.933	6.08714	0.000121542	0.00557279	-	1	23291659	23292661	-	926	protein_coding	Os01g0594500 protein [Source:UniProtKB/TrEMBL;Acc:Q8L4C6]
OS02G0301450	40.1489	78.1849	21.0759	80.1043	302.52	394.157	-2.47871	0.000339092	0.0108618	-	2	11668315	11669131	-	817	protein_coding	Os02g0301450 protein [Source:UniProtKB/TrEMBL;Acc:A0A0P0VI15]
novel.6632	6.3393	0	1.00361	33.2901	34.0111	37.4085	-3.85216	2.28793e-05	0.00181283	-	10	1100510	1101147	.	638	-	-
OS01G0723500	27.4703	17.2616	30.1084	5.20158	3.58012	3.64961	2.59821	0.000329891	0.010641	-	1	30173442	30179045	+	1209	protein_coding	B3 domain-containing protein Os01g0723500 [Source:UniProtKB/Swiss-Prot;Acc:Q8S2E6]
novel.46456	169.048	70.0618	168.607	328.74	695.438	513.682	-1.91569	0.000140097	0.00601769	-	9	9514052	9517441	-	3112	-	-
OS10G0542100	32.753	130.985	21.0759	4.16126	0	0.912401	5.23949	1.6195e-06	0.000304194	MT21A	10	21168491	21169227	+	651	protein_coding	Class II metallothionein-like protein 1A [Source:UniProtKB/Swiss-Prot;Acc:Q109B0]
OS06G0214300	602.233	336.094	217.784	71.7817	87.7129	32.8465	2.58766	3.3398e-06	0.000475468	-	6	5813497	5814627	+	1131	protein_coding	Os06g0214300 protein [Source:UniProtKB/TrEMBL;Acc:Q69Y21]
OS11G0549620	2894.95	13007.1	2995.78	695.971	2169.55	1120.43	2.24515	0.00118319	0.0238145	-	11	20343336	20349189	-	1321	protein_coding	Purple acid phosphatase [Source:UniProtKB/TrEMBL;Acc:Q2R2T5]
novel.6475	20.0744	26.4001	12.0433	36.411	78.7626	104.926	-1.91353	0.00133451	0.0256055	-	1	42860834	42870060	-	4327	-	PF01535:PPR repeat|PF13041:PPR repeat family
OS02G0220600	247.233	207.139	153.553	307.933	588.034	644.155	-1.34166	0.00211584	0.0347561	-	2	6721988	6726015	+	1718	protein_coding	Elongation factor 1-gamma 1 [Source:UniProtKB/Swiss-Prot;Acc:Q9ZRI7]
OS12G0188700	102.485	353.355	217.784	79.064	42.0664	30.1092	2.15802	0.000303194	0.0101307	TRXM	12	4461716	4462756	-	956	protein_coding	Thioredoxin M5, chloroplastic [Source:UniProtKB/Swiss-Prot;Acc:Q9ZP20]
OS01G0277100	10.5655	13.2	13.047	45.7739	40.2763	28.2844	-1.63232	0.00292357	0.0423587	-	1	9727698	9728244	+	547	protein_coding	Os01g0277100 protein [Source:UniProtKB/TrEMBL;Acc:Q5NBP7]
OS01G0591300	27.4703	46.7079	68.2456	4.16126	19.6906	10.9488	2.02362	0.0036744	0.0483468	-	1	23113647	23120516	+	2991	protein_coding	Os01g0591300 protein [Source:UniProtKB/TrEMBL;Acc:Q94JC6]
OS05G0289100	20.0744	22.3385	51.1842	1.04032	6.26521	7.29921	2.66292	0.0011033	0.0228557	-	5	12572342	12573480	+	1058	protein_coding	Os05g0289100 protein [Source:UniProtKB/TrEMBL;Acc:A0A0P0WK66]
novel.29310	207.084	162.462	196.708	91.5477	71.6023	65.6929	1.30868	0.000327203	0.0105987	-	4	27160831	27162717	-	1271	-	-
novel.7419	25.3572	81.2311	26.0939	8.32252	0	0	4.03732	0.000561232	0.0149985	-	10	12121932	12125200	-	1083	-	-
novel.767	102.485	266.032	484.745	81.1446	92.188	59.3061	1.87519	0.00154309	0.0282864	-	1	4002143	4005117	-	2868	-	PF03171:2OG-Fe(II) oxygenase superfamily|PF14226:non-haem dioxygenase in morphine synthesis N-terminal
novel.21853	103.542	69.0464	60.2167	118.596	266.719	312.954	-1.58596	0.0016424	0.0294089	-	3	5528472	5534319	+	4855	-	PF03000:NPH3 family|PF00651:BTB/POZ domain
OS07G0653900	17.9613	43.6617	22.0795	4.16126	8.95029	5.47441	2.16299	0.00272558	0.0405287	-	7	27468808	27472349	+	3131	protein_coding	Os07g0653900 protein [Source:UniProtKB/TrEMBL;Acc:B9FUL5]
OS08G0345700	177.5	218.308	212.766	91.5477	103.823	93.0649	1.07691	0.001339	0.025629	-	8	15658493	15663867	+	2562	protein_coding	Pyrophosphate--fructose 6-phosphate 1-phosphotransferase subunit alpha [Source:UniProtKB/TrEMBL;Acc:Q84QT9]
OS12G0115300	167.991	927.05	165.596	12.4838	20.5857	33.7589	4.23488	2.19047e-08	1.17069e-05	-	12	746162	747120	+	853	protein_coding	Non-specific lipid-transfer protein [Source:UniProtKB/TrEMBL;Acc:Q2QYL0]
OS01G0772100	38.0358	75.1387	154.556	4.16126	11.6354	16.4232	3.04671	2.14109e-05	0.00173873	-	1	32592931	32593952	-	841	protein_coding	LOB domain-containing protein 20 [Source:Projected from Arabidopsis thaliana (AT3G03760) UniProtKB/Swiss-Prot;Acc:Q9SRV3]
OS03G0407100	119.39	403.109	222.802	38.4917	105.613	63.8681	1.83981	0.00189702	0.0323124	-	3	16715256	16715939	+	684	protein_coding	Expressed protein [Source:UniProtKB/TrEMBL;Acc:Q84MQ2]
novel.35412	221.875	425.448	76.2745	486.868	1620.9	1909.66	-2.47313	0.00038538	0.0117102	-	6	3363959	3373843	-	7321	-	PF10598:RNA recognition motif of the spliceosomal PrP8|PF10597:U5-snRNA binding site 2 of PrP8|PF12134:PRP8 domain IV core|PF08082:PRO8NT (NUC069), PrP8 N-terminal domain|PF01398:JAB1/Mov34/MPN/PAD-1 ubiquitin protease|PF10596:U6-snRNA interacting domain of PrP8|PF08083:PROCN (NUC071) domain|PF08084:PROCT (NUC072) domain
OS01G0319000	87.6936	167.539	41.1481	17.6854	17.0056	17.3356	2.51035	4.43604e-05	0.00281067	-	1	12117107	12123026	+	2171	protein_coding	Pectin acetylesterase [Source:UniProtKB/TrEMBL;Acc:Q94D71]
OS02G0437200	29.5834	6.09233	7.02529	104.032	52.8067	54.7441	-2.31183	0.00128942	0.0250952	-	2	13949431	13951620	-	2190	protein_coding	Os02g0437200 protein [Source:UniProtKB/TrEMBL;Acc:A0A0P0VIH5]
OS12G0555300	91.9198	27.4155	57.2059	1.04032	7.16023	12.7736	3.05896	0.000145907	0.00615417	-	12	22595531	22596804	+	408	protein_coding	Os12g0555300 protein [Source:UniProtKB/TrEMBL;Acc:Q2QNS9]
OS01G0615500	102.485	82.2465	116.419	109.233	573.714	429.741	-1.88597	0.00182272	0.0315123	-	1	24408462	24410310	-	1849	protein_coding	ABC transporter G family member 10 [Source:Projected from Arabidopsis thaliana (AT1G53270) UniProtKB/Swiss-Prot;Acc:Q9MAH4]
novel.17918	85.5805	205.108	55.1987	24.9676	17.9006	15.5108	2.56999	3.10839e-05	0.00223329	-	2	19346753	19351626	-	1480	-	PF13639:Ring finger domain
OS06G0238700	32.753	94.4311	80.289	19.766	22.3757	20.0728	1.73767	0.00190858	0.0324254	-	6	7211073	7212272	-	1200	protein_coding	Os06g0238700 protein [Source:UniProtKB/TrEMBL;Acc:A0A0P0WUH4]
OS02G0102900	1496.07	726.003	1608.79	718.858	247.923	216.239	1.69574	0.00363942	0.0481837	-	2	158662	163728	+	2309	protein_coding	60 kDa chaperonin beta subunit [Source:UniProtKB/TrEMBL;Acc:Q6ZFJ9]
OS05G0468700	191.235	230.493	297.069	47.8545	72.4974	41.9705	2.14554	3.20382e-07	8.7964e-05	AMT2-1	5	23009282	23013425	+	1956	protein_coding	Ammonium transporter 2 member 1 [Source:UniProtKB/Swiss-Prot;Acc:Q84KJ7]
OS02G0160500	853.692	3899.09	1517.46	643.955	582.664	555.652	1.81486	0.00148643	0.0275576	-	2	3271379	3272038	-	660	protein_coding	Os02g0160500 protein [Source:UniProtKB/TrEMBL;Acc:A0A0N7KEQ9]
OS01G0881000	2.1131	0	7.02529	17.6854	33.1161	42.8829	-3.354	0.000363241	0.0113208	-	1	38228812	38237228	-	3306	protein_coding	Os01g0881000 protein [Source:UniProtKB/TrEMBL;Acc:A0A0P0VBB9]
OS01G0971400	265.194	337.109	145.524	433.811	838.642	1039.23	-1.62845	0.00112442	0.0231434	-	1	42855657	42857462	+	1442	protein_coding	Os01g0971400 protein [Source:UniProtKB/TrEMBL;Acc:Q94DH7]
OS07G0204100	473.334	852.926	339.221	159.168	163.79	177.006	1.73594	0.00010904	0.00517489	-	7	5598662	5600729	+	1217	protein_coding	Os07g0204100 protein [Source:UniProtKB/TrEMBL;Acc:Q7XB67]
OS07G0621201	191.235	239.632	276.997	484.787	677.537	507.295	-1.23795	0.00044755	0.0128468	-	7	25675078	25676741	-	1664	protein_coding	Os07g0621201 protein [Source:UniProtKB/TrEMBL;Acc:B9FUA1]
OS09G0332100	363.453	277.201	284.022	111.314	150.365	127.736	1.24661	0.00032286	0.0105171	-	9	9933451	9934162	+	712	protein_coding	Os09g0332100 protein [Source:UniProtKB/TrEMBL;Acc:Q6EQ70]
novel.21937	102.485	124.893	27.0975	126.918	498.531	585.762	-2.25142	0.00142436	0.0267493	-	3	5920140	5939758	-	6950	-	PF00270:DEAD/DEAH box helicase|PF00271:Helicase conserved C-terminal domain|PF02889:Sec63 Brl domain
OS06G0111400	82.4109	162.462	59.2131	84.2655	625.625	599.448	-2.10658	0.00377774	0.0492794	-	6	634262	640450	-	3462	protein_coding	Os06g0111400 protein [Source:UniProtKB/TrEMBL;Acc:Q9LI02]
OS02G0721100	9.50895	24.3693	9.03251	0	0	0.912401	5.39808	0.000330745	0.0106536	-	2	29919262	29920338	-	964	protein_coding	Os02g0721100 protein [Source:UniProtKB/TrEMBL;Acc:Q6Z668]
novel.29573	48.6013	42.6463	39.1409	75.943	114.564	131.386	-1.30563	0.00221779	0.0358185	-	4	28885887	28887460	.	1574	-	-
OS10G0486100	47.5447	17.2616	33.1192	48.8948	264.929	196.166	-2.38238	0.000483833	0.0136081	-	10	18390302	18394392	-	2089	protein_coding	Cytochrome P450 family protein, expressed [Source:UniProtKB/TrEMBL;Acc:Q8W372]
OS03G0152000	1435.85	435.602	631.272	2333.43	2108.69	2616.77	-1.49604	0.00311888	0.0439691	-	3	2866379	2868145	-	1400	protein_coding	Heavy metal-associated domain containing protein, expressed [Source:UniProtKB/TrEMBL;Acc:Q10RN8]
OS07G0593000	121.503	122.862	28.1011	6.24189	5.37018	13.686	3.4252	2.78601e-06	0.000431234	-	7	24164226	24164995	+	770	protein_coding	Os07g0593000 protein [Source:UniProtKB/TrEMBL;Acc:Q84RX1]
OS09G0248100	974.139	2563.86	1850.66	466.061	707.968	514.594	1.67396	0.00027959	0.00968181	-	9	3654992	3658609	+	1539	protein_coding	Os09g0248100 protein [Source:UniProtKB/TrEMBL;Acc:Q6K489]
novel.30941	54.9406	48.7386	25.0903	99.8703	204.067	284.669	-2.19407	6.32895e-05	0.00355145	-	5	537741	538877	-	1044	-	PF14369:zinc-ribbon|PF13639:Ring finger domain
OS02G0681200	204.971	97.4773	178.643	546.165	511.957	526.456	-1.71993	1.89023e-05	0.00160099	-	2	27807061	27808092	-	1032	protein_coding	Os02g0681200 protein [Source:UniProtKB/TrEMBL;Acc:Q6EPN1]
novel.27334	27.4703	22.3385	12.0433	49.9351	55.4918	75.7293	-1.55326	0.00303578	0.043224	-	4	13525985	13531029	+	2482	-	PF00954:S-locus glycoprotein domain|PF08276:PAN-like domain|PF01453:D-mannose binding lectin
OS03G0237500	1338.65	108.647	163.589	75.943	42.0664	55.6565	3.21404	0.000154235	0.00640921	-	3	7274601	7277422	+	1005	protein_coding	Expressed protein [Source:UniProtKB/TrEMBL;Acc:Q10PE1]
novel.11728	5.28275	3.04616	2.00722	16.645	19.6906	18.248	-2.40815	0.00260843	0.0393963	-	11	25630234	25764021	-	1881	-	-
OS01G0850000	51.7709	53.8156	111.401	32.2498	17.0056	14.5984	1.77138	0.00222085	0.0358428	-	1	36528042	36529841	+	1432	protein_coding	Os01g0850000 protein [Source:UniProtKB/TrEMBL;Acc:Q5N9T4]
OS03G0203200	53.884	185.816	120.433	46.8142	18.7956	24.6348	2.00136	0.00110184	0.0228557	D14	3	5422206	5423780	+	1484	protein_coding	Strigolactone esterase D14 [Source:UniProtKB/Swiss-Prot;Acc:Q10QA5]
OS10G0547500	28.5268	25.3847	58.2095	2.08063	3.58012	1.8248	3.89711	1.55042e-06	0.000295515	LSI3	10	21417294	21419832	+	2055	protein_coding	Silicon efflux transporter LSI3 [Source:UniProtKB/Swiss-Prot;Acc:Q9AV23]
OS06G0548000	1308.01	1523.08	1319.75	331.861	407.238	253.648	2.06385	1.3849e-09	1.10138e-06	-	6	20727293	20731768	-	1670	protein_coding	Aspartate aminotransferase [Source:UniProtKB/TrEMBL;Acc:Q0DBN4]
OS08G0444500	1407.32	1346.4	1218.39	666.842	807.316	600.36	0.937035	0.00226008	0.0361109	-	8	21653443	21654182	-	740	protein_coding	Os08g0444500 protein [Source:UniProtKB/TrEMBL;Acc:Q6Z8Q3]
OS06G0690100	144.747	227.447	146.527	296.49	498.531	375.909	-1.17489	0.00356668	0.0475678	-	6	28768494	28770137	+	1644	protein_coding	Os06g0690100 protein [Source:UniProtKB/TrEMBL;Acc:A0A0P0X0Q0]
novel.39170	5.28275	0	0	22.8869	17.0056	27.372	-3.69258	0.000916161	0.0204323	-	7	3264066	3264774	.	709	-	-
novel.15463	104.598	174.647	238.86	30.1691	38.4863	44.7077	2.19076	3.86873e-06	0.000518748	-	2	482355	488191	+	3812	-	PF02889:Sec63 Brl domain
OS03G0251000	60.2233	86.308	36.13	2.08063	10.7404	3.64961	3.45349	2.44071e-06	0.00039641	-	3	7965176	7966095	-	920	protein_coding	Os03g0251000 protein [Source:UniProtKB/TrEMBL;Acc:Q0DTF5]
OS01G0799500	4530.49	3969.15	5042.15	8486.89	9370.06	9291.9	-1.00348	0.000499968	0.0138758	-	1	33837388	33840967	+	2055	protein_coding	Os01g0799500 protein [Source:UniProtKB/TrEMBL;Acc:Q5VQI7]
novel.40263	95.0895	113.723	59.2131	157.088	252.398	309.304	-1.42404	0.00185488	0.0318297	-	7	14505491	14512585	-	3838	-	PF00271:Helicase conserved C-terminal domain|PF00176:SNF2 family N-terminal domain
novel.22684	131.012	100.523	62.224	137.322	426.034	347.625	-1.63378	0.00263733	0.039677	-	3	10212301	10215765	+	2626	-	PF16278:C2HE / C2H2 / C2HC zinc-binding finger|PF01661:Macro domain|PF13671:AAA domain|PF11969:Scavenger mRNA decapping enzyme C-term binding
OS01G0283300	368.736	1669.3	478.723	270.482	190.641	272.808	1.77801	0.0036864	0.0483889	-	1	10134096	10135327	+	1232	protein_coding	GABA-A receptor epsilon-like subunit [Source:UniProtKB/TrEMBL;Acc:Q9ARY7]
OS08G0269700	72.9019	14.2154	69.2492	9.36284	17.0056	7.29921	2.21225	0.00318196	0.0446062	-	8	10294239	10295050	-	663	protein_coding	Os08g0269700 protein [Source:UniProtKB/TrEMBL;Acc:Q6ZAX5]
OS06G0543400	156.369	152.308	268.968	70.7414	47.4366	21.8976	2.04721	0.000156411	0.00645184	CIPK25	6	20490388	20492271	-	1884	protein_coding	CBL-interacting protein kinase 25 [Source:UniProtKB/Swiss-Prot;Acc:Q5Z6X0]
OS11G0634350	16.9048	81.2311	5.01806	1.04032	0	2.7372	4.77054	0.000198754	0.00772997	-	11	24958875	24960194	-	1320	ncRNA
novel.2573	72.9019	52.8002	46.1662	68.6608	316.84	453.463	-2.28822	0.000512867	0.014098	-	1	19258575	19282465	-	5942	-	PF14288:1,3-beta-glucan synthase subunit FKS1, domain-1|PF04652:Vta1 like|PF02364:1,3-beta-glucan synthase component
novel.1348	67.6192	28.4309	41.1481	14.5644	8.05526	15.5108	1.84957	0.00227728	0.0362213	-	1	7485905	7492235	-	822	-	-
novel.14624	11.622	20.3078	10.0361	19.766	70.7073	83.0285	-2.04966	0.00288315	0.0420848	-	12	23060621	23061682	-	1062	-	-
OS09G0538800	53.884	38.5848	65.2348	88.4268	162.895	203.466	-1.52895	0.00159166	0.0287009	-	9	21213340	21222936	-	2603	protein_coding	Os09g0538800 protein [Source:UniProtKB/TrEMBL;Acc:Q69JE2]
OS07G0442900	202.858	31.477	20.0722	10.4032	15.2155	8.21161	2.90887	0.000927622	0.0205671	-	7	14988874	14990789	+	946	protein_coding	CASP-like protein 1D1 [Source:UniProtKB/Swiss-Prot;Acc:Q6YT98]
OS02G0799300	164.822	90.3696	72.2601	234.071	440.354	562.039	-1.91779	0.00018186	0.0071819	-	2	34041661	34046263	+	2095	protein_coding	Os02g0799300 protein [Source:UniProtKB/TrEMBL;Acc:Q69QY7]
OS09G0525500	5505.68	4104.2	5905.25	1915.22	2388.83	2385.93	1.21355	0.000192761	0.00753741	-	9	20534165	20534903	+	632	protein_coding	Protein YY1 [Source:UniProtKB/Swiss-Prot;Acc:O23810]
novel.44901	13.7351	35.5386	8.0289	0	2.68509	1.8248	3.63125	0.00109113	0.0227734	-	8	24020865	24022675	-	1503	-	PF03330:Lytic transglycolase
OS05G0164200	71.8454	207.139	122.441	28.0885	32.2211	22.81	2.27212	1.91824e-05	0.0016139	-	5	3772400	3773096	+	697	protein_coding	Os05g0164200 protein [Source:UniProtKB/TrEMBL;Acc:C7J214]
novel.21980	23.2441	28.4309	27.0975	38.4917	102.033	134.123	-1.80323	0.00168563	0.0299095	-	3	6124846	6131133	+	3711	-	PF17137:Domain of unknown function (DUF5110)|PF01055:Glycosyl hydrolases family 31|PF13802:Galactose mutarotase-like
novel.17845	116.22	435.602	60.2167	11.4435	36.6962	29.1968	2.98119	0.000112496	0.00528593	-	2	18986685	18989082	-	1774	-	PF00847:AP2 domain
OS02G0744200	410.998	83.2618	192.694	1004.94	1170.7	1605.83	-2.46099	2.70689e-05	0.00201774	EXPA5	2	31220568	31222172	+	1415	protein_coding	Expansin-A5 [Source:UniProtKB/Swiss-Prot;Acc:Q6ZGU9]
OS07G0178700	17.9613	9.13849	19.0686	2.08063	2.68509	1.8248	2.8052	0.00220171	0.0356587	-	7	4143416	4144441	+	946	protein_coding	Os07g0178700 protein [Source:UniProtKB/TrEMBL;Acc:Q69W91]
OS05G0519300	187.009	287.355	77.2781	35.3707	40.2763	29.1968	2.39533	1.97715e-05	0.00164617	-	5	25776481	25778593	-	1295	protein_coding	Os05g0519300 protein [Source:UniProtKB/TrEMBL;Acc:Q65X09]
novel.6552	157.426	168.554	188.679	333.941	409.923	426.091	-1.18492	0.000241105	0.00874466	-	10	208398	209532	-	1135	-	-
novel.19171	17.9613	41.6309	12.0433	32.2498	181.691	228.1	-2.62607	0.000604962	0.0156767	-	2	27330175	27341732	-	4218	-	PF02171:Piwi domain|PF16486:N-terminal domain of argonaute|PF16488:Argonaute linker 2 domain|PF02170:PAZ domain|PF12764:Glycine-rich region of argonaut|PF16487:Mid domain of argonaute|PF08699:Argonaute linker 1 domain
OS03G0596800	301.117	256.893	303.091	714.697	795.681	752.731	-1.39417	2.51625e-06	0.000403001	-	3	22216238	22217762	-	1412	protein_coding	Os03g0596800 protein [Source:UniProtKB/TrEMBL;Acc:Q0DQH1]
OS03G0226800	10.5655	11.1693	5.01806	29.1288	90.398	101.277	-3.04867	7.27422e-06	0.000798882	CMT1	3	6657601	6663830	+	3558	protein_coding	DNA (cytosine-5)-methyltransferase CMT1 [Source:UniProtKB/Swiss-Prot;Acc:A0A0P0VUY4]
OS07G0599201	5.28275	7.10772	7.02529	13.5241	47.4366	69.3425	-2.74808	0.000320351	0.0104798	-	7	24460862	24462436	-	1575	protein_coding	Os07g0599201 protein [Source:UniProtKB/TrEMBL;Acc:A3BLV8]
novel.44684	26.4137	55.8464	24.0867	8.32252	2.68509	3.64961	2.87895	0.000131686	0.00577787	-	8	22192200	22192939	+	740	-	-
OS03G0381000	6.3393	282.278	30.1084	1.04032	4.47515	2.7372	5.25831	8.54407e-06	0.000879696	-	3	15100564	15102430	-	1368	protein_coding	Aldose 1-epimerase [Source:UniProtKB/TrEMBL;Acc:Q75M64]
novel.46688	9.50895	13.2	47.1698	1.04032	0	5.47441	3.41509	0.00309925	0.0438515	-	9	12868141	12869365	.	1225	-	PF03478:Protein of unknown function (DUF295)
novel.16737	4.2262	0	2.00722	41.6126	17.9006	24.6348	-3.76332	7.31778e-05	0.00396173	-	2	6852879	6853778	.	900	-	-
OS01G0862800	35.9227	26.4001	27.0975	9.36284	4.47515	5.47441	2.22359	0.000587477	0.0153617	-	1	37334397	37336207	+	1247	protein_coding	NAC transcription factor-like protein [Source:UniProtKB/TrEMBL;Acc:Q94CW0]
OS01G0972000	120.447	83.2618	101.365	587.778	439.459	507.295	-2.33072	3.11601e-11	4.79097e-08	-	1	42884953	42886230	+	1278	protein_coding	Os01g0972000 protein [Source:UniProtKB/TrEMBL;Acc:Q5JME3]
OS01G0252300	404.659	333.047	597.149	65.5399	182.586	137.773	1.78898	0.000308126	0.0102073	-	1	8339050	8339456	-	407	protein_coding	Os01g0252250 protein [Source:UniProtKB/TrEMBL;Acc:Q5NBC9]
OS01G0720500	8.4524	134.031	16.0578	3.12095	0	0.912401	5.34123	3.29682e-05	0.00233235	-	1	30030998	30032054	+	1057	protein_coding	Chlorophyll a-b binding protein, chloroplastic [Source:UniProtKB/TrEMBL;Acc:Q8W0E6]
novel.17818	44.3751	74.1233	68.2456	15.6047	10.7404	2.7372	2.69381	4.38117e-05	0.00279954	-	2	18657668	18662020	-	1668	-	PF13837:Myb/SANT-like DNA-binding domain
OS03G0822200	1582.71	1472.31	1004.62	557.609	528.067	440.69	1.41133	4.88817e-05	0.00297975	-	3	34526502	34529096	-	1087	protein_coding	Expressed protein [Source:UniProtKB/TrEMBL;Acc:Q852A3]
novel.11080	800.865	913.849	620.232	311.054	297.15	192.517	1.54433	3.76763e-05	0.00260158	-	11	19588945	19591061	-	1011	-	-
OS10G0472900	981.535	595.018	917.302	1291.03	2157.92	2070.24	-1.14621	0.00376337	0.0491475	-	10	17564167	17571455	+	3443	protein_coding	3-ketoacyl-CoA synthase [Source:UniProtKB/TrEMBL;Acc:Q9FW59]
OS04G0554800	2752.31	1045.85	5097.35	1228.61	482.421	480.836	2.02112	0.00168578	0.0299095	-	4	27753369	27754530	+	1162	protein_coding	OSJNBa0010H02.24 protein [Source:UniProtKB/TrEMBL;Acc:Q7XT29]
OS02G0491300	235.611	13.2	524.889	1071.52	2172.24	2324.8	-2.84743	0.0015903	0.0287009	-	2	17150510	17152509	+	2000	protein_coding	Os02g0491300 protein [Source:UniProtKB/TrEMBL;Acc:Q6K5Q2]
novel.46677	3.16965	3.04616	2.00722	15.6047	22.3757	32.8465	-3.11174	0.000166145	0.00678195	-	9	12802546	12806386	-	3515	-	PF03639:Glycosyl hydrolase family 81
novel.13138	53.884	35.5386	49.177	97.7896	130.674	199.816	-1.62892	0.000409338	0.0120702	-	12	7731409	7749274	-	4815	-	PF00005:ABC transporter|PF14510:ABC-transporter extracellular N-terminal|PF01061:ABC-2 type transporter|PF08370:Plant PDR ABC transporter associated
novel.39098	115.164	139.108	298.073	54.0964	42.0664	59.3061	1.82971	0.000302747	0.0101307	-	7	2717555	2719923	+	1216	-	-
novel.40782	57.0537	52.8002	72.2601	30.1691	21.4807	20.0728	1.34882	0.00366927	0.0483468	-	7	19903598	19904308	-	711	-	-
OS09G0433800	517.709	2125.21	1020.67	162.289	255.083	232.662	2.49436	7.65767e-06	0.000823984	-	9	15927027	15928052	+	915	protein_coding	Os09g0433800 protein [Source:UniProtKB/TrEMBL;Acc:Q69PH9]
OS07G0414000	9.50895	52.8002	61.2203	3.12095	4.47515	11.8612	2.66004	0.00213983	0.0349758	-	7	13053764	13055292	+	1529	protein_coding	Os07g0414000 protein [Source:UniProtKB/TrEMBL;Acc:A0A0P0X534]
novel.29877	98.2591	123.877	47.1698	109.233	464.52	480.836	-1.96997	0.00204477	0.0341183	-	4	30798697	30804821	-	3524	-	PF01851:Proteasome/cyclosome repeat|PF13646:HEAT repeats
OS12G0630500	481.787	212.216	34.1228	19.766	49.2266	34.6713	2.81027	0.000509482	0.0140385	-	12	26980121	26981082	-	962	protein_coding	Alpha-amylase/trypsin inhibitor, putative, expressed [Source:UniProtKB/TrEMBL;Acc:Q2QLS3]
novel.42024	16.9048	31.477	18.065	1.04032	4.47515	2.7372	2.98689	0.000418643	0.0122063	-	7	27691024	27691554	.	531	-	-
OS03G0638400	28.5268	23.3539	30.1084	6.24189	5.37018	1.8248	2.61992	0.000263078	0.00924905	-	3	24466606	24473558	+	2758	protein_coding	Os03g0638400 protein [Source:UniProtKB/TrEMBL;Acc:A0A0P0W150]
novel.37249	137.351	193.939	86.3107	212.224	807.316	967.145	-2.25046	0.000232239	0.00854355	-	6	21808672	21815337	+	4317	-	PF16209:Phospholipid-translocating ATPase N-terminal|PF16212:Phospholipid-translocating P-type ATPase C-terminal|PF13246:Cation transport ATPase (P-type)
OS02G0761300	9.50895	14.2154	20.0722	1.04032	3.58012	0.912401	2.96658	0.0030208	0.0431385	-	2	32058997	32060289	-	1293	protein_coding	Os02g0761300 protein [Source:UniProtKB/TrEMBL;Acc:Q6Z6H6]
OS01G0933500	82.4109	127.939	222.802	39.532	41.1713	24.6348	2.04111	0.000108155	0.00516436	-	1	40942545	40942986	-	442	protein_coding	Flowering-promoting factor 1-like protein 2 [Source:UniProtKB/Swiss-Prot;Acc:Q8LR63]
OS10G0148000	4.2262	582.833	154.556	1.04032	3.58012	0	7.31959	0.000112993	0.00528593	-	10	2885587	2886483	+	457	protein_coding	Os10g0148000 protein [Source:UniProtKB/TrEMBL;Acc:A0A0P0XRJ8]
OS07G0572400	79.2412	294.463	244.881	66.5802	64.4421	75.7293	1.58128	0.00382806	0.0496465	-	7	23110169	23111254	+	978	protein_coding	Os07g0572400 protein [Source:UniProtKB/TrEMBL;Acc:Q6ZL32]
novel.20261	595.894	586.894	719.59	841.615	2216.99	2409.65	-1.52338	0.00135564	0.0258175	-	2	33750391	33758406	+	5253	-	PF04484:QWRF family
OS04G0538000	1235.11	118.8	164.592	73.8624	53.7018	62.0433	3.0018	0.000217042	0.00817916	-	4	26913320	26919727	+	2740	protein_coding	Os04g0538000 protein [Source:UniProtKB/TrEMBL;Acc:A0A0P0WD35]
novel.43103	471.221	951.419	339.221	740.704	2451.49	2952.53	-1.80231	0.00328801	0.0452995	-	8	4685153	4696632	+	7565	-	PF00856:SET domain
OS04G0325300	32.753	32.4924	29.1048	12.4838	6.26521	7.29921	1.8679	0.00185727	0.031847	-	4	15067485	15069035	+	1437	protein_coding	Os04g0325300 protein [Source:UniProtKB/TrEMBL;Acc:Q0JE52]
novel.11535	0	0	0	42.6529	8.95029	12.7736	-6.82637	8.47392e-06	0.000876386	-	11	24327805	24329010	.	1206	-	-
novel.15967	253.572	365.54	161.582	434.852	826.112	1055.65	-1.56943	0.00158807	0.0287009	-	2	2904358	2912680	-	4110	-	PF11523:Protein of unknown function (DUF3223)|PF04998:RNA polymerase Rpb1, domain 5
novel.7037	11.622	22.3385	13.047	23.9272	100.243	108.576	-2.30892	0.000747786	0.0178163	-	10	7507769	7519284	+	4602	-	PF01061:ABC-2 type transporter|PF14510:ABC-transporter extracellular N-terminal|PF08370:Plant PDR ABC transporter associated|PF00005:ABC transporter
OS03G0261800	42.262	10.1539	19.0686	167.491	103.823	297.443	-2.99435	3.29878e-06	0.000475468	-	3	8531062	8533071	-	2010	protein_coding	Expressed protein [Source:UniProtKB/TrEMBL;Acc:Q10NR6]
novel.30920	39.0923	54.831	22.0795	34.3304	264.034	299.268	-2.36594	0.00163245	0.0292535	-	5	421200	433027	-	5071	-	PF00005:ABC transporter|PF06472:ABC transporter transmembrane region 2
novel.33074	10.5655	6.09233	6.02167	41.6126	45.6465	166.057	-3.48504	2.59563e-06	0.000410021	-	5	20548402	20553207	-	2140	-	PF04884:Vitamin B6 photo-protection and homoeostasis
OS02G0601300	7135.94	5914.64	7972.7	2005.73	2087.21	1354	1.9485	1.86121e-08	1.02202e-05	GAPC3	2	23527139	23530459	+	1456	protein_coding	Glyceraldehyde-3-phosphate dehydrogenase 3, cytosolic [Source:UniProtKB/Swiss-Prot;Acc:Q6K5G8]
novel.8171	309.569	572.679	104.376	775.035	3028.78	2526.44	-2.68177	0.000105433	0.00512898	-	10	18530439	18539779	+	4442	-	PF00612:IQ calmodulin-binding motif|PF00063:Myosin head (motor domain)
novel.33778	292.664	235.57	248.896	708.455	719.604	1032.84	-1.66319	1.34094e-06	0.000262086	-	5	24540877	24544660	-	2699	-	-
OS05G0464200	239.837	94.4311	89.3215	389.078	397.393	403.281	-1.49058	0.0023753	0.0372157	-	5	22800714	22800965	-	252	protein_coding	Os05g0464200 protein [Source:UniProtKB/TrEMBL;Acc:Q6I5K3]
novel.39895	5.28275	0	1.00361	36.411	10.7404	12.7736	-3.26295	0.00358303	0.0476834	-	7	8728523	8729171	.	649	-	-
OS09G0394600	175.387	57.8771	44.1589	23.9272	14.3205	17.3356	2.32181	0.000410494	0.0120755	-	9	13688245	13690936	-	1665	protein_coding	Inositol 1,4,5-trisphosphate 5-phosphatase-like protein [Source:UniProtKB/TrEMBL;Acc:Q6H453]
novel.30804	199.688	255.878	106.383	247.595	1053.45	1140.5	-2.11956	0.000689187	0.0168913	-	4	35383000	35393749	-	5667	-	PF16135:TPL-binding domain in jasmonate signalling
novel.23037	111.994	114.739	62.224	157.088	386.653	505.47	-1.86112	0.000546185	0.0147387	-	3	12373219	12380262	+	4997	-	PF13246:Cation transport ATPase (P-type)|PF16212:Phospholipid-translocating P-type ATPase C-terminal|PF16209:Phospholipid-translocating ATPase N-terminal|PF00122:E1-E2 ATPase
OS05G0428100	139.465	117.785	130.47	248.635	300.73	343.975	-1.20476	0.000370395	0.0114051	-	5	20989736	20998304	-	2436	protein_coding	Beta-galactosidase [Source:UniProtKB/TrEMBL;Acc:A0A0P0WMS2]
novel.12310	22.1875	50.7694	38.1373	53.0561	169.161	147.809	-1.73629	0.00315837	0.0443614	-	12	1001670	1011140	-	6239	-	PF01467:Cytidylyltransferase-like
OS05G0135700	7684.29	13982.9	13114.2	5136.04	2646.6	2063.85	1.8207	0.000151834	0.00634375	SAM1	5	2089037	2091950	+	1593	protein_coding	S-adenosylmethionine synthase [Source:UniProtKB/TrEMBL;Acc:B7EKA4]
novel.28899	41.2054	49.754	23.0831	5.20158	8.95029	7.29921	2.40261	0.000173257	0.00694926	-	4	24648004	24649396	-	1169	-	PF00643:B-box zinc finger
OS07G0165700	144.747	134.031	186.672	315.216	329.371	327.552	-1.06241	0.00131392	0.0253581	-	7	3539543	3542189	-	1383	protein_coding	Os07g0165700 protein [Source:UniProtKB/TrEMBL;Acc:Q7XID4]
OS03G0844100	1582.71	1207.3	1236.45	719.898	707.968	627.732	0.969969	0.00160381	0.0288748	-	3	35480696	35486307	-	1640	protein_coding	Os03g0844100 protein [Source:UniProtKB/TrEMBL;Acc:Q75LD0]
novel.15542	11.622	12.1847	12.0433	29.1288	74.2874	83.9409	-2.38799	7.56968e-05	0.00404119	-	2	860046	864880	+	2642	-	PF03169:OPT oligopeptide transporter protein
OS05G0114400	31.6965	29.4463	4.01445	1.04032	1.79006	0.912401	4.11243	0.000373916	0.0114524	-	5	783214	784097	-	884	protein_coding	Os05g0114400 protein [Source:UniProtKB/TrEMBL;Acc:Q75L04]
OS07G0100200	839.957	1358.59	1738.26	552.407	532.542	564.776	1.25487	0.00124345	0.0244899	PDX11	7	11648	12983	-	1336	protein_coding	Probable pyridoxal 5'-phosphate synthase subunit PDX1.1 [Source:UniProtKB/Swiss-Prot;Acc:Q69LA6]
OS10G0528300	144.747	7.10772	71.2565	6.24189	10.7404	6.38681	3.25166	0.000397108	0.0119225	-	10	20556396	20557613	+	990	protein_coding	Glutathione S-transferase [Source:UniProtKB/TrEMBL;Acc:Q9FUE4]
OS11G0680200	14.7917	12.1847	11.0397	33.2901	48.3316	55.6565	-1.85585	0.000556231	0.0149081	-	11	27495679	27498080	-	2358	protein_coding	Os11g0680200 protein [Source:UniProtKB/TrEMBL;Acc:A0A0P0Y5E2]
OS05G0161100	10.5655	44.6771	14.0506	2.08063	4.47515	1.8248	3.03909	0.00127794	0.024935	-	5	3606451	3606838	-	388	ncRNA
OS01G0582600	1571.09	1350.47	477.719	6746.44	9833.69	11575.6	-3.05019	3.84187e-09	2.60603e-06	-	1	22604528	22606674	+	2147	protein_coding	Os01g0582600 protein [Source:UniProtKB/TrEMBL;Acc:Q8LJ71]
novel.44990	8.4524	2.03078	7.02529	28.0885	16.1105	48.3573	-2.40496	0.00212664	0.0348591	-	8	24580250	24580782	.	533	-	-
OS04G0116200	293.721	69.0464	242.874	434.852	693.648	785.578	-1.66041	0.00385641	0.0498545	-	4	967968	969679	-	1151	protein_coding	OSJNBb0050O03.3 protein [Source:UniProtKB/TrEMBL;Acc:Q7XT19]
OS07G0530100	137.351	110.677	58.2095	190.378	293.57	384.121	-1.50411	0.00201995	0.0338245	-	7	20739506	20749456	-	2377	protein_coding	Tyrosyl-DNA phosphodiesterase 1 [Source:Projected from Arabidopsis thaliana (AT5G15170) UniProtKB/Swiss-Prot;Acc:Q8H1D9]
OS07G0115500	885.389	198.001	211.762	119.636	130.674	71.1673	2.01031	0.0020912	0.0345279	-	7	848966	849761	+	681	protein_coding	Os07g0115500 protein [Source:UniProtKB/TrEMBL;Acc:A0A0N7KMU6]
OS01G0934100	1813.04	1071.23	896.226	3874.13	3125.44	4191.57	-1.56577	0.000101825	0.00502766	-	1	40973410	40974780	-	1371	protein_coding	Os01g0934100 protein [Source:UniProtKB/TrEMBL;Acc:Q942Z3]
OS01G0187600	17.9613	26.4001	1.00361	0	0.895029	0	5.4773	0.00122542	0.0242711	-	1	4697238	4699036	-	1799	protein_coding	Os01g0187600 protein [Source:UniProtKB/TrEMBL;Acc:A0A0P0UZ77]
OS01G0950700	82.4109	29.4463	61.2203	167.491	178.111	126.824	-1.44935	0.00311826	0.0439691	-	1	41861562	41863695	+	1920	protein_coding	Os01g0950700 protein [Source:UniProtKB/TrEMBL;Acc:A0A0P0VCY2]
OS03G0194600	29.5834	14.2154	13.047	0	1.79006	2.7372	3.6118	0.000471171	0.0133567	-	3	4913314	4914063	+	750	protein_coding	Membrane protein, putative, expressed [Source:UniProtKB/TrEMBL;Acc:Q8H7W6]
OS06G0593100	1556.3	303.601	1117.02	165.41	123.514	137.773	2.8028	1.91924e-06	0.000336106	-	6	23303671	23306966	+	1432	protein_coding	Os06g0593100 protein [Source:UniProtKB/TrEMBL;Acc:Q69XD4]
novel.25161	47.5447	140.124	43.1553	186.216	780.466	989.956	-3.08353	1.09316e-05	0.0010418	-	3	30266579	30273682	+	6108	-	PF15785:Serine/threonine-protein kinase smg-1|PF02259:FAT domain
novel.21801	22.1875	88.3388	11.0397	9.36284	1.79006	6.38681	2.80361	0.00290016	0.0422529	-	3	5261710	5263669	+	1407	-	PF14009:Domain of unknown function (DUF4228)
novel.23434	207.084	162.462	144.52	217.426	600.565	743.607	-1.60352	0.00205579	0.0341836	-	3	15395285	15419803	+	8131	-	PF16399:Intron-binding protein aquarius N-terminus|PF13086:AAA domain|PF13087:AAA domain
OS01G0651800	115.164	93.4157	105.379	48.8948	35.8012	35.5837	1.38694	0.000508134	0.0140247	-	1	26321416	26324769	+	1576	protein_coding	Phospholipase A1-II 3 [Source:UniProtKB/Swiss-Prot;Acc:Q8RZ40]
novel.19450	30.6399	7.10772	18.065	42.6529	75.1825	104.926	-2.00022	0.00209425	0.0345279	-	2	29226639	29229172	-	1706	-	PF07992:Pyridine nucleotide-disulphide oxidoreductase
OS08G0435900	1525.66	8232.77	3910.07	325.619	221.072	32.8465	4.56026	1.34402e-08	7.5603e-06	-	8	21171278	21172654	-	1192	protein_coding	Chlorophyll a-b binding protein 4, chloroplastic [Source:Projected from Arabidopsis thaliana (AT3G47470) UniProtKB/Swiss-Prot;Acc:P27521]
OS07G0471200	35.9227	49.754	33.1192	45.7739	437.669	246.348	-2.61958	0.000286627	0.00979331	-	7	16893333	16895018	-	1686	protein_coding	Os07g0471200 protein [Source:UniProtKB/TrEMBL;Acc:Q0D6K1]
OS07G0246200	20266.7	6132.95	20057.2	6475.96	4732.91	4822.04	1.53504	0.0029513	0.0425411	-	7	8136965	8141055	+	1682	protein_coding	cDNA clone:001-028-H03, full insert sequence [Source:UniProtKB/TrEMBL;Acc:B7EW55]
novel.21828	16.9048	53.8156	35.1264	7.28221	8.95029	5.47441	2.28616	0.00100284	0.0214884	-	3	5422206	5426577	+	2036	-	PF12697:Alpha/beta hydrolase family
novel.1936	401.489	224.401	243.878	581.536	991.692	695.25	-1.38343	0.000957568	0.0209331	-	1	11897584	11906936	+	1344	-	PF12146:Serine aminopeptidase, S33
OS01G0364100	9.50895	10.1539	8.0289	22.8869	33.1161	47.4449	-1.90441	0.00184116	0.0316649	-	1	14825133	14828267	+	2189	protein_coding	Os01g0364100 protein [Source:UniProtKB/TrEMBL;Acc:Q9ARW4]
OS01G0881300	9417.03	13982.9	14314.5	5323.29	6423.63	4973.5	1.1735	0.000571786	0.015175	SWEET1A	1	38254053	38257595	+	1577	protein_coding	Bidirectional sugar transporter SWEET1a [Source:UniProtKB/Swiss-Prot;Acc:Q8RZQ8]
OS05G0211100	121.503	58.8925	35.1264	10.4032	16.1105	6.38681	2.70905	5.31582e-05	0.00317079	-	5	6882735	6884848	-	1619	protein_coding	Os05g0211100 protein [Source:UniProtKB/TrEMBL;Acc:Q6L4I8]
OS09G0132900	555.745	218.308	378.362	835.373	1560.04	1226.27	-1.65225	0.000496392	0.0138264	-	9	2501675	2504379	+	1350	protein_coding	GDSL-motif lipase/hydrolase-like [Source:UniProtKB/TrEMBL;Acc:Q6K449]
OS01G0694500	44.3751	82.2465	48.1734	7.28221	17.9006	15.5108	2.09469	0.000303529	0.0101307	-	1	28708990	28710370	-	1381	protein_coding	Os01g0694500 protein [Source:UniProtKB/TrEMBL;Acc:A0A0P0V6X1]
novel.23501	386.697	937.203	215.777	785.438	2953.6	3379.53	-2.20901	0.00126145	0.0247177	-	3	15956679	15966591	+	7517	-	-
novel.10412	9.50895	0	4.01445	31.2095	36.6962	52.0069	-3.15717	0.000221592	0.0083234	-	11	10150758	10151855	+	1098	-	-
OS08G0152366	62.3364	81.2311	33.1192	56.177	853.858	368.61	-2.85579	0.00039985	0.0119453	-	8	3007271	3008757	-	1487	protein_coding	Os08g0152366 protein [Source:UniProtKB/TrEMBL;Acc:A0A0P0XBT6]
OS05G0142000	15.8482	25.3847	12.0433	0	2.68509	2.7372	3.26027	0.00102719	0.0218526	-	5	2436924	2437582	-	659	protein_coding	Os05g0142000 protein [Source:UniProtKB/TrEMBL;Acc:Q75KG1]
novel.6995	25.3572	13.2	12.0433	3.12095	2.68509	1.8248	2.73473	0.0019734	0.0332198	-	10	6812985	6836552	-	368	-	-
novel.34335	159.539	80.2157	77.2781	149.805	498.531	520.069	-1.88271	0.00123606	0.0243945	-	5	27602368	27605493	+	2548	-	PF01603:Protein phosphatase 2A regulatory B subunit (B56 family)
novel.44389	61.2799	74.1233	88.3179	30.1691	34.9061	18.248	1.42595	0.00260446	0.0393765	-	8	19907999	19929333	+	1085	-	-
OS09G0544400	19.0179	27.4155	24.0867	39.532	247.028	366.785	-3.21197	1.10535e-05	0.00104908	-	9	21496586	21505763	+	7766	protein_coding	Os09g0544400 protein [Source:UniProtKB/TrEMBL;Acc:A0A0P0XQK1]
novel.48161	103.542	98.4927	64.2312	138.362	289.989	385.033	-1.61201	0.00123649	0.0243945	-	9	22519467	22535488	+	6416	-	-
novel.14597	10.5655	0	1.00361	49.9351	45.6465	16.4232	-3.28535	0.00189074	0.0322739	-	12	22833888	22834498	.	611	-	-
OS06G0136600	259.911	286.339	125.452	54.0964	81.4477	98.5394	1.51922	0.00166268	0.0296569	-	6	1931305	1936376	-	1676	protein_coding	Os06g0136600 protein [Source:UniProtKB/TrEMBL;Acc:Q5VNT9]
OS09G0488700	52.8275	98.4927	94.3396	40.5723	19.6906	13.686	1.73918	0.0024596	0.0380196	-	9	18850291	18853114	+	1397	protein_coding	Os09g0488700 protein [Source:UniProtKB/TrEMBL;Acc:A0A0P0XPW5]
OS11G0652600	27.4703	10.1539	30.1084	47.8545	82.3427	112.225	-1.8413	0.00197478	0.0332198	-	11	26049506	26053657	-	2227	protein_coding	Os11g0652600 protein [Source:UniProtKB/TrEMBL;Acc:A0A0P0Y4X5]
novel.17065	6.3393	72.0926	26.0939	0	0	0.912401	6.68265	1.19322e-05	0.00110964	-	2	10122657	10124328	-	1672	-	-
novel.1789	94.0329	357.417	213.769	69.7011	44.7515	44.7077	2.06521	0.000260061	0.00917091	-	1	10509008	10513499	+	1901	-	PF00266:Aminotransferase class-V
novel.27524	82.4109	49.754	39.1409	107.152	176.321	240.874	-1.61569	0.00135769	0.0258354	-	4	15372867	15375334	-	2305	-	-
novel.25163	97.2026	190.893	60.2167	202.861	509.272	586.674	-1.89904	0.0012536	0.0246268	-	3	30273744	30277725	+	2768	-	PF00454:Phosphatidylinositol 3- and 4-kinase
OS03G0694000	65.5061	92.4003	4.01445	0	0.895029	2.7372	5.44726	1.22363e-05	0.00113335	-	3	27791020	27792047	-	1028	protein_coding	Germin-like protein 3-6 [Source:UniProtKB/Swiss-Prot;Acc:Q851K1]
novel.48283	588.498	650.864	282.015	1531.34	1263.78	1418.78	-1.46983	0.000523216	0.0142948	-	Syng_TIGR_014	2625	4197	-	1573	-	-
OS06G0329900	42.262	20.3078	11.0397	2.08063	5.37018	2.7372	2.83895	0.0011024	0.0228557	-	6	13041900	13044158	+	1439	protein_coding	Os06g0329900 protein [Source:UniProtKB/TrEMBL;Acc:Q69UX7]
OS02G0204400	8.4524	5.07694	9.03251	29.1288	28.6409	25.5472	-1.88481	0.00239153	0.0373684	UVR3	2	5835504	5838694	+	1669	protein_coding	(6-4)DNA photolyase [Source:UniProtKB/Swiss-Prot;Acc:Q0E2Y1]
novel.19792	278.929	339.14	137.495	410.925	804.631	981.744	-1.54041	0.00258199	0.0391766	-	2	31009240	31033613	-	6479	-	PF07926:TPR/MLP1/MLP2-like protein
novel.31976	0	0	1.00361	14.5644	29.536	41.9705	-6.29034	6.67808e-06	0.000758702	-	5	7826298	7827199	-	902	-	-
OS03G0645900	15.8482	8.12311	2.00722	152.926	285.514	301.092	-4.83827	1.01417e-13	2.92374e-10	NCED3	3	24959201	24961260	+	2060	protein_coding	9-cis-epoxycarotenoid dioxygenase NCED3, chloroplastic [Source:UniProtKB/Swiss-Prot;Acc:Q5MBR5]
OS07G0602000	11.622	57.8771	8.0289	0	1.79006	1.8248	4.38715	0.000291334	0.00989549	-	7	24567545	24570285	-	1230	protein_coding	Os07g0602000 protein [Source:UniProtKB/TrEMBL;Acc:Q7XIG2]
novel.27881	118.334	50.7694	189.683	307.933	673.957	521.894	-2.06751	0.000248833	0.00891123	-	4	19289586	19293011	+	2289	-	PF15249:Conserved region of unknown function on GLTSCR protein
OS07G0691800	462.769	340.155	532.918	229.91	118.144	104.014	1.56465	0.00057372	0.0151812	TBP2	7	29435879	29440130	-	1645	protein_coding	26S protease regulatory subunit 4 homolog [Source:UniProtKB/Swiss-Prot;Acc:P46466]
novel.40300	25.3572	21.3232	13.047	53.0561	94.8731	115.875	-2.14616	6.12123e-05	0.00347054	-	7	14774611	14781608	-	2504	-	PF00013:KH domain
OS02G0540400	201.801	295.478	232.838	92.5881	131.569	114.963	1.10537	0.00276268	0.0409221	-	2	20056435	20057359	-	925	protein_coding	Os02g0540400 protein [Source:UniProtKB/TrEMBL;Acc:Q6ETG2]
OS01G0197700	25.3572	70.0618	101.365	6.24189	20.5857	13.686	2.27366	0.00116666	0.0236231	CKX2	1	5270449	5275585	-	2147	protein_coding	Cytokinin dehydrogenase 2 [Source:UniProtKB/Swiss-Prot;Acc:Q4ADV8]
OS09G0327200	26.4137	16.2462	22.0795	54.0964	92.188	138.685	-2.1404	7.18874e-05	0.00392876	-	9	9647717	9650347	-	2268	protein_coding	Pentatricopeptide repeat-containing protein At4g02750 [Source:Projected from Arabidopsis thaliana (AT4G02750) UniProtKB/Swiss-Prot;Acc:Q9SY02]
OS02G0318200	58.1102	23.3539	79.2854	163.329	273.879	231.75	-2.05743	0.000108989	0.00517489	-	2	12650106	12651398	-	1293	protein_coding	Os02g0318200 protein [Source:UniProtKB/TrEMBL;Acc:B9F5B4]
novel.40267	80.2978	748.341	135.488	26.0079	80.5526	40.1457	2.71495	0.000942664	0.0207054	-	7	14533181	14534397	+	977	-	PF02427:Photosystem I reaction centre subunit IV / PsaE
OS08G0189600	285.268	54.831	58.2095	14.5644	19.6906	15.5108	2.99878	3.97408e-05	0.00264733	GER6	8	5242497	5243656	+	982	protein_coding	Germin-like protein 8-7 [Source:UniProtKB/Swiss-Prot;Acc:Q6YZZ2]
OS03G0843100	140.521	293.447	133.48	72.8221	44.7515	51.0945	1.75237	0.00036797	0.0113694	-	3	35432738	35434589	-	1148	protein_coding	Os03g0843100 protein [Source:UniProtKB/TrEMBL;Acc:Q75LE2]
OS04G0529600	67.6192	73.108	74.2673	162.289	168.266	150.546	-1.1618	0.000636232	0.01605	-	4	26498847	26503177	+	1479	protein_coding	OSJNBa0074L08.13 protein [Source:UniProtKB/TrEMBL;Acc:Q7X7D6]
OS03G0249100	1089.3	605.171	1154.15	2527.97	2382.57	2566.59	-1.39223	0.000229498	0.00849584	-	3	7871494	7873366	+	1795	protein_coding	Expressed protein [Source:UniProtKB/TrEMBL;Acc:Q10P30]
OS03G0111300	215.536	3590.41	54.1951	76.9833	77.8675	94.8897	3.95009	0.000222972	0.00836163	LTP-2	3	652323	652798	-	476	protein_coding	Non-specific lipid-transfer protein 2 [Source:UniProtKB/Swiss-Prot;Acc:Q10ST8]
OS02G0744900	532.501	2157.7	1357.89	186.216	216.597	168.794	2.82412	1.43466e-07	4.66021e-05	CHLP	2	31246225	31248801	+	1828	protein_coding	Geranylgeranyl reductase [Source:UniProtKB/TrEMBL;Acc:U5LY03]
OS01G0186000	200.744	297.509	89.3215	27.0482	75.1825	38.3209	2.06115	0.00063362	0.0160232	-	1	4572565	4573271	-	707	protein_coding	Os01g0186000 protein [Source:UniProtKB/TrEMBL;Acc:A0A0P0UZM3]
OS12G0448900	1060.78	684.372	116.419	67.6205	146.785	116.787	2.49004	0.000498672	0.0138633	-	12	15330237	15340502	-	2252	protein_coding	Alpha-dioxygenase 1 [Source:Projected from Arabidopsis thaliana (AT3G01420) UniProtKB/Swiss-Prot;Acc:Q9SGH6]
novel.28618	34.8661	28.4309	16.0578	63.4592	82.3427	109.488	-1.68844	0.00081484	0.0189381	-	4	23131578	23135902	+	3664	-	PF13041:PPR repeat family|PF01535:PPR repeat
novel.34418	2.1131	0	1.00361	20.8063	9.84532	9.12401	-3.68217	0.00241759	0.0375214	-	5	28019596	28020458	.	863	-	-
OS01G0132000	4575.92	3520.35	531.914	336.022	630.996	513.682	2.54263	0.000245348	0.00884136	-	1	1760310	1761065	-	564	protein_coding	Os01g0132000 protein [Source:UniProtKB/TrEMBL;Acc:Q9LGB2]
OS03G0308200	193.349	132	47.1698	157.088	750.93	973.532	-2.33705	0.00118103	0.0238095	-	3	10970763	10979238	-	3612	protein_coding	Cyclin, putative, expressed [Source:UniProtKB/TrEMBL;Acc:Q10MI0]
OS12G0613700	229.271	389.909	221.798	296.49	1222.61	1614.95	-1.89802	0.00219433	0.0355891	ARF25	12	26002370	26008343	-	3887	protein_coding	Auxin response factor 25 [Source:UniProtKB/Swiss-Prot;Acc:Q2QM84]
OS11G0449600	87.6936	543.233	125.452	18.7257	36.6962	25.5472	3.22173	8.94421e-06	0.000899689	-	11	15075242	15075772	+	531	protein_coding	Expressed protein [Source:UniProtKB/TrEMBL;Acc:Q53JD9]
novel.14372	40.1489	34.5232	38.1373	13.5241	9.84532	4.56201	2.02338	0.000851198	0.0194754	-	12	21548672	21551118	-	867	-	-
OS10G0530600	147.917	72.0926	49.177	18.7257	20.5857	14.5984	2.31949	6.07356e-05	0.00345863	-	10	20629087	20629985	+	899	protein_coding	Glutathione S-transferase, N-terminal domain containing protein, expressed [Source:UniProtKB/TrEMBL;Acc:Q8LMI9]
novel.31715	42.262	56.8617	44.1589	19.766	8.05526	12.7736	1.82914	0.00101079	0.0215887	-	5	5266083	5277751	-	2050	-	PF17067:Ribosomal protein S31e
EPlOSAG00000021034	24.3006	10.1539	12.0433	55.1367	57.2819	65.6929	-1.94137	0.000307569	0.0102073	-	1	5670694	5670729	+	36	ncRNA
OS09G0472900	740.641	156.37	77.2781	9.36284	44.7515	20.0728	3.71159	1.37476e-05	0.00124338	-	9	18067436	18068411	+	741	protein_coding	Os09g0472900 protein [Source:UniProtKB/TrEMBL;Acc:Q0J103]
novel.39529	83.4674	72.0926	27.0975	96.7493	289.989	323.902	-1.96119	0.00151457	0.0278998	-	7	5537797	5557229	+	6336	-	PF00575:S1 RNA binding domain|PF05843:Suppressor of forked protein (Suf)
OS06G0161900	51.7709	28.4309	52.1878	119.636	184.376	100.364	-1.6117	0.00069445	0.0169303	-	6	3131221	3134226	+	1834	protein_coding	Os06g0161900 protein [Source:UniProtKB/TrEMBL;Acc:Q5WA97]
OS05G0108800	694.153	567.602	745.684	344.344	187.956	145.072	1.56839	0.000373833	0.0114524	-	5	492384	494192	+	740	protein_coding	Cytochrome b5 protein [Source:UniProtKB/TrEMBL;Acc:I3QD60]
novel.41924	64.4495	43.6617	40.1445	144.604	171.846	158.758	-1.68203	2.05974e-05	0.00169656	-	7	26978363	27001628	-	3522	-	-
novel.37648	111.994	85.2926	61.2203	109.233	334.741	431.566	-1.76092	0.00212286	0.0348275	-	6	25046037	25054506	+	5846	-	PF16206:C-terminal region of Mon2 protein|PF09324:Domain of unknown function (DUF1981)|PF01369:Sec7 domain
OS01G0585300	16.9048	100.523	36.13	2.08063	9.84532	11.8612	2.68082	0.00168864	0.0299347	-	1	22754546	22755398	-	754	protein_coding	Os01g0585300 protein [Source:UniProtKB/TrEMBL;Acc:Q0JLN9]
novel.11946	170.105	244.709	148.535	306.893	591.614	717.148	-1.52034	0.000902486	0.0202078	-	11	27997629	28005035	+	4573	-	-
novel.31025	35.9227	50.7694	31.112	10.4032	11.6354	3.64961	2.20067	0.000612786	0.0157731	-	5	976221	977156	.	936	-	-
OS05G0342000	39.0923	579.787	160.578	7.28221	28.6409	14.5984	3.94348	7.26975e-06	0.000798882	-	5	16046996	16047764	-	769	protein_coding	Os05g0342000 protein [Source:UniProtKB/TrEMBL;Acc:A0A0P0WL04]
novel.39659	1.05655	7.10772	0	7.28221	44.7515	31.934	-3.36272	0.00290666	0.0422588	-	7	6407969	6409645	.	1677	-	PF00078:Reverse transcriptase (RNA-dependent DNA polymerase)
OS01G0254000	7735	4647.43	5541.95	3220.82	2623.33	2154.18	1.16419	0.00162923	0.0292411	-	1	8413916	8418925	-	1048	protein_coding	GTP-binding protein [Source:UniProtKB/TrEMBL;Acc:Q9SDK4]
novel.26675	29.5834	5.07694	19.0686	60.3383	64.4421	71.1673	-1.86919	0.00328373	0.0452804	-	4	3705683	3707594	+	1794	-	-
novel.37050	106.712	79.2003	82.2962	170.612	387.548	429.741	-1.88191	6.6766e-05	0.00371042	-	6	19516902	19524800	-	3282	-	PF00271:Helicase conserved C-terminal domain|PF00270:DEAD/DEAH box helicase
OS04G0482000	1032.25	1309.85	776.796	477.505	486.001	499.084	1.09247	0.00158448	0.0286714	MSRA2-1	4	24103028	24104868	-	1030	protein_coding	Peptide methionine sulfoxide reductase A2-1 [Source:UniProtKB/Swiss-Prot;Acc:Q7XUP7]
novel.23203	4.2262	3.04616	1.00361	5.20158	32.2211	43.7953	-3.3038	0.00107318	0.0225504	-	3	13317727	13326828	+	3695	-	PF08699:Argonaute linker 1 domain|PF16486:N-terminal domain of argonaute
OS05G0227600	11683.3	8696.8	16564.6	5828.89	2378.09	1736.3	1.89364	0.000508376	0.0140247	-	5	7746542	7748227	-	1686	protein_coding	Os05g0227600 protein [Source:UniProtKB/TrEMBL;Acc:Q84PC5]
novel.19740	24.3006	26.4001	27.0975	55.1367	135.149	129.561	-2.04099	7.48264e-05	0.00401874	-	2	30685272	30686544	.	1273	-	-
novel.2928	32.753	2.03078	67.242	192.458	482.421	323.902	-3.29107	0.000120441	0.0055449	-	1	22705397	22707733	.	2337	-	-
OS07G0272700	2.1131	0	1.00361	5.20158	17.9006	19.1604	-3.77829	0.00239452	0.0373899	-	7	10109609	10111426	+	1818	protein_coding	Os07g0272700 protein [Source:UniProtKB/TrEMBL;Acc:Q6Z4J4]
OS03G0250301	19.0179	343.201	146.527	2.08063	15.2155	22.81	3.65967	0.000160797	0.00659869	-	3	7938935	7939534	-	600	protein_coding	Os03g0250301 protein [Source:UniProtKB/TrEMBL;Acc:A0A0P0VVK5]
novel.42329	16.9048	21.3232	12.0433	46.8142	108.299	103.101	-2.36297	1.99215e-05	0.00165179	-	7	29182947	29188455	+	3005	-	PF06964:Alpha-L-arabinofuranosidase C-terminal domain
OS01G0803200	4236.76	10529.6	1493.38	1270.22	1620.9	1210.76	1.98693	0.00205256	0.0341545	-	1	34033159	34034924	+	1061	protein_coding	Cysteine proteinase inhibitor [Source:UniProtKB/TrEMBL;Acc:A2ZYR4]
novel.12405	5.28275	5.07694	6.02167	13.5241	37.5912	25.5472	-2.23006	0.00237196	0.0371887	-	12	1527838	1528500	-	663	-	-
OS01G0111900	4556.9	12440.5	10254.9	3393.51	3461.97	2722.61	1.50858	0.000938039	0.0206826	-	1	625986	627009	+	1024	protein_coding	Os01g0111900 protein [Source:UniProtKB/TrEMBL;Acc:Q657G1]
OS02G0611800	3956.78	3223.86	2993.78	1380.5	1821.38	1243.6	1.19447	0.000354564	0.0111726	HCT2	2	24080704	24084615	+	1716	protein_coding	Hydroxycinnamoyltransferase 2 [Source:UniProtKB/Swiss-Prot;Acc:Q6K638]
novel.9560	6.3393	16.2462	16.0578	1.04032	0	1.8248	3.76463	0.00217988	0.0354763	-	11	2427530	2428711	+	1013	-	-
OS03G0130700	21.131	32.4924	13.047	52.0158	81.4477	114.963	-1.89926	0.000701322	0.0170438	-	3	1737302	1742634	-	3825	protein_coding	Os03g0130700 protein [Source:UniProtKB/TrEMBL;Acc:A0A0P0VSM4]
OS05G0179100	430.016	868.157	342.232	153.967	241.658	193.429	1.47714	0.00199272	0.0334499	-	5	4722809	4723431	+	623	protein_coding	Os05g0179100 protein [Source:UniProtKB/TrEMBL;Acc:B7F8Y1]
OS01G0932500	5.28275	278.216	29.1048	0	11.6354	11.8612	3.72719	0.00348606	0.047017	HAK6	1	40902494	40907438	-	2410	protein_coding	Potassium transporter 6 [Source:UniProtKB/Swiss-Prot;Acc:Q5JMH0]
novel.47421	8.4524	52.8002	66.2384	3.12095	0.895029	3.64961	4.06553	2.68833e-05	0.00201774	-	9	18664039	18671699	+	1433	-	PF00240:Ubiquitin family|PF01020:Ribosomal L40e family
OS05G0420600	8856	6161.38	9477.11	3998.97	3156.77	2539.21	1.3372	0.00025099	0.00896066	CC-1	5	20630043	20632322	+	742	protein_coding	Cytochrome c [Source:UniProtKB/Swiss-Prot;Acc:Q0DI31]
OS05G0573800	90.8633	100.523	120.433	222.627	357.117	409.668	-1.66614	3.16027e-05	0.00225651	-	5	28585627	28588880	+	1171	protein_coding	Os05g0573800 protein [Source:UniProtKB/TrEMBL;Acc:Q6F355]
OS07G0130100	128.899	120.831	19.0686	11.4435	27.7459	19.1604	2.19983	0.00318812	0.0446062	-	7	1590912	1593270	-	2359	protein_coding	Os07g0130100 protein [Source:UniProtKB/TrEMBL;Acc:Q84ZI4]
OS01G0257300	20.0744	67.0156	23.0831	4.16126	12.5304	3.64961	2.42922	0.00264837	0.0397751	RAA1	1	8586157	8586941	-	785	protein_coding	Flowering-promoting factor 1-like protein 1 [Source:UniProtKB/Swiss-Prot;Acc:Q9LGE3]
novel.12920	108.825	95.4465	73.2637	18.7257	25.0608	13.686	2.27022	1.77861e-06	0.000317985	-	12	5621029	5621745	.	717	-	-
OS12G0570700	238.78	233.539	48.1734	21.8466	23.2708	10.0364	3.23952	2.31233e-06	0.000383664	MT4A	12	23501423	23502359	+	600	protein_coding	Metallothionein-like protein [Source:UniProtKB/TrEMBL;Acc:A1L4T7]
OS06G0628500	13.7351	243.693	39.1409	5.20158	2.68509	0	5.25329	4.67409e-06	0.000604484	-	6	25410601	25418246	-	2487	protein_coding	Os06g0628500 protein [Source:UniProtKB/TrEMBL;Acc:A0A0P0WZB7]
novel.25140	36.9792	34.5232	63.2276	189.337	108.299	107.663	-1.58696	0.000983906	0.0212613	-	3	30194564	30195561	.	998	-	-
novel.39086	71.8454	667.11	255.921	57.2173	51.0167	13.686	3.02988	0.00014602	0.00615417	-	7	2663153	2664031	-	708	-	-
novel.46340	234.554	191.908	172.621	383.876	503.902	414.23	-1.12041	0.000880442	0.0198603	-	9	8417859	8421727	-	3767	-	-
OS02G0199200	177.5	228.462	180.65	405.723	545.073	418.792	-1.2234	0.000313185	0.0103333	-	2	5566073	5567620	+	1548	protein_coding	Os02g0199200 protein [Source:UniProtKB/TrEMBL;Acc:Q6H726]
OS06G0575500	17.9613	9.13849	20.0722	61.3786	93.9781	60.2185	-2.19342	3.76159e-05	0.00260158	-	6	22356485	22359985	-	2082	protein_coding	Os06g0575500 protein [Source:UniProtKB/TrEMBL;Acc:A0A0P0WYE3]
OS03G0807900	258.855	1039.76	97.3504	81.1446	61.757	82.1161	2.63338	0.00048822	0.0136814	-	3	33771756	33773581	+	1217	protein_coding	Expressed protein [Source:UniProtKB/TrEMBL;Acc:Q84M38]
novel.23063	42.262	40.6155	24.0867	62.4189	156.63	162.407	-1.83641	0.000645103	0.0161425	-	3	12522092	12532721	+	6931	-	PF01208:Uroporphyrinogen decarboxylase (URO-D)
OS01G0533400	27.4703	667.11	174.629	4.16126	13.4254	9.12401	5.01837	1.04201e-07	3.78062e-05	-	1	19295569	19302138	-	2864	protein_coding	Beta-galactosidase 1 [Source:UniProtKB/Swiss-Prot;Acc:Q8RUV9]
OS04G0395800	36.9792	2.03078	24.0867	0	1.79006	0	5.08828	0.000868432	0.0196939	TIFY9	4	19492605	19497140	+	919	protein_coding	Protein TIFY 9 [Source:UniProtKB/Swiss-Prot;Acc:Q7XV97]
OS03G0180100	2071.89	1099.67	1523.48	141.483	416.189	213.502	2.60531	3.04349e-07	8.56001e-05	-	3	4199851	4200735	-	885	protein_coding	Os03g0180100 protein [Source:UniProtKB/TrEMBL;Acc:A0A0P0VTW5]
OS11G0241200	45.4316	38.5848	37.1337	12.4838	4.47515	10.9488	2.12687	0.000391996	0.0118333	-	11	7551980	7552671	-	692	protein_coding	Expressed protein [Source:UniProtKB/TrEMBL;Acc:Q53M14]
novel.39592	12.6786	0	0	42.6529	44.7515	38.3209	-3.3201	0.00356582	0.0475678	-	7	5851201	5852365	.	1165	-	-
novel.1911	58.1102	137.077	103.372	31.2095	20.5857	9.12401	2.2992	0.000129958	0.00573083	-	1	11690379	11691213	+	706	-	PF13639:Ring finger domain
OS05G0567600	150.03	124.893	328.181	43.6932	30.431	42.8829	2.3672	4.99008e-06	0.000628639	-	5	28253508	28255090	+	667	protein_coding	Os05g0567600 protein [Source:UniProtKB/TrEMBL;Acc:B9FI64]
novel.17334	2.1131	1.01539	2.00722	17.6854	47.4366	45.6201	-4.43568	1.4515e-06	0.000281311	-	2	12923725	12931837	-	4008	-	PF00664:ABC transporter transmembrane region|PF00005:ABC transporter
novel.17210	69.7323	81.2311	56.2023	37.4513	11.6354	15.5108	1.6901	0.0035179	0.047253	-	2	11426945	11474757	-	5444	-	PF00139:Legume lectin domain|PF00069:Protein kinase domain
OS04G0447700	38.0358	23.3539	45.1626	11.4435	6.26521	4.56201	2.27117	0.000556315	0.0149081	-	4	22323860	22326881	+	1344	protein_coding	Os04g0447700 protein [Source:UniProtKB/TrEMBL;Acc:Q0JCV5]
novel.8206	11.622	53.8156	10.0361	3.12095	0	0	4.6736	0.000412385	0.0121057	-	10	18712351	18712603	.	253	-	-
OS05G0592000	106.712	21.3232	54.1951	158.128	273.879	235.4	-1.87411	0.00189334	0.0322739	-	5	29494549	29495754	+	1058	protein_coding	Os05g0592000 protein [Source:UniProtKB/TrEMBL;Acc:Q6L4S2]
novel.40888	43.3185	95.4465	42.1517	113.394	268.509	259.122	-1.82546	0.000835865	0.0192199	-	7	20818884	20823915	-	4858	-	-
OS01G0940800	100.372	242.678	27.0975	1.04032	16.1105	14.5984	3.53477	0.000127665	0.00569507	-	1	41349731	41351118	+	1244	protein_coding	Os01g0940800 protein [Source:UniProtKB/TrEMBL;Acc:Q8S9R1]
OS01G0290901	124.673	251.816	270.975	40.5723	44.7515	32.8465	2.45435	1.23411e-07	4.18563e-05	-	1	10536286	10536571	-	286	ncRNA
OS10G0516900	215.536	143.17	425.532	43.6932	34.9061	31.0216	2.84053	5.87129e-08	2.46199e-05	-	10	19971805	19972640	-	733	protein_coding	Expressed protein [Source:UniProtKB/TrEMBL;Acc:Q7XCS8]
OS04G0511200	550.462	577.756	66.2384	33.2901	37.5912	70.2549	3.08026	3.14887e-05	0.00225536	PXG	4	25563419	25565153	-	1035	protein_coding	Peroxygenase [Source:UniProtKB/Swiss-Prot;Acc:Q7FAX1]
novel.38979	158.482	185.816	188.679	344.344	534.332	542.879	-1.41559	8.63055e-05	0.00451484	-	7	1977811	1985114	-	6942	-	PF04434:SWIM zinc finger
OS01G0297700	22.1875	42.6463	5.01806	0	0	0	7.06216	6.00084e-06	0.000713388	-	1	10911297	10914638	+	1571	protein_coding	WAT1-related protein [Source:UniProtKB/TrEMBL;Acc:Q5JNG4]
OS03G0383600	22.1875	62.9541	28.1011	6.24189	9.84532	4.56201	2.45261	0.000567722	0.0150845	-	3	15208874	15210538	+	1665	protein_coding	3-ketoacyl-CoA synthase [Source:UniProtKB/TrEMBL;Acc:Q10KI1]
novel.44839	347.605	173.631	111.401	428.61	773.305	968.97	-1.77934	0.00108868	0.0227649	-	8	23612996	23614824	-	1829	-	PF00153:Mitochondrial carrier protein
novel.28811	36.9792	52.8002	15.0542	47.8545	188.851	177.006	-1.98189	0.00323361	0.0447639	-	4	24161435	24168023	-	4470	-	-
novel.20167	25.3572	21.3232	33.1192	58.2577	118.144	144.159	-2.00722	0.000115788	0.00538391	-	2	33208854	33219652	+	4599	-	PF13176:Tetratricopeptide repeat|PF13181:Tetratricopeptide repeat|PF13374:Tetratricopeptide repeat
OS03G0656500	1624.97	2646.1	1697.11	4650.21	4179.79	5340.29	-1.24749	0.000482542	0.0135884	-	3	25613825	25616179	+	2355	protein_coding	K-exchanger, putative, expressed [Source:UniProtKB/TrEMBL;Acc:Q7Y0B2]
OS12G0615600	32.753	36.554	35.1264	45.7739	136.939	155.108	-1.69511	0.00241468	0.0375015	-	12	26117640	26120104	+	2465	protein_coding	Os12g0615600 protein [Source:UniProtKB/TrEMBL;Acc:A0A0P0YC73]
novel.14979	0	0	3.01084	8.32252	29.536	21.8976	-4.29501	0.000583572	0.0153116	-	12	24996007	25000542	+	410	-	-
OS01G0348900	72951.6	66356.6	7560.21	1532.38	5246.66	4397.77	3.71591	1.31692e-06	0.000259592	SALT	1	13903285	13904626	-	684	protein_coding	Salt stress-induced protein [Source:UniProtKB/TrEMBL;Acc:B7E7K3]
novel.37400	82.4109	136.062	83.2998	186.216	388.443	307.479	-1.54796	0.000646227	0.0161425	-	6	23505601	23510147	+	2695	-	PF00481:Protein phosphatase 2C
OS02G0134200	310.626	311.724	218.787	735.503	707.073	760.943	-1.38954	1.99822e-05	0.00165179	-	2	1799750	1800811	-	1062	protein_coding	Os02g0134200 protein [Source:UniProtKB/TrEMBL;Acc:Q6Z6I0]
novel.6832	91.9198	284.309	79.2854	19.766	59.967	40.1457	1.92331	0.00361587	0.0480097	-	10	3659556	3661761	+	2206	-	PF08392:FAE1/Type III polyketide synthase-like protein|PF08541:3-Oxoacyl-[acyl-carrier-protein (ACP)] synthase III C terminal
OS06G0288100	118.334	53.8156	98.354	52.0158	918.3	583.937	-2.52289	0.00197157	0.0332198	-	6	10469382	10471225	-	1844	protein_coding	Leucine-rich repeat receptor-like serine/threonine/tyrosine-protein kinase SOBIR1 [Source:Projected from Arabidopsis thaliana (AT2G31880) UniProtKB/Swiss-Prot;Acc:Q9SKB2]
OS04G0206700	488.126	912.834	638.297	298.57	225.547	158.758	1.57903	0.000238098	0.0086887	-	4	7163748	7166358	+	1727	protein_coding	Glycosyltransferase [Source:UniProtKB/TrEMBL;Acc:A0A0P0W7E9]
OS05G0231700	1596.45	3297.98	2798.07	1209.89	905.77	567.514	1.51969	0.000928341	0.0205671	-	5	8000718	8002989	+	1251	protein_coding	Os05g0231700 protein [Source:UniProtKB/TrEMBL;Acc:A0A0P0WJN9]
OS08G0189100	751.207	55.8464	12.0433	0	9.84532	5.47441	5.73541	0.00236287	0.0371187	GER3	8	5208389	5209389	+	827	protein_coding	Germin-like protein 8-2 [Source:UniProtKB/Swiss-Prot;Acc:Q6YZA9]
OS02G0523300	15.8482	8.12311	5.01806	15.6047	78.7626	95.8021	-2.71878	0.000586047	0.0153428	-	2	19091026	19097394	-	3626	protein_coding	Gamma-tubulin complex component [Source:UniProtKB/TrEMBL;Acc:A0A0P0VJP8]
OS01G0672166	4.2262	6.09233	2.00722	20.8063	33.1161	36.4961	-2.87895	9.54913e-05	0.00478764	-	1	27568812	27570626	-	1815	protein_coding	Os01g0672166 protein [Source:UniProtKB/TrEMBL;Acc:A0A0N7KDH3]
novel.28645	64.4495	121.847	58.2095	99.8703	332.056	373.172	-1.71978	0.00377993	0.0492801	-	4	23284622	23290500	+	4079	-	PF05183:RNA dependent RNA polymerase
OS12G0631600	381.414	285.324	577.077	760.47	1227.98	1123.17	-1.32296	0.00168316	0.0299095	-	12	27046194	27049741	+	1956	protein_coding	Expressed protein [Source:UniProtKB/TrEMBL;Acc:Q2QLR4]
OS10G0139700	59.1668	38.5848	67.242	121.717	149.47	145.072	-1.33562	0.00101535	0.0216423	-	10	2453934	2455722	-	1789	protein_coding	Cytochrome P450 family protein, expressed [Source:UniProtKB/TrEMBL;Acc:Q7XGZ5]
novel.46036	97.2026	33.5078	61.2203	7.28221	11.6354	4.56201	3.02759	4.95588e-06	0.000628008	-	9	4587651	4588153	.	503	-	-
novel.1395	32.753	9.13849	51.1842	72.8221	167.37	122.262	-1.96183	0.00277138	0.0409659	-	1	7771395	7778090	+	3258	-	PF07762:Protein of unknown function (DUF1618)
OS07G0142500	6.3393	3.04616	5.01806	23.9272	55.4918	55.6565	-3.23463	4.46373e-06	0.000584926	-	7	2181829	2182635	+	807	protein_coding	Early nodulin 75-like protein [Source:UniProtKB/TrEMBL;Acc:Q8H4K2]
OS08G0185900	20.0744	24.3693	11.0397	3.12095	4.47515	3.64961	2.29646	0.00383512	0.0496465	-	8	5034835	5035725	-	891	protein_coding	Os08g0185900 protein [Source:UniProtKB/TrEMBL;Acc:A0A0P0XCE4]
OS04G0407850	48.6013	14.2154	39.1409	79.064	231.813	288.319	-2.55645	7.28433e-05	0.0039529	-	4	20211382	20212986	-	1605	protein_coding	Os04g0407850 protein [Source:UniProtKB/TrEMBL;Acc:A0A0P0WAD9]
novel.32841	49.6578	56.8617	44.1589	104.032	263.139	320.253	-2.19059	2.29522e-05	0.00181283	-	5	19093434	19099197	+	4831	-	PF00176:SNF2 family N-terminal domain|PF00271:Helicase conserved C-terminal domain
OS07G0151800	1957.79	1971.88	2648.53	1059.04	723.184	812.037	1.34259	9.07118e-05	0.00467116	-	7	2721785	2723535	-	702	protein_coding	Os07g0151800 protein [Source:UniProtKB/TrEMBL;Acc:Q7XIY3]
OS07G0599600	95.0895	576.741	181.654	48.8948	43.8564	52.9193	2.55086	0.000113442	0.00529616	-	7	24472509	24473579	-	1071	protein_coding	Early nodulin 75-like protein [Source:UniProtKB/TrEMBL;Acc:Q8H5A3]
OS04G0457000	1482.34	5963.38	3900.04	244.474	107.404	52.9193	4.80998	8.13394e-13	1.87593e-09	-	4	22835913	22837163	-	1141	protein_coding	Chlorophyll a-b binding protein, chloroplastic [Source:UniProtKB/TrEMBL;Acc:Q7XV11]
novel.19338	14.7917	41.6309	40.1445	4.16126	10.7404	3.64961	2.37234	0.00187151	0.0320673	-	2	28578290	28579968	+	1267	-	-
novel.24321	0	3.04616	0	3.12095	59.967	65.6929	-5.39611	9.09727e-05	0.00467116	-	3	25087696	25088115	-	420	-	-
OS07G0658300	270.477	177.693	127.459	239.272	1038.23	1156.92	-2.08077	0.000782428	0.0184462	-	7	27713321	27722659	+	3324	protein_coding	Os07g0658300 protein [Source:UniProtKB/TrEMBL;Acc:Q0D3Z0]
OS05G0552900	8.4524	2.03078	17.0614	44.7336	36.6962	50.1821	-2.25459	0.00171805	0.0302468	-	5	27504934	27509339	-	2401	protein_coding	Os05g0552900 protein [Source:UniProtKB/TrEMBL;Acc:Q0DG49]
OS11G0245500	1817.27	1419.51	1362.91	3462.17	4894.92	4190.66	-1.44789	1.06045e-05	0.00101482	-	11	7817994	7824068	-	1271	protein_coding	Expressed protein [Source:UniProtKB/TrEMBL;Acc:Q53NA1]
OS03G0328600	41.2054	31.477	71.2565	120.677	185.271	162.407	-1.70211	0.000303977	0.010131	-	3	12028909	12029258	+	350	protein_coding	Os03g0328600 protein [Source:UniProtKB/TrEMBL;Acc:A0A0P0VXV3]
OS10G0546400	962.517	1748.5	832.998	523.279	293.57	208.94	1.7892	0.000380435	0.0115905	SMR1	10	21360059	21360924	-	866	protein_coding	Cyclin-dependent protein kinase inhibitor SMR1 [Source:UniProtKB/Swiss-Prot;Acc:Q9AV28]
OS07G0296000	14.7917	44.6771	42.1517	6.24189	8.95029	5.47441	2.29614	0.00115842	0.0235181	-	7	11575105	11586354	+	7182	protein_coding	Os07g0296000 protein [Source:UniProtKB/TrEMBL;Acc:A0A0P0X4V0]
OS05G0205400	281.042	378.74	107.387	29.1288	97.5582	85.7657	1.85041	0.00321299	0.0446124	-	5	6559752	6560051	+	300	protein_coding	Os05g0205400 protein [Source:UniProtKB/TrEMBL;Acc:Q5W6J0]
novel.20973	24.3006	23.3539	22.0795	57.2173	68.9173	73.9045	-1.52177	0.000510442	0.0140481	-	3	1081613	1082673	+	1061	-	-
novel.2580	68.6757	130.985	70.2529	153.967	331.161	409.668	-1.72941	0.000864783	0.0196691	-	1	19303393	19325937	-	7722	-	PF02364:1,3-beta-glucan synthase component|PF14288:1,3-beta-glucan synthase subunit FKS1, domain-1
OS01G0195400	1966.24	2675.55	5797.87	1037.19	1233.35	915.139	1.7124	0.000444623	0.0128179	-	1	5131629	5132915	-	1287	protein_coding	Os01g0195400 protein [Source:UniProtKB/TrEMBL;Acc:Q5SMX9]
novel.15585	7.39585	2.03078	5.01806	14.5644	26.8509	27.372	-2.25878	0.00341134	0.0463617	-	2	1073625	1076645	-	2419	-	PF00010:Helix-loop-helix DNA-binding domain
OS01G0231000	2056.05	2516.13	5268.96	1448.12	763.46	552.003	1.83249	0.000728475	0.0175191	IAA3	1	7249771	7254629	+	1570	protein_coding	Auxin-responsive protein IAA3 [Source:UniProtKB/Swiss-Prot;Acc:Q5NB25]
OS12G0242100	73.9585	105.6	467.683	12.4838	33.1161	3.64961	3.71385	2.21422e-05	0.00177932	-	12	7874284	7875247	-	964	protein_coding	Os12g0242100 protein [Source:UniProtKB/TrEMBL;Acc:Q2QV63]
novel.37217	17.9613	25.3847	24.0867	2.08063	5.37018	2.7372	2.71219	0.000445698	0.0128217	-	6	21482384	21483434	-	1006	-	-
novel.7569	15.8482	26.4001	26.0939	3.12095	4.47515	6.38681	2.28108	0.00167264	0.029808	-	10	13946197	13951550	+	1868	-	PF00929:Exonuclease
OS07G0267300	1146.36	561.51	473.705	351.627	181.691	116.787	1.74735	0.00176225	0.0308367	-	7	9564958	9565455	+	498	protein_coding	Os07g0267300 protein [Source:UniProtKB/TrEMBL;Acc:A0A0P0X5D1]
OS02G0617500	8.4524	2.03078	5.01806	17.6854	30.431	50.1821	-2.67189	0.000595754	0.0155078	-	2	24518341	24524346	+	2042	protein_coding
OS07G0160100	381.414	550.34	742.673	170.612	239.868	140.51	1.6034	0.000165319	0.0067602	YAB1	7	3219923	3229237	+	6441	protein_coding	Protein YABBY 1 [Source:UniProtKB/Swiss-Prot;Acc:Q7XIM7]
novel.7482	177.5	203.078	78.2818	253.837	750.035	941.598	-2.08438	0.000442417	0.0127863	-	10	13005982	13014114	+	4325	-	-
OS12G0630100	1069.23	1136.22	152.549	4.16126	69.8123	89.4153	3.84943	3.49371e-05	0.00245657	-	12	26956203	26956894	-	692	protein_coding	Os12g0630100 protein [Source:UniProtKB/TrEMBL;Acc:Q2QLS8]
OS02G0258800	1715.84	5792.79	281.011	115.475	298.045	353.099	3.34471	0.000104915	0.00512898	-	2	8973633	8977322	+	653	protein_coding	Os02g0258800 protein [Source:UniProtKB/TrEMBL;Acc:Q6K249]
novel.30705	12.6786	12.1847	14.0506	33.2901	57.2819	65.6929	-2.00774	0.000231166	0.00853022	-	4	34857823	34859231	.	1409	-	-
OS05G0535100	23.2441	23.3539	23.0831	55.1367	54.5968	65.6929	-1.33244	0.0025213	0.0385091	-	5	26570425	26573958	-	2092	protein_coding	'putative beta-1,3-glucanase [Source:UniProtKB/TrEMBL;Acc:Q6L5J3]
OS01G0369200	236.667	223.385	322.16	702.213	700.808	800.176	-1.49386	6.35083e-06	0.000747292	-	1	15146089	15152275	+	2632	protein_coding	Cullin-like protein [Source:UniProtKB/TrEMBL;Acc:Q93VL5]
novel.17935	94.0329	57.8771	91.3287	31.2095	19.6906	10.9488	1.98207	0.00028385	0.00975624	-	2	19449371	19453581	-	2708	-	PF05637:galactosyl transferase GMA12/MNN10 family
OS03G0116400	869.54	846.834	790.846	465.021	413.504	385.946	0.987782	0.000722971	0.0174231	-	3	932241	934775	+	1366	protein_coding	Rhomboid-like protein [Source:UniProtKB/TrEMBL;Acc:Q10SN4]
OS08G0544800	1753.87	2050.07	1922.92	3126.15	4690.85	4857.63	-1.14616	0.000643973	0.0161425	PCF2	8	27296219	27297834	-	1616	protein_coding	Transcription factor PCF2 [Source:UniProtKB/Swiss-Prot;Acc:Q6ZBH6]
novel.4764	87.6936	171.601	27.0975	12.4838	8.05526	21.8976	2.75395	0.000208474	0.00800005	-	1	33642080	33650929	+	2285	-	PF13905:Thioredoxin-like
novel.7380	62.3364	1.01539	11.0397	152.926	179.006	197.991	-2.8347	0.00248529	0.0382048	-	10	11842592	11843360	-	769	-	-
OS10G0523900	22.1875	4.06155	5.01806	52.0158	45.6465	105.839	-2.70814	0.000336354	0.0108041	-	10	20355076	20355657	+	582	protein_coding	AP2 domain containing protein [Source:UniProtKB/TrEMBL;Acc:Q8H099]
novel.36680	71.8454	117.785	62.224	138.362	312.365	375.909	-1.71519	0.000908697	0.0203074	-	6	14418146	14428766	-	9439	-	PF00929:Exonuclease
OS06G0242700	66.5626	74.1233	6.02167	1.04032	6.26521	6.38681	3.40739	0.000523272	0.0142948	-	6	7406037	7408609	-	2036	protein_coding	Os06g0242700 protein [Source:UniProtKB/TrEMBL;Acc:B7EHF3]
OS01G0306400	171.161	86.308	116.419	30.1691	17.0056	20.9852	2.46029	6.2939e-07	0.000148119	-	1	11378620	11380071	+	1452	protein_coding	Os01g0306400 protein [Source:UniProtKB/TrEMBL;Acc:A0A0N7KCU0]
novel.12835	19.0179	0	2.00722	64.4995	52.8067	73.9045	-3.19195	0.00127761	0.024935	-	12	4665347	4667527	-	2181	-	-
OS12G0555200	248.289	125.908	110.397	5.20158	51.0167	44.7077	2.25917	0.00223287	0.0359363	-	12	22591681	22593505	+	806	protein_coding	Os12g0555200 protein [Source:UniProtKB/TrEMBL;Acc:Q2QNT0]
OS02G0112900	994.213	416.309	23.0831	0	0.895029	3.64961	8.27478	9.96192e-12	1.64108e-08	GABA-T	2	679468	697321	-	1601	protein_coding	Probable gamma-aminobutyrate transaminase 4 [Source:UniProtKB/Swiss-Prot;Acc:Q6ZH29]
OS11G0157200	5197.17	8135.29	5968.48	3571.4	2480.13	1860.39	1.28665	0.00135942	0.025847	-	11	2738439	2739463	-	1025	protein_coding	Harpin-induced protein 1 (Hin1), putative [Source:UniProtKB/TrEMBL;Acc:Q53NC9]
novel.21908	71.8454	125.908	39.1409	126.918	405.448	540.142	-2.17911	0.0007054	0.0171069	-	3	5779290	5789246	-	5167	-	PF01909:Nucleotidyltransferase domain
novel.12836	11.622	0	1.00361	41.6126	44.7515	30.1092	-3.21665	0.00134351	0.025629	-	12	4674065	4675505	.	1441	-	-
OS02G0177600	1996.88	7907.84	2810.11	732.382	1186.81	963.496	2.14096	0.000170784	0.00689805	-	2	4280502	4285929	+	2043	protein_coding	Os02g0177600 protein [Source:UniProtKB/TrEMBL;Acc:A0A0P0VFD3]
OS01G0844500	12534.9	6364.45	11294.7	21620.9	25849.3	20834.7	-1.17773	0.00233578	0.0368973	-	1	36268205	36269639	-	1435	protein_coding	Os01g0844500 protein [Source:UniProtKB/TrEMBL;Acc:A0A0P0VAB8]
OS11G0242800	1947.22	11225.1	4288.44	318.336	530.752	38.3209	4.29836	4.97784e-07	0.000122132	-	11	7659701	7662180	+	1185	protein_coding	Chlorophyll a-b binding protein, chloroplastic [Source:UniProtKB/TrEMBL;Acc:Q53N83]
OS02G0134300	284.212	487.386	182.657	86.3462	30.431	53.8317	2.48639	8.71315e-06	0.000885249	-	2	1816334	1819090	-	875	protein_coding	Transcription elongation factor 1 homolog [Source:UniProtKB/TrEMBL;Acc:Q0E463]
OS01G0879200	73.9585	79.2003	66.2384	24.9676	35.8012	31.0216	1.25406	0.00305949	0.0433966	-	1	38148684	38149534	+	851	protein_coding	Dirigent protein [Source:UniProtKB/TrEMBL;Acc:Q8L453]
OS01G0959200	45.4316	30.4616	20.0722	2.08063	4.47515	0	3.86409	2.55772e-05	0.00196629	-	1	42282832	42283619	+	657	protein_coding	Os01g0959200 protein [Source:UniProtKB/TrEMBL;Acc:A0A0P0VD37]
novel.6856	44.3751	24.3693	17.0614	93.6284	320.42	405.106	-3.25701	3.93463e-07	0.000104304	-	10	3975250	3983411	+	4881	-	PF05911:Filament-like plant protein, long coiled-coil
OS06G0305200	291.608	243.693	198.715	338.102	669.482	876.818	-1.36066	0.00307456	0.043529	-	6	11515408	11525785	+	4829	protein_coding	Os06g0305200 protein [Source:UniProtKB/TrEMBL;Acc:Q5Z4E0]
novel.36599	34.8661	52.8002	31.112	44.7336	182.586	204.378	-1.86278	0.00296803	0.0426755	-	6	13101537	13114964	-	6271	-	-
OS09G0420900	987.874	1076.31	1079.89	528.48	564.763	520.981	0.961765	0.000614974	0.0158118	-	9	15163139	15168798	-	2504	protein_coding	Os09g0420900 protein [Source:UniProtKB/TrEMBL;Acc:Q69P69]
OS04G0444800	800.865	2832.93	1725.21	428.61	685.592	639.593	1.61136	0.00200866	0.033667	-	4	22182599	22186919	+	2737	protein_coding	Os04g0444800 protein [Source:UniProtKB/TrEMBL;Acc:Q0JCX7]
novel.4015	99.3157	20.3078	89.3215	273.603	681.117	674.265	-2.96331	3.80019e-06	0.000513843	-	1	29770020	29773366	-	1536	-	PF01459:Eukaryotic porin
OS01G0583900	17.9613	11.1693	7.02529	42.6529	59.0719	59.3061	-2.16013	0.000126902	0.00569507	-	1	22656369	22661862	+	2913	protein_coding	Os01g0583900 protein [Source:UniProtKB/TrEMBL;Acc:A0A0P0V4I0]
OS01G0220100	1.05655	87.3234	124.448	2.08063	1.79006	10.9488	3.83914	0.00140385	0.0264978	GLU5	1	6564697	6568140	-	2318	protein_coding	Endoglucanase 2 [Source:UniProtKB/Swiss-Prot;Acc:Q5NAT0]
novel.14964	15.8482	10.1539	2.00722	18.7257	67.1272	72.9921	-2.50924	0.0020043	0.0336183	-	12	24924821	24925656	+	836	-	-
novel.42042	22.1875	15.2308	19.0686	63.4592	111.879	136.86	-2.46878	1.21109e-06	0.000242882	-	7	27783743	27786977	-	1383	-	PF13419:Haloacid dehalogenase-like hydrolase
OS01G0327100	34.8661	232.524	22.0795	1.04032	2.68509	3.64961	5.27973	2.67537e-07	7.71275e-05	-	1	12564283	12570030	+	1488	protein_coding	Peroxidase [Source:UniProtKB/TrEMBL;Acc:Q5U1S8]
OS02G0228300	42.262	196.985	110.397	12.4838	25.9558	45.6201	2.05345	0.00322511	0.0446732	-	2	7220633	7224467	-	3722	protein_coding	Os02g0228300 protein [Source:UniProtKB/TrEMBL;Acc:Q6H5Y1]
novel.35460	264.137	216.278	168.607	113.394	65.3371	54.7441	1.47736	0.000977692	0.0211922	-	6	3675564	3679232	-	3190	-	PF05691:Raffinose synthase or seed imbibition protein Sip1
novel.34118	13.7351	44.6771	23.0831	78.0236	88.6079	75.7293	-1.57109	0.00375588	0.0491054	-	5	26412223	26412799	.	577	-	-
OS07G0636800	139.465	256.893	179.647	22.8869	72.4974	59.3061	1.89343	0.000409777	0.0120702	-	7	26456721	26457569	-	849	protein_coding	Dirigent protein [Source:UniProtKB/TrEMBL;Acc:Q8H5S2]
OS01G0850800	1.05655	37.5694	11.0397	0	0.895029	0	5.60936	0.00112363	0.0231434	LAC8	1	36634331	36636717	+	1665	protein_coding	Laccase-8 [Source:UniProtKB/Swiss-Prot;Acc:Q0JHP8]
OS01G0787300	65.5061	126.924	72.2601	219.507	368.752	276.458	-1.70804	0.000122345	0.00557638	-	1	33389691	33391291	+	1601	protein_coding	Os01g0787300 protein [Source:UniProtKB/TrEMBL;Acc:A0A0P0V972]
novel.11808	19.0179	44.6771	11.0397	48.8948	119.039	129.561	-1.99395	0.00241103	0.03747	-	11	26456469	26468058	+	3984	-	PF12854:PPR repeat|PF13041:PPR repeat family|PF13812:Pentatricopeptide repeat domain|PF01535:PPR repeat
OS04G0310800	680.418	594.002	1130.07	113.394	252.398	296.53	1.85937	0.000176724	0.00705154	-	4	14072641	14073478	-	594	protein_coding	Os04g0310800 protein [Source:UniProtKB/TrEMBL;Acc:A0A0P0W8V4]
OS07G0101200	64.4495	89.3542	93.3359	124.838	324.896	360.399	-1.71322	0.000731729	0.0175607	-	7	72958	75621	+	2664	protein_coding	Os07g0101200 protein [Source:UniProtKB/TrEMBL;Acc:Q69L95]
OS09G0369000	890.671	987.973	913.287	1376.34	2153.44	2676.07	-1.15246	0.00210481	0.0346243	-	9	12216436	12216930	+	495	protein_coding	Os09g0369000 protein [Source:UniProtKB/TrEMBL;Acc:A0A0P0XMF2]
OS11G0215400	363.453	468.094	591.128	17.6854	84.1328	180.655	2.33102	0.000947323	0.0207489	-	11	6020972	6024097	-	1384	protein_coding	Eukaryotic aspartyl protease family protein, expressed [Source:UniProtKB/TrEMBL;Acc:Q2R8V2]
OS02G0590700	10.5655	5.07694	10.0361	26.0079	34.9061	53.8317	-2.16305	0.000691494	0.0169119	-	2	22820217	22828726	+	5281	protein_coding	Os02g0590700 protein [Source:UniProtKB/TrEMBL;Acc:Q6YY74]
OS01G0689000	65.5061	87.3234	121.437	224.708	192.431	210.765	-1.19403	0.00241047	0.03747	-	1	28431993	28433405	+	1207	protein_coding	Os01g0689000 protein [Source:UniProtKB/TrEMBL;Acc:Q8S9V7]
novel.19444	23.2441	26.4001	11.0397	43.6932	111.879	82.1161	-1.97243	0.000737061	0.017652	-	2	29190326	29195545	+	1146	-	-
OS09G0522100	151.087	5.07694	35.1264	1295.19	801.946	1052	-4.04194	3.00224e-06	0.000455418	DREB1H	9	20399458	20400198	-	741	protein_coding	Dehydration-responsive element-binding protein 1H [Source:UniProtKB/Swiss-Prot;Acc:Q0J090]
OS02G0812500	253.572	328.986	558.008	47.8545	122.619	166.969	1.75575	0.00176543	0.030839	-	2	34794245	34796635	+	1522	protein_coding	Os02g0812500 protein [Source:UniProtKB/TrEMBL;Acc:Q6K3F6]
OS07G0112400	7.39585	2.03078	9.03251	34.3304	29.536	41.9705	-2.51997	0.000242469	0.00876	-	7	693416	694906	-	1491	protein_coding	Os07g0112400 protein [Source:UniProtKB/TrEMBL;Acc:A0A0P0X1K0]
novel.21827	50.7144	30.4616	54.1951	62.4189	198.697	229.013	-1.85738	0.0014558	0.0271005	-	3	5397001	5407637	+	7380	-	PF10441:Urb2/Npa2 family
OS06G0694300	12.6786	9.13849	5.01806	11.4435	57.2819	74.8169	-2.42412	0.00233307	0.0368799	-	6	28985624	28987849	+	2226	protein_coding	Pentatricopeptide repeat-containing protein At5g44230 [Source:Projected from Arabidopsis thaliana (AT5G44230) UniProtKB/Swiss-Prot;Acc:Q9FFG8]
novel.19716	36.9792	26.4001	44.1589	13.5241	7.16023	6.38681	2.00154	0.00116641	0.0236231	-	2	30567360	30570136	+	1060	-	-
OS03G0838400	30.6399	13.2	14.0506	1.04032	1.79006	2.7372	3.36097	0.000402095	0.0119658	AMT3-2	3	35238255	35241951	+	1788	protein_coding	Ammonium transporter 3 member 2 [Source:UniProtKB/Swiss-Prot;Acc:Q851M9]
novel.27747	10.5655	0	2.00722	90.5074	60.862	74.8169	-4.18133	6.71675e-07	0.000156473	-	4	18217529	18218398	.	870	-	-
novel.36399	36.9792	27.4155	26.0939	54.0964	109.194	132.298	-1.71028	0.00083728	0.0192332	-	6	10381924	10412715	+	4393	-	PF00931:NB-ARC domain
novel.37693	13.7351	0	0	62.4189	50.1216	32.8465	-3.41284	0.00319658	0.0446062	-	6	25427998	25428701	.	704	-	-
OS08G0119800	69.7323	122.862	99.3576	19.766	22.3757	9.12401	2.51177	2.24598e-06	0.000378094	-	8	1089757	1090733	-	977	protein_coding	Os08g0119800 protein [Source:UniProtKB/TrEMBL;Acc:Q6ZJ41]
novel.19803	106.712	181.755	58.2095	174.773	486.001	638.681	-1.90662	0.00184619	0.0317277	-	2	31076473	31083917	+	5975	-	PF01426:BAH domain|PF08711:TFIIS helical bundle-like domain
OS11G0701800	963.573	526.987	938.377	91.5477	352.642	90.3277	2.18323	0.000417981	0.0122024	RIXI	11	28753859	28755033	+	1175	protein_coding	Xylanase inhibitor protein 1 [Source:UniProtKB/Swiss-Prot;Acc:Q7GCM7]
OS02G0607500	2.1131	0	5.01806	17.6854	18.7956	24.6348	-3.09586	0.00108874	0.0227649	-	2	23821241	23826110	-	1746	protein_coding	Putative protein phosphatase 2C 22 [Source:UniProtKB/Swiss-Prot;Acc:A3A8W6]
novel.19033	44.3751	47.7232	10.0361	127.959	119.039	194.341	-2.11264	0.000528841	0.014349	-	2	26585051	26586900	-	1549	-	PF05703:Auxin canalisation|PF08458:Plant pleckstrin homology-like region
OS04G0164701	32.753	47.7232	60.2167	6.24189	4.47515	6.38681	3.04472	9.98401e-07	0.000209328	-	4	4401281	4402094	-	814	protein_coding	Os04g0164701 protein [Source:UniProtKB/TrEMBL;Acc:C7J1J9]
novel.17904	12.6786	19.2924	12.0433	16.645	74.2874	103.101	-2.14206	0.00301979	0.0431385	-	2	19251096	19256233	+	3586	-	PF00004:ATPase family associated with various cellular activities (AAA)|PF10431:C-terminal, D2-small domain, of ClpB protein|PF07724:AAA domain (Cdc48 subfamily)
OS12G0291100	305.343	6211.13	1838.62	93.6284	106.508	62.0433	4.99409	1.82283e-09	1.40133e-06	RBCS-A	12	11262587	11263636	+	939	protein_coding	Ribulose bisphosphate carboxylase small chain A, chloroplastic [Source:UniProtKB/Swiss-Prot;Acc:P18566]
OS09G0376400	540.953	651.879	711.561	276.724	307.89	202.553	1.27474	0.000247629	0.0088819	-	9	12606916	12607552	-	637	protein_coding	Os09g0376400 protein [Source:UniProtKB/TrEMBL;Acc:A0A0P0XLP1]
OS05G0112900	24.3006	9.13849	20.0722	60.3383	48.3316	70.2549	-1.74278	0.00135112	0.0257528	-	5	694205	698938	+	3467	protein_coding	Os05g0112900 protein [Source:UniProtKB/TrEMBL;Acc:Q75L17]
novel.21097	252.515	89.3542	130.47	56.177	31.326	16.4232	2.18793	0.000371469	0.0114229	-	3	1815345	1818990	+	2829	-	PF00385:Chromo (CHRromatin Organisation MOdifier) domain|PF13637:Ankyrin repeats (many copies)
OS09G0500300	59.1668	66.0002	70.2529	113.394	228.232	260.947	-1.6253	0.000348915	0.0110688	-	9	19363907	19368738	+	3231	protein_coding	Os09g0500300 protein [Source:UniProtKB/TrEMBL;Acc:Q0J0S7]
novel.33363	77.1281	148.247	245.885	45.7739	21.4807	15.5108	2.51504	4.85445e-05	0.00297302	-	5	22526151	22528753	-	2342	-	PF00394:Multicopper oxidase|PF07732:Multicopper oxidase|PF07731:Multicopper oxidase
novel.48086	352.888	314.77	228.824	693.89	1339.86	1879.55	-2.12628	5.6946e-06	0.000684034	-	9	22123777	22134726	+	6443	-	PF13831:PHD-finger|PF13832:PHD-zinc-finger like domain|PF00856:SET domain
OS05G0545400	787.13	187.847	307.105	2073.35	1536.77	1941.59	-2.11461	0.00016149	0.00661535	-	5	27075999	27077365	-	1367	protein_coding
novel.48275	3.16965	1.01539	5.01806	61.3786	5.37018	71.1673	-3.90345	0.000143064	0.00605584	-	AP008247	90032	94845	-	2527	-	PF00176:SNF2 family N-terminal domain|PF00271:Helicase conserved C-terminal domain
OS01G0131300	984.704	1155.51	1457.24	498.311	414.399	306.567	1.56134	2.11789e-05	0.00172597	-	1	1738868	1739820	+	953	protein_coding	Os01g0131300 protein [Source:UniProtKB/TrEMBL;Acc:Q9LGB7]
novel.17650	1037.53	755.449	1545.56	648.116	254.188	265.509	1.516	0.00352649	0.0472857	-	2	17046450	17058785	-	3727	-	PF13844:Glycosyl transferase family 41|PF13414:TPR repeat
OS11G0282300	1710.55	1763.73	1610.8	2982.58	4118.92	3641.39	-1.07909	0.00036773	0.0113694	-	11	10068284	10069734	+	1241	protein_coding	Expressed protein [Source:UniProtKB/TrEMBL;Acc:Q53NY5]
OS01G0689451	46.4882	59.9079	29.1048	69.7011	297.15	333.939	-2.37156	0.000192823	0.00753741	-	1	28447888	28458988	-	4302	protein_coding	Hemerythrin motif-containing really interesting new gene (RING)-and zinc-finger protein 1 [Source:UniProtKB/TrEMBL;Acc:V9G2Z0]
OS01G0668100	2625.53	1119.97	4072.66	909.235	869.073	371.347	1.86281	0.0012058	0.0240148	-	1	27340911	27341950	-	1040	protein_coding	Arabinogalactan protein-like [Source:UniProtKB/TrEMBL;Acc:Q5QLS1]
OS05G0514800	23.2441	69.0464	8.0289	0	8.05526	0.912401	3.46216	0.0032106	0.0446124	-	5	25530831	25531070	+	240	protein_coding	CLE family OsCLE509 protein [Source:UniProtKB/TrEMBL;Acc:Q68Y43]
OS10G0416500	141.578	90.3696	23.0831	0	9.84532	22.81	2.95793	0.00357021	0.0475678	-	10	14590045	14591113	+	1069	protein_coding	Class III chitinase [Source:UniProtKB/TrEMBL;Acc:Q9FYR9]
OS04G0101400	63.393	273.139	151.545	39.532	52.8067	36.4961	1.92127	0.00112491	0.0231434	CYP93G1	4	99797	101630	-	1736	protein_coding	Cytochrome P450 93G1 [Source:UniProtKB/Swiss-Prot;Acc:Q0JFI2]
OS01G0728300	47.5447	60.9233	58.2095	12.4838	8.95029	2.7372	2.79809	7.8027e-06	0.000833118	-	1	30372204	30376912	-	2097	protein_coding	Cytochrome P450-like [Source:UniProtKB/TrEMBL;Acc:Q9AX23]
novel.25201	275.759	273.139	311.12	125.878	87.7129	62.0433	1.64373	4.6747e-05	0.002906	-	3	30531890	30535298	-	1882	-	PF01747:ATP-sulfurylase|PF14306:PUA-like domain
OS11G0133900	34.8661	22.3385	35.1264	10.4032	6.26521	2.7372	2.26438	0.00114445	0.0233935	-	11	1565346	1566450	-	696	protein_coding	Os11g0133900 protein [Source:UniProtKB/TrEMBL;Acc:A0A0P0XYN4]
OS02G0629200	847.353	4106.23	1893.82	562.811	383.968	246.348	2.52106	3.96089e-05	0.00264733	PIP2-2	2	25162876	25166544	+	1260	protein_coding	Probable aquaporin PIP2-2 [Source:UniProtKB/Swiss-Prot;Acc:Q6K215]
OS03G0661300	1317.52	2156.68	2134.68	284.006	920.985	529.193	1.69314	0.00091023	0.020322	TUBB8	3	25942767	25946686	+	1739	protein_coding	Tubulin beta-8 chain [Source:UniProtKB/Swiss-Prot;Acc:Q76FS2]
novel.23664	48.6013	10.1539	98.354	157.088	349.956	234.487	-2.23871	0.00189041	0.0322739	-	3	17471011	17472273	+	1263	-	-
OS07G0558400	581.102	2386.16	709.554	83.2252	112.774	51.0945	3.89525	5.01611e-10	4.44949e-07	-	7	22316343	22317935	-	1221	protein_coding	Chlorophyll a-b binding protein, chloroplastic [Source:UniProtKB/TrEMBL;Acc:Q6Z411]
OS07G0409500	166.935	100.523	297.069	632.512	1467.85	1044.7	-2.47796	3.20402e-06	0.00047001	-	7	12777061	12777976	+	916	protein_coding	Os07g0409500 protein [Source:UniProtKB/TrEMBL;Acc:Q7XAL5]
OS01G0200700	7670.55	15611.6	7382.57	1200.52	998.853	1729.91	2.96422	7.37197e-11	1.00012e-07	MT3A	1	5478545	5479749	+	565	protein_coding	Metallothionein-like protein 3A [Source:UniProtKB/Swiss-Prot;Acc:A1YTM8]
OS02G0546400	166.935	29.4463	15.0542	4.16126	3.58012	4.56201	4.10289	1.5201e-05	0.00135359	-	2	20486976	20489874	+	731	protein_coding	Os02g0546400 protein [Source:UniProtKB/TrEMBL;Acc:A0A0P0VK45]
OS04G0494100	1220.31	1534.25	136.491	0	40.2763	40.1457	5.16665	0.00219336	0.0355891	CHT5	4	24708801	24709910	-	1022	protein_coding	Chitinase 5 [Source:UniProtKB/Swiss-Prot;Acc:Q7Y1Z0]
OS10G0531400	11.622	35.5386	24.0867	3.12095	4.47515	4.56201	2.5455	0.00126376	0.024742	-	10	20645931	20646880	+	950	protein_coding	Glutathione S-transferase GSTU6, putative, expressed [Source:UniProtKB/TrEMBL;Acc:Q8L4V6]
novel.31039	82.4109	86.308	41.1481	96.7493	347.271	361.311	-1.94105	0.00115226	0.0234343	-	5	1016499	1018075	-	990	-	-
OS04G0357700	62.3364	132	126.455	16.645	35.8012	23.7224	2.07042	9.88909e-05	0.00492596	-	4	17097749	17098154	+	406	protein_coding	Os04g0357700 protein [Source:UniProtKB/TrEMBL;Acc:Q0JDX7]
OS07G0571300	384.584	364.524	530.911	1037.19	903.085	996.342	-1.19784	0.000266883	0.0093308	-	7	23058800	23059595	-	796	protein_coding	Os07g0571300 protein [Source:UniProtKB/TrEMBL;Acc:Q6YTV2]
novel.41194	4.2262	101.539	73.2637	6.24189	0.895029	0	4.68453	0.000127638	0.00569507	-	7	22754937	22757552	-	2305	-	PF02365:No apical meristem (NAM) protein
novel.3171	95.0895	186.831	107.387	211.184	540.598	613.134	-1.81005	0.000643619	0.0161425	-	1	24292489	24299500	+	6524	-	-
OS04G0578300	104.598	200.031	133.48	11.4435	37.5912	62.0433	1.97596	0.0016617	0.0296569	-	4	29152972	29153947	+	857	protein_coding	Protein SPIRAL1-like 4 [Source:UniProtKB/Swiss-Prot;Acc:Q7XQ83]
OS04G0617050	838.9	1696.71	2237.05	581.536	700.808	494.522	1.42548	0.00179152	0.0311598	-	4	31349656	31350385	-	730	protein_coding	Os04g0617050 protein [Source:UniProtKB/TrEMBL;Acc:A0A0P0WER0]
novel.14589	9.50895	0	1.00361	36.411	27.7459	42.8829	-3.36109	0.000579386	0.0152539	-	12	22752789	22753771	.	983	-	-
OS04G0406300	44.3751	26.4001	108.39	239.272	242.553	248.173	-2.02592	0.000286275	0.00979331	-	4	20158243	20159171	-	929	protein_coding	Os04g0406300 protein [Source:UniProtKB/TrEMBL;Acc:Q0JDF8]
novel.4844	40.1489	41.6309	47.1698	85.3058	142.31	173.356	-1.63767	0.000239993	0.0087302	-	1	34135376	34138975	+	2854	-	-
novel.45790	281.042	489.417	227.82	121.717	96.6632	58.3937	1.85196	0.000131776	0.00577787	-	9	1535509	1544405	-	1284	-	-
OS10G0482900	160.596	141.139	121.437	279.845	602.355	479.011	-1.68623	6.22445e-05	0.00350989	-	10	18231655	18236510	-	2529	protein_coding	Domain found in Dishevelled, Egl-10, and Pleckstrin family protein, expressed [Source:UniProtKB/TrEMBL;Acc:Q8LNW2]
novel.39236	95.0895	108.647	107.387	161.249	375.912	362.223	-1.53205	0.000681295	0.0167871	-	7	3573154	3575270	-	1982	-	PF01423:LSM domain
novel.32565	3.16965	0	1.00361	10.4032	23.2708	20.0728	-3.70612	0.000684935	0.0168408	-	5	16669052	16671998	+	2271	-	-
OS01G0665900	619.138	424.432	180.65	109.233	96.6632	70.2549	2.14875	4.57345e-05	0.0028673	-	1	27220793	27221419	+	627	protein_coding	Os01g0665900 protein [Source:UniProtKB/TrEMBL;Acc:Q5SN49]
OS07G0601000	40.1489	24.3693	1.00361	1.04032	1.79006	0.912401	4.12165	0.00150222	0.0277833	-	7	24515344	24517707	-	1161	protein_coding	Os07g0601000 protein [Source:UniProtKB/TrEMBL;Acc:Q7X7U5]
OS11G0684000	313.795	577.756	92.3323	28.0885	105.613	90.3277	2.13329	0.00301777	0.0431385	JAMYB	11	27670321	27673334	-	1402	protein_coding	Transcription factor JAMYB [Source:UniProtKB/Swiss-Prot;Acc:Q2QZJ8]
OS03G0586700	49.6578	81.2311	9.03251	87.3865	275.669	339.413	-2.32852	0.00241022	0.03747	-	3	21647446	21659950	-	4319	protein_coding	Expressed protein [Source:UniProtKB/TrEMBL;Acc:Q6F2V0]
novel.35551	508.2	646.802	404.456	860.341	1428.47	1321.16	-1.2111	0.00166092	0.0296569	-	6	4213272	4218599	-	3304	-	PF00443:Ubiquitin carboxyl-terminal hydrolase
novel.47530	34.8661	25.3847	15.0542	50.9754	105.613	87.5905	-1.70049	0.00163063	0.0292436	-	9	19352405	19356847	-	2813	-	-
novel.33568	83.4674	287.355	140.506	318.336	799.261	589.411	-1.73916	0.00244516	0.0378728	-	5	23502944	23504738	-	1567	-	-
novel.13145	360.283	174.647	491.77	10.4032	25.9558	60.2185	3.40652	3.52036e-07	9.55176e-05	-	12	7915487	7923927	+	3508	-	PF13561:Enoyl-(Acyl carrier protein) reductase
OS08G0278900	3127.39	1486.53	2414.69	666.842	374.122	357.661	2.32961	3.00326e-07	8.55112e-05	-	8	10810395	10813333	-	1186	protein_coding	Stromal cell-derived factor 2-like protein [Source:Projected from Arabidopsis thaliana (AT2G25110) UniProtKB/Swiss-Prot;Acc:Q93ZE8]
novel.18078	51.7709	77.1695	25.0903	146.684	240.763	214.414	-1.96701	0.000135151	0.00589225	-	2	20568281	20577962	+	7712	-	PF00078:Reverse transcriptase (RNA-dependent DNA polymerase)
OS03G0276500	29084.7	1700.78	4184.06	1399.22	1347.02	1193.42	3.14995	0.000191456	0.00750944	-	3	9370160	9373067	+	2251	protein_coding	Probable mediator of RNA polymerase II transcription subunit 37c [Source:Projected from Arabidopsis thaliana (AT3G12580) UniProtKB/Swiss-Prot;Acc:Q9LHA8]
OS07G0435400	61.2799	58.8925	25.0903	79.064	164.685	193.429	-1.59124	0.00386163	0.0498661	BOP1	7	14534599	14541912	-	2604	protein_coding	Ribosome biogenesis protein BOP1 homolog [Source:UniProtKB/Swiss-Prot;Acc:Q0D6V7]
OS12G0472800	256.742	207.139	356.282	104.032	126.199	145.072	1.12721	0.00387115	0.0499611	-	12	17009383	17011944	-	1495	protein_coding	Os12g0472800 protein [Source:UniProtKB/TrEMBL;Acc:Q2QR52]
novel.8357	567.367	459.971	406.463	603.383	1798.11	2201.62	-1.68294	0.00132742	0.0255331	-	10	19276137	19281435	+	3622	-	PF10358:N-terminal C2 in EEIG1 and EHBP1 proteins
novel.7480	478.617	604.156	200.722	150.846	76.0775	93.0649	2.00519	0.00015566	0.00644522	-	10	12977221	12983840	+	3115	-	PF00155:Aminotransferase class I and II
OS09G0482740	3449.63	4059.52	3463.47	2084.79	1467.85	1208.93	1.20454	0.000674879	0.0166468	-	9	18576959	18581277	+	1415	protein_coding	Os09g0482740 protein [Source:UniProtKB/TrEMBL;Acc:B7E6Z9]
OS03G0113700	1011.12	507.694	935.367	425.489	163.79	157.845	1.71669	0.00133874	0.025629	-	3	766760	771257	-	2484	protein_coding	70 kDa heat shock protein [Source:UniProtKB/TrEMBL;Acc:Q10SR3]
OS07G0520800	1286.88	1774.9	1200.32	505.593	862.808	569.338	1.13696	0.00311057	0.0439691	-	7	20113612	20115182	+	828	protein_coding	Protein LHCP TRANSLOCATION DEFECT [Source:Projected from Arabidopsis thaliana (AT1G50900) UniProtKB/Swiss-Prot;Acc:Q8VY88]
novel.19212	15.8482	8.12311	7.02529	22.8869	48.3316	44.7077	-1.90934	0.00283999	0.04155	-	2	27709082	27713141	+	1749	-	PF04321:RmlD substrate binding domain
OS12G0124500	692.04	1005.23	522.882	176.854	322.211	236.312	1.5935	0.000206622	0.0079422	MIF2	12	1180372	1181071	+	700	protein_coding	Mini zinc finger protein 2 [Source:UniProtKB/Swiss-Prot;Acc:B9GBM3]
novel.9716	146.86	151.293	142.513	422.368	365.172	363.136	-1.38448	7.25083e-06	0.000798882	-	11	3475185	3485301	+	5385	-	PF13968:Domain of unknown function (DUF4220)
OS12G0210300	449.034	579.787	343.235	196.62	221.072	178.831	1.20158	0.000984569	0.0212613	-	12	5760537	5763699	+	1010	protein_coding	Glutathione S-transferase, putative, expressed [Source:UniProtKB/TrEMBL;Acc:Q945X3]
OS06G0181100	145.804	253.847	83.2998	315.216	1287.95	1274.62	-2.57519	5.1721e-05	0.00310636	-	6	4008139	4009941	+	1803	protein_coding	Os06g0181100 protein [Source:UniProtKB/TrEMBL;Acc:Q0DE33]
novel.43678	11.622	13.2	5.01806	26.0079	61.757	96.7145	-2.63162	0.000146229	0.00615417	-	8	10922391	10936171	+	7681	-	PF02181:Formin Homology 2 Domain|PF10409:C2 domain of PTEN tumour-suppressor protein
OS03G0787000	617.025	458.956	373.344	1229.65	1108.05	1093.97	-1.24364	0.000309339	0.010221	-	3	32694811	32696014	+	1204	protein_coding	Os03g0787000 protein [Source:UniProtKB/TrEMBL;Acc:Q6F3B4]
OS05G0396900	1412.61	828.557	1409.07	2423.93	3700.95	3645.96	-1.42056	0.000292507	0.00991984	-	5	19311394	19313597	-	2204	protein_coding	Os05g0396900 protein [Source:UniProtKB/TrEMBL;Acc:Q75HV8]
OS03G0655400	7384.23	16836.2	8911.07	5327.45	3589.07	4681.53	1.28482	0.00344871	0.0467044	-	3	25563660	25564431	+	619	protein_coding	Dehydrin family protein, expressed [Source:UniProtKB/TrEMBL;Acc:Q40711]
novel.40412	0	7.10772	4.01445	23.9272	34.9061	69.3425	-3.5202	7.18007e-05	0.00392876	-	7	16210523	16211240	+	718	-	PF00202:Aminotransferase class-III
OS03G0717700	28.5268	62.9541	26.0939	61.3786	315.05	374.997	-2.67637	0.000130871	0.00576008	HK4	3	29052532	29058566	+	3579	protein_coding	Probable histidine kinase 4 [Source:UniProtKB/Swiss-Prot;Acc:A1A698]
OS08G0444440	431.072	289.386	129.466	89.4671	10.7404	34.6713	2.65922	0.000354176	0.0111726	-	8	21644628	21646515	+	628	protein_coding	Os08g0444440 protein [Source:UniProtKB/TrEMBL;Acc:B9G163]
OS11G0653300	9.50895	0	7.02529	26.0079	59.967	45.6201	-2.99777	0.000480196	0.0135388	-	11	26088071	26091283	-	3213	protein_coding	Leucine Rich Repeat family protein, expressed [Source:UniProtKB/TrEMBL;Acc:Q2R0A3]
OS06G0268600	135.238	0	9.03251	1.04032	0.895029	2.7372	4.94245	0.00114607	0.0233935	-	6	8939510	8941619	+	2110	ncRNA
novel.33189	3.16965	21.3232	23.0831	0	0.895029	0.912401	4.67407	0.00104114	0.0220695	-	5	21277421	21278191	-	621	-	-
novel.18400	5.28275	42.6463	9.03251	1.04032	1.79006	0.912401	3.92089	0.00119988	0.0239632	-	2	22779581	22780656	-	794	-	-
novel.31619	240.893	278.216	164.592	80.1043	95.7681	71.1673	1.46819	0.000189061	0.00742813	-	5	4303170	4311054	-	7711	-	PF00646:F-box domain
OS07G0190600	84.524	481.294	101.365	30.1691	34.0111	56.5689	2.46527	0.000612291	0.0157731	-	7	4868011	4877912	-	2623	protein_coding	DNA binding protein-like [Source:UniProtKB/TrEMBL;Acc:Q6Z4I5]
novel.42299	352.888	1149.42	573.063	221.587	186.166	157.845	1.87589	0.000232412	0.00854355	-	7	28992660	28995104	+	1844	-	-
OS04G0171800	15.8482	406.155	76.2745	1.04032	8.95029	23.7224	3.88042	0.000408835	0.0120702	-	4	4874385	4878321	+	3311	protein_coding	Os04g0171800 protein [Source:UniProtKB/TrEMBL;Acc:Q0JF25]
OS04G0357300	24.3006	12.1847	14.0506	50.9754	119.039	168.794	-2.74832	5.96053e-06	0.000712268	-	4	17063617	17065887	-	2271	protein_coding	Os04g0357300 protein [Source:UniProtKB/TrEMBL;Acc:A0A0P0W9G1]
OS03G0788600	2599.11	2384.13	3444.4	814.567	656.056	260.034	2.28405	3.53344e-06	0.000485069	-	3	32757036	32760505	-	1902	protein_coding	Beta-Ig-H3 domain-containing protein, putative, expressed [Source:UniProtKB/TrEMBL;Acc:Q6F3A5]
OS10G0343050	221.875	137.077	191.69	78.0236	49.2266	40.1457	1.72076	0.000112542	0.00528593	-	10	10167156	10167569	-	414	ncRNA
OS04G0434500	1136.85	486.371	941.388	2197.15	3433.33	3301.98	-1.80041	4.82835e-05	0.00297302	-	4	21600673	21601888	-	1216	protein_coding	Os04g0434500 protein [Source:UniProtKB/TrEMBL;Acc:A0A0P0WAN4]
OS07G0625800	847.353	864.095	574.066	1999.49	1660.28	1436.12	-1.15679	0.000965676	0.0210306	-	7	25920699	25922871	-	956	protein_coding	Os07g0625800 protein [Source:UniProtKB/TrEMBL;Acc:Q7XIG9]
novel.40729	8.4524	0	11.0397	13.5241	73.3924	72.0797	-3.02988	0.00209567	0.0345279	-	7	19491616	19498889	+	2351	-	PF07731:Multicopper oxidase|PF00394:Multicopper oxidase|PF07732:Multicopper oxidase
OS04G0572400	32.753	4.06155	6.02167	320.417	438.564	221.714	-4.52177	6.06185e-10	5.17794e-07	DREB1E	4	28820861	28821520	+	660	protein_coding	Dehydration-responsive element-binding protein 1E [Source:UniProtKB/Swiss-Prot;Acc:Q8H273]
OS03G0190400	6.3393	13.2	5.01806	19.766	43.8564	39.2333	-2.06853	0.00252892	0.0385489	-	3	4702039	4705495	+	2394	protein_coding	Os03g0190400 protein [Source:UniProtKB/TrEMBL;Acc:A0A0P0VUB9]
OS06G0210000	725.85	10168.1	1312.72	326.659	903.085	724.447	2.64293	0.00229535	0.0364585	-	6	5614074	5616716	+	1262	protein_coding	WAT1-related protein [Source:UniProtKB/TrEMBL;Acc:Q69TY0]
novel.11474	464.882	619.387	263.95	628.35	1579.73	1699.8	-1.5355	0.00349991	0.0471211	-	11	23902258	23909177	+	4985	-	PF04571:lipin, N-terminal conserved region|PF16876:Lipin/Ned1/Smp2 multi-domain protein middle domain|PF08235:LNS2 (Lipin/Ned1/Smp2)
OS02G0159200	122.56	155.354	157.567	62.4189	45.6465	37.4085	1.58505	9.30538e-05	0.00472709	-	2	3212392	3216619	+	2603	protein_coding	Os02g0159200 protein [Source:UniProtKB/TrEMBL;Acc:Q6ETI1]
novel.6243	615.968	1248.93	197.712	50.9754	51.9117	98.5394	3.35553	3.84312e-07	0.000103063	-	1	41899596	41901714	.	2119	-	PF00067:Cytochrome P450
OS07G0635800	11.622	7.10772	5.01806	22.8869	39.3813	49.2697	-2.23812	0.000646737	0.0161425	-	7	26397495	26399612	+	2118	protein_coding	Os07g0635800 protein [Source:UniProtKB/TrEMBL;Acc:Q8LIR0]
OS01G0159200	409.941	951.419	1424.13	204.942	131.569	73.9045	2.76375	1.92594e-06	0.000336106	-	1	3097415	3098160	-	746	protein_coding	Os01g0159200 protein [Source:UniProtKB/TrEMBL;Acc:A0A0P0UYI9]
novel.44348	70.7888	58.8925	89.3215	125.878	172.741	201.641	-1.19233	0.00320733	0.0446124	-	8	19643438	19648087	-	2583	-	PF03478:Protein of unknown function (DUF295)
novel.33557	197.575	121.847	136.491	456.698	1085.67	782.84	-2.35106	2.58216e-07	7.53826e-05	-	5	23463067	23465515	+	2347	-	PF00514:Armadillo/beta-catenin-like repeat|PF04564:U-box domain
OS02G0237100	495.522	744.28	1014.65	255.918	281.039	237.224	1.5421	9.48849e-05	0.0047676	-	2	7772399	7776161	-	1566	protein_coding	Thermospermine synthase ACAULIS5 [Source:Projected from Arabidopsis thaliana (AT5G19530) UniProtKB/Swiss-Prot;Acc:Q9S7X6]
novel.13751	113.051	93.4157	64.2312	157.088	288.199	351.275	-1.5582	0.000839012	0.0192347	-	12	15857959	15866990	+	4065	-	-
novel.25045	175.387	111.693	147.531	345.385	283.724	364.048	-1.19246	0.000934876	0.0206524	-	3	29752370	29763088	-	2814	-	-
novel.21023	428.959	85.2926	151.545	78.0236	43.8564	62.0433	1.8567	0.00366168	0.0483468	-	3	1414172	1416643	+	1992	-	-
OS06G0190800	26.4137	37.5694	19.0686	36.411	146.785	177.918	-2.12173	0.00118334	0.0238145	-	6	4593916	4597945	-	3101	protein_coding	Os06g0190800 protein [Source:UniProtKB/TrEMBL;Acc:A0A0P0WTE6]
OS07G0162500	532.501	643.756	425.532	151.886	204.067	201.641	1.52168	1.89324e-05	0.00160099	-	7	3342219	3343596	-	1378	protein_coding	Os07g0162500 protein [Source:UniProtKB/TrEMBL;Acc:Q8GSE8]
novel.7298	977.308	1013.36	786.832	1216.13	3947.97	3841.21	-1.69707	0.000838714	0.0192347	-	10	11272644	11284909	+	7659	-	PF02786:Carbamoyl-phosphate synthase L chain, ATP binding domain|PF08326:Acetyl-CoA carboxylase, central region|PF00289:Biotin carboxylase, N-terminal domain|PF01039:Carboxyl transferase domain|PF02785:Biotin carboxylase C-terminal domain|PF00364:Biotin-requiring enzyme
novel.34272	35.9227	12.1847	40.1445	68.6608	100.243	176.093	-1.96798	0.00121312	0.0240983	-	5	27229414	27233659	-	2792	-	PF13847:Methyltransferase domain|PF08241:Methyltransferase domain
novel.16584	3.16965	1.01539	0	28.0885	25.9558	17.3356	-4.1115	5.32063e-05	0.00317079	-	2	6030681	6031369	.	689	-	-
novel.28744	212.366	236.585	110.397	325.619	718.709	982.656	-1.85788	0.000471421	0.0133567	-	4	23829930	23836570	-	2905	-	PF01179:Copper amine oxidase, enzyme domain|PF02728:Copper amine oxidase, N3 domain
OS04G0690600	29.5834	31.477	22.0795	53.0561	83.2377	100.364	-1.5114	0.00157915	0.0286095	ARF13	4	35329565	35333095	-	2037	protein_coding	Auxin response factor 13 [Source:UniProtKB/Swiss-Prot;Acc:Q7XSS9]
OS11G0514500	15.8482	43.6617	14.0506	1.04032	0.895029	3.64961	3.7074	0.000179308	0.00711771	-	11	18430464	18432555	-	993	protein_coding	BRASSINOSTEROID INSENSITIVE 1-associated receptor kinase 1, putative, expressed [Source:UniProtKB/TrEMBL;Acc:Q2R3L3]
OS10G0559700	247.233	431.54	132.477	416.126	1521.55	2185.2	-2.34555	0.000403581	0.0119946	-	10	22030634	22036252	-	3894	protein_coding
OS09G0240850	76.0716	27.4155	41.1481	126.918	130.674	224.451	-1.73833	0.00100196	0.0214884	-	9	3101605	3106242	+	4638	protein_coding	Os09g0240850 protein [Source:UniProtKB/TrEMBL;Acc:A0A0P0XIQ6]
OS03G0729300	75.015	177.693	34.1228	31.2095	20.5857	17.3356	2.05569	0.00227563	0.0362213	-	3	29798706	29800489	-	959	protein_coding	Os03g0729300 protein [Source:UniProtKB/TrEMBL;Acc:Q851F5]
OS03G0143900	33.8096	6.09233	45.1626	137.322	97.5582	90.3277	-1.93426	0.00383817	0.0496465	-	3	2449426	2450253	+	828	protein_coding	Dirigent protein [Source:UniProtKB/TrEMBL;Acc:Q8H042]
EPlOSAG00000047234	6.3393	0	5.01806	30.1691	24.1658	18.248	-2.67903	0.00250906	0.0384239	-	8	4384628	4384697	-	70	ncRNA
OS04G0161400	24.3006	9.13849	47.1698	122.757	216.597	197.991	-2.7365	7.68142e-06	0.000823984	-	4	4225748	4226837	+	972	protein_coding	OSJNBb0028M18.2 protein [Source:UniProtKB/TrEMBL;Acc:Q7XSN5]
OS01G0708100	35.9227	64.9849	34.1228	60.3383	187.061	220.801	-1.79465	0.00252577	0.0385263	-	1	29412196	29413954	+	1759	protein_coding	Glycylpeptide N-tetradecanoyltransferase 1 [Source:Projected from Arabidopsis thaliana (AT5G57020) UniProtKB/Swiss-Prot;Acc:Q9LTR9]
OS06G0214800	975.195	3136.53	1368.93	344.344	683.802	726.272	1.64317	0.00290506	0.0422588	-	6	5835562	5836879	+	1318	protein_coding	Os06g0214800 protein [Source:UniProtKB/TrEMBL;Acc:Q69Y18]
OS03G0816950	223.989	200.031	171.618	300.651	436.774	578.462	-1.14408	0.00368574	0.0483889	-	3	34260279	34266363	-	6085	protein_coding	Os03g0816950 protein [Source:UniProtKB/TrEMBL;Acc:C7IZK0]
OS06G0129900	3254.17	8544.49	2318.34	1751.89	1198.44	1246.34	1.75017	0.00140492	0.0264978	-	6	1581991	1585738	-	1913	protein_coding	Cytochrome P450 [Source:UniProtKB/TrEMBL;Acc:Q658G9]
OS08G0522300	60.2233	61.9387	13.047	2.08063	7.16023	5.47441	3.18561	0.000107229	0.00514142	-	8	25970924	25971521	+	598	protein_coding	Os08g0522300 protein [Source:UniProtKB/TrEMBL;Acc:Q7F1K0]
OS05G0590100	58.1102	36.554	58.2095	241.353	229.128	201.641	-2.13651	3.12913e-08	1.50348e-05	-	5	29382087	29384471	+	2302	protein_coding	Os05g0590100 protein [Source:UniProtKB/TrEMBL;Acc:Q6I5E0]
novel.25565	23.2441	26.4001	16.0578	32.2498	71.6023	120.437	-1.77361	0.00375839	0.0491104	-	3	32248661	32251804	+	1557	-	PF01501:Glycosyl transferase family 8
OS08G0267300	29.5834	13.2	35.1264	31.2095	116.354	171.531	-2.03542	0.00350833	0.0471793	-	8	10190139	10193202	-	1575	protein_coding	Os08g0267300 protein [Source:UniProtKB/TrEMBL;Acc:Q6YTJ6]
OS07G0577600	2031.75	13636.7	3709.35	1025.75	818.057	474.449	3.06336	9.16961e-06	0.000907634	-	7	23357777	23359442	+	1666	protein_coding	Chlorophyll a-b binding protein, chloroplastic [Source:UniProtKB/TrEMBL;Acc:Q6ZL95]
OS11G0209450	17.9613	6.09233	2.00722	22.8869	50.1216	58.3937	-2.34142	0.00358049	0.0476771	-	11	5627707	5629087	+	1302	protein_coding	Os11g0209450 protein [Source:UniProtKB/TrEMBL;Acc:A0A0N7KSL6]
OS04G0419100	44.3751	110.677	78.2818	9.36284	16.1105	8.21161	2.78848	2.49103e-06	0.000401753	-	4	20716594	20717566	+	973	protein_coding	Os04g0419100 protein [Source:UniProtKB/TrEMBL;Acc:C7J0T1]
OS07G0653300	15.8482	17.2616	9.03251	27.0482	60.862	52.9193	-1.74445	0.00319049	0.0446062	-	7	27436796	27439326	-	2118	protein_coding	Os07g0653300 protein [Source:UniProtKB/TrEMBL;Acc:A0A0P0X9Q6]
OS04G0115650	8.4524	1.01539	5.01806	17.6854	25.9558	58.3937	-2.8231	0.000941489	0.0207054	-	4	923372	926272	-	2901	protein_coding	Os04g0115650 protein [Source:UniProtKB/TrEMBL;Acc:A0A0P0W6K8]
novel.9529	68.6757	109.662	38.1373	93.6284	375.912	413.318	-2.02857	0.00172153	0.0302814	-	11	2247637	2256196	-	6648	-	PF00628:PHD-finger|PF02791:DDT domain|PF15612:WSTF, HB1, Itc1p, MBD9 motif 1
novel.38389	19.0179	24.3693	7.02529	39.532	68.0222	114.963	-2.14446	0.000999458	0.0214732	-	6	29675127	29690179	-	4911	-	PF00069:Protein kinase domain
OS06G0255400	1691.54	1721.08	1372.94	4961.26	6847.87	7925.12	-2.04398	2.33852e-09	1.73978e-06	-	6	8069204	8069983	-	780	protein_coding	MutT/nudix-like [Source:UniProtKB/TrEMBL;Acc:Q656M7]
OS01G0382400	2531.49	2710.07	275.993	6.24189	93.083	144.159	4.50105	2.89991e-06	0.000442917	-	1	15958748	15959497	-	750	protein_coding	Os01g0382400 protein [Source:UniProtKB/TrEMBL;Acc:Q8W084]
OS03G0760800	25111	2780.13	15975.5	3596.37	4051.8	1916.96	2.19727	0.0017738	0.0309449	-	3	31464821	31465623	-	698	protein_coding	Gibberellin stimulated transcript related protein 1 [Source:UniProtKB/TrEMBL;Acc:Q94HA1]
OS02G0698800	91.9198	95.4465	77.2781	128.999	261.349	268.246	-1.31637	0.00258194	0.0391766	-	2	28726783	28730931	+	1630	protein_coding	Os02g0698800 protein [Source:UniProtKB/TrEMBL;Acc:Q6Z8E9]
OS02G0610500	2899.17	3980.32	3953.23	974.775	829.692	761.855	2.07777	1.28491e-10	1.55968e-07	-	2	23989803	23991271	+	1388	protein_coding	Os02g0610500 protein [Source:UniProtKB/TrEMBL;Acc:Q6K9C5]
novel.32074	57.0537	33.5078	55.1987	99.8703	149.47	167.882	-1.51854	0.000638126	0.0160667	-	5	9180956	9185283	-	2123	-	PF07762:Protein of unknown function (DUF1618)
OS04G0493400	1439.02	2802.47	256.925	8.32252	60.862	114.963	4.60905	4.08272e-07	0.000107	-	4	24687753	24689297	-	1078	protein_coding
novel.35773	138.408	227.447	77.2781	183.095	823.427	931.562	-2.12908	0.00127171	0.0248554	-	6	5575897	5585241	-	4866	-	PF13831:PHD-finger|PF13832:PHD-zinc-finger like domain
OS04G0667100	65.5061	92.4003	67.242	26.0079	25.9558	29.1968	1.47173	0.000695576	0.0169363	-	4	34059026	34064139	-	2737	protein_coding	Os04g0667100 protein [Source:UniProtKB/TrEMBL;Acc:Q0J989]
novel.19379	55.9971	39.6001	33.1192	66.5802	149.47	219.889	-1.76176	0.00145708	0.0271005	-	2	28768631	28772070	+	2675	-	-
novel.4132	28.5268	27.4155	33.1192	42.6529	107.404	137.773	-1.69388	0.00225426	0.0361042	-	1	30366118	30370581	-	3635	-	-
OS06G0652100	184.896	112.708	365.315	560.73	1961.9	1269.15	-2.51597	3.22128e-05	0.00228592	-	6	26690659	26692710	+	2052	protein_coding	Os06g0652100 protein [Source:UniProtKB/TrEMBL;Acc:Q67UP5]
OS06G0149400	83.4674	69.0464	42.1517	99.8703	211.227	302.917	-1.65859	0.0020686	0.0343224	NAP1;1	6	2558017	2562216	+	1562	protein_coding	Nucleosome assembly protein 1;1 [Source:UniProtKB/Swiss-Prot;Acc:Q5VND6]
OS04G0282400	33.8096	130.985	18.065	1.04032	1.79006	0	6.01242	4.61843e-07	0.000117049	-	4	12062977	12063828	-	852	protein_coding	Flowering-promoting factor 1-like protein 4 [Source:UniProtKB/Swiss-Prot;Acc:Q0JEF5]
novel.29263	215.536	191.908	236.852	89.4671	127.094	94.8897	1.04769	0.00330247	0.0453362	-	4	26751698	26758986	-	4461	-	PF11969:Scavenger mRNA decapping enzyme C-term binding
novel.18423	24.3006	23.3539	21.0759	8.32252	4.47515	3.64961	2.07753	0.00275806	0.0408799	-	2	22900289	22910523	-	1555	-	PF14226:non-haem dioxygenase in morphine synthesis N-terminal
OS01G0216400	81.3543	136.062	88.3179	12.4838	41.1713	25.5472	1.94292	0.000475196	0.0134142	-	1	6361526	6363457	+	1149	protein_coding	Os01g0216400 protein [Source:UniProtKB/TrEMBL;Acc:Q9LHW0]
OS04G0402200	207.084	521.91	204.737	72.8221	120.829	77.5541	1.78289	0.000653157	0.0162539	-	4	19921005	19929376	-	3171	protein_coding	OSJNBb0012E08.11 protein [Source:UniProtKB/TrEMBL;Acc:Q7XV85]
novel.29367	381.414	342.186	211.762	440.053	944.256	1135.03	-1.42978	0.00303373	0.043224	-	4	27444186	27459412	+	6891	-	PF08146:BP28CT (NUC211) domain|PF12397:U3 small nucleolar RNA-associated protein 10
OS12G0550800	2.1131	23.3539	21.0759	1.04032	1.79006	0	4.03988	0.00280195	0.0411084	-	12	22291145	22294711	-	3567	protein_coding	Expressed protein [Source:UniProtKB/TrEMBL;Acc:Q2QNX3]
OS04G0433800	297.947	169.57	286.029	578.415	453.78	685.213	-1.18853	0.00265933	0.0398261	-	4	21547173	21558299	-	3967	protein_coding	Os04g0433800 protein [Source:UniProtKB/TrEMBL;Acc:A0A0P0WAF3]
OS03G0186600	66.5626	88.3388	45.1626	13.5241	17.9006	10.9488	2.23758	2.68293e-05	0.00201774	-	3	4519405	4525692	-	1368	protein_coding	Os03g0186600 protein [Source:UniProtKB/TrEMBL;Acc:Q10QR7]
OS04G0649500	289.495	492.463	584.102	191.418	169.161	215.327	1.24632	0.0020268	0.0338725	-	4	33101621	33102439	-	819	protein_coding	OSJNBb0059K02.3 protein [Source:UniProtKB/TrEMBL;Acc:Q7XMQ8]
OS07G0646600	379.301	332.032	384.383	145.644	83.2377	70.2549	1.87531	6.47926e-06	0.000749182	-	7	26995075	27000533	-	1776	protein_coding	Os07g0646600 protein [Source:UniProtKB/TrEMBL;Acc:Q7XIQ6]
OS08G0557400	147.917	133.016	170.614	81.1446	59.0719	34.6713	1.3712	0.0024041	0.03747	-	8	27888907	27893038	-	1139	protein_coding	Os08g0557400 protein [Source:UniProtKB/TrEMBL;Acc:Q6ZJ11]
novel.8307	515.596	203.078	309.113	1048.64	2046.04	2341.22	-2.40323	1.85329e-06	0.000328789	-	10	19053652	19056045	+	1562	-	PF00571:CBS domain
novel.42367	82.4109	48.7386	54.1951	155.007	256.873	212.59	-1.75396	3.91024e-05	0.00264463	-	7	29376188	29382700	+	5063	-	-
novel.40943	187.009	151.293	168.607	314.175	416.189	520.981	-1.3042	0.000337097	0.0108129	-	7	21315542	21321512	-	2746	-	PF10539:Development and cell death domain|PF01344:Kelch motif
OS04G0635000	599.064	651.879	142.513	23.9272	78.7626	41.0581	3.27472	9.93059e-07	0.000209328	-	4	32297571	32298126	-	556	protein_coding	OSJNBa0043L09.18 protein [Source:UniProtKB/TrEMBL;Acc:Q7XQS9]
novel.18755	2.1131	27.4155	15.0542	1.04032	0.895029	0.912401	3.9739	0.00246435	0.0380424	-	2	24823247	24831992	-	1655	-	PF04852:Protein of unknown function (DUF640)
novel.1646	65.5061	18.277	85.307	168.531	211.227	232.662	-1.85698	0.00129337	0.025151	-	1	9344731	9345999	+	1269	-	-
novel.47501	11.622	19.2924	9.03251	28.0885	63.5471	84.8533	-2.14541	0.000707109	0.0171303	-	9	19204961	19208571	+	1665	-	-

## Sheet: DEG in stage 7
The results of DEGs in stage 7
ID	F7_1	F7_2	F7_3	S7_1	S7_2	S7_3	log2foldchange	pvalue	padj	gene_name	gene_chr	gene_start	gene_end	gene_strand	gene_length	gene_biotype	gene_description
OS01G0827800	8.12373	10.9764	7.06691	76.621	38.0012	60.2957	-2.74213	1.63798e-07	6.54328e-06	-	1	35420889	35421862	+	974	protein_coding	Os01g0827800 protein [Source:UniProtKB/TrEMBL;Acc:A0A0P0V9X6]
OS09G0274900	1349.7	1613.53	1406.31	2782.36	1971.84	2762.47	-0.782525	0.00156942	0.0127935	-	9	5598755	5599840	+	590	protein_coding	Os09g0274900 protein [Source:UniProtKB/TrEMBL;Acc:Q6H4D3]
OS03G0287400	8.12373	16.4646	19.1816	3.69258	4.22235	1.85525	2.16183	0.00719038	0.0404811	-	3	9916095	9917286	-	1097	protein_coding	LOB domain protein 1, putative, expressed [Source:UniProtKB/TrEMBL;Acc:Q10N09]
OS02G0709200	366.729	342.463	312.963	495.729	491.482	578.839	-0.615827	0.00739895	0.0413072	-	2	29324774	29328372	-	1629	protein_coding	Os02g0709200 protein [Source:UniProtKB/TrEMBL;Acc:Q0DY86]
OS08G0189200	4982.17	3217.17	2874.21	797.597	565.795	221.703	2.80438	1.786e-10	1.64293e-08	GER2	8	5222239	5223278	+	882	protein_coding	Germin-like protein 8-3 [Source:UniProtKB/Swiss-Prot;Acc:Q6YZZ7]
OS12G0548200	3991.07	4417.99	5279.99	2994.68	2929.47	3132.59	0.596035	0.00675242	0.0386259	-	12	22173286	22180480	-	3639	protein_coding	Expressed protein [Source:UniProtKB/TrEMBL;Acc:Q2QNZ9]
OS10G0150300	1090.9	907.746	770.293	67.3895	60.8019	150.275	3.31504	4.78989e-18	2.04613e-15	-	10	2999345	3001254	-	936	protein_coding	Os10g0150300 protein [Source:UniProtKB/TrEMBL;Acc:Q7XGS5]
OS01G0318202	203.093	311.729	287.724	97.8533	28.712	140.999	1.58661	0.00133742	0.0112736	-	1	12091637	12093705	-	2069	protein_coding
OS02G0666600	265.762	137.205	107.013	21.2323	33.7788	51.9471	2.25259	1.36643e-06	3.99621e-05	-	2	27073256	27074090	+	835	protein_coding	Os02g0666600 protein [Source:UniProtKB/TrEMBL;Acc:Q6ESG7]
novel.19231	308.702	251.359	328.106	180.013	103.87	111.315	1.1692	0.000225823	0.00270019	-	2	27837327	27841483	+	2800	-	PF00069:Protein kinase domain
OS02G0227000	32.4949	23.0504	30.2868	174.474	59.9574	58.4405	-1.77014	0.000554479	0.00562442	-	2	7126763	7132072	+	2319	protein_coding	Haloacid dehalogenase-like hydrolase-like [Source:UniProtKB/TrEMBL;Acc:Q6H5Z1]
novel.32251	42.9397	63.6629	66.6309	14.7703	17.7339	26.9012	1.5476	0.000415038	0.00445935	-	5	13361458	13362243	-	786	-	-
novel.36621	3.4816	3.29291	2.01912	36.0026	23.6452	11.1315	-3.01928	0.000188205	0.00233581	-	6	13380402	13381553	.	1152	-	PF02992:Transposase family tnp2
OS03G0323900	1108.31	1046.05	976.243	465.265	303.165	656.76	1.13564	0.000400781	0.00432947	-	3	11751959	11753399	+	693	protein_coding	Os03g0323900 protein [Source:UniProtKB/TrEMBL;Acc:Q10M44]
OS02G0309200	0	1.09764	1.00956	30.4638	19.4228	14.842	-4.90365	4.65409e-05	0.000764662	-	2	12143096	12144165	-	1070	protein_coding	Os02g0309200 protein [Source:UniProtKB/TrEMBL;Acc:Q6Z0V7]
OS10G0210500	116.053	79.0299	70.6691	261.25	336.099	481.438	-2.02334	6.83075e-09	4.16849e-07	-	10	7810692	7817132	-	2882	protein_coding	WAT1-related protein [Source:UniProtKB/TrEMBL;Acc:Q33A72]
OS01G0369200	177.562	141.595	131.243	892.681	659.531	445.261	-2.1498	6.87342e-11	7.25269e-09	-	1	15146089	15152275	+	2632	protein_coding	Cullin-like protein [Source:UniProtKB/TrEMBL;Acc:Q93VL5]
OS08G0110600	88.2005	77.9322	44.4206	205.861	316.676	152.131	-1.68344	2.3359e-05	0.000434311	-	8	557525	558586	-	792	protein_coding	Os08g0110600 protein [Source:UniProtKB/TrEMBL;Acc:A0A0P0XB13]
OS12G0485150	27.8528	29.6362	25.239	37.8489	83.6026	188.308	-1.90488	0.000596304	0.00597545	-	12	17939006	17940195	-	1124	protein_coding	Os12g0485150 protein [Source:UniProtKB/TrEMBL;Acc:A0A0N7KU17]
OS06G0196600	263.441	260.14	331.135	153.242	184.095	185.525	0.709453	0.00636341	0.0369675	-	6	4897311	4900564	-	1852	protein_coding	3-oxoacyl-[acyl-carrier-protein] synthase [Source:UniProtKB/TrEMBL;Acc:Q69YA2]
OS05G0342100	23.2107	30.7338	40.3823	93.2376	103.87	78.8483	-1.54368	3.18731e-05	0.000558307	-	5	16058314	16059130	-	817	protein_coding	Os05g0342100 protein [Source:UniProtKB/TrEMBL;Acc:Q5W6N6]
OS03G0597600	545.451	502.718	407.862	1642.27	793.802	826.515	-1.16412	0.000791678	0.00744588	-	3	22255220	22259151	-	1187	protein_coding	Os03g0597600 protein [Source:UniProtKB/TrEMBL;Acc:Q10H87]
OS10G0469600	74.2741	83.4204	91.8698	181.859	231.385	184.598	-1.25946	8.93804e-06	0.000192615	-	10	17357738	17361914	-	4177	protein_coding	Os10g0469600 protein [Source:UniProtKB/TrEMBL;Acc:A0A0P0XV52]
OS07G0624600	218.18	172.329	196.864	39.6952	70.9355	44.5261	1.91713	1.06856e-08	6.19274e-07	TPP3	7	25867212	25871232	+	1517	protein_coding	Probable trehalose-phosphate phosphatase 3 [Source:UniProtKB/Swiss-Prot;Acc:Q7XI41]
OS03G0607700	223.983	282.093	279.648	155.088	166.361	91.835	0.926433	0.00364046	0.0244343	-	3	22850942	22852108	-	1167	protein_coding	Expressed protein [Source:UniProtKB/TrEMBL;Acc:Q75I55]
OS01G0835500	466.534	683.828	932.832	417.261	311.61	209.644	1.1507	0.00156835	0.0127887	-	1	35813149	35817706	+	3079	protein_coding	Os01g0835500 protein [Source:UniProtKB/TrEMBL;Acc:Q8S1T0]
novel.44203	49.9029	30.7338	35.3345	92.3144	97.9586	103.894	-1.34617	0.000102541	0.0014375	-	8	18221801	18225171	-	1225	-	PF00173:Cytochrome b5-like Heme/Steroid binding domain
novel.48275	88.2005	17.5622	39.3728	18.4629	2.53341	2.78288	2.61403	0.00128434	0.0109445	-	AP008247	90032	94845	-	2527	-	PF00176:SNF2 family N-terminal domain|PF00271:Helicase conserved C-terminal domain
novel.19413	158.993	497.229	473.483	175.397	204.362	127.085	1.15652	0.00784703	0.0430822	-	2	28939769	28948277	-	3718	-	PF00069:Protein kinase domain
OS04G0412800	100.966	75.7369	68.65	26.7712	30.4009	40.8156	1.32327	0.000405151	0.00436729	-	4	20393546	20395280	+	1735	protein_coding	OJ000126_13.3 protein [Source:UniProtKB/TrEMBL;Acc:Q7XVH0]
OS02G0676400	71.9531	68.0535	60.5735	0.923144	25.3341	16.6973	2.21732	0.0010735	0.00943946	-	2	27591163	27592963	+	1801	protein_coding	Protein DETOXIFICATION [Source:UniProtKB/TrEMBL;Acc:Q6EP85]
OS11G0461000	52.224	60.37	64.6117	6.46201	15.2005	20.4078	2.07459	1.62637e-05	0.000321691	-	11	15706845	15738054	+	3805	protein_coding	Os11g0461000 protein [Source:UniProtKB/TrEMBL;Acc:A0A0P0Y2H0]
novel.31715	63.8293	82.3228	43.411	28.6175	32.0899	27.8288	1.09544	0.00666135	0.0382396	-	5	5266083	5277751	-	2050	-	PF17067:Ribosomal protein S31e
OS10G0344000	2.32107	3.29291	5.04779	17.5397	16.8894	14.842	-2.19366	0.00344714	0.0234879	-	10	10231802	10234439	-	1782	protein_coding	Os10g0344000 protein [Source:UniProtKB/TrEMBL;Acc:A0A0P0XSZ5]
novel.40456	22.0501	13.1716	24.2294	377.566	234.763	130.795	-3.64208	8.85391e-15	2.13178e-12	-	7	16774831	16775831	+	1001	-	-
novel.37328	0	0	0	0.923144	35.4678	1.85525	-5.99778	0.000990179	0.00886437	-	6	22944823	22946303	-	826	-	-
novel.12885	35.9765	70.2488	64.6117	10.1546	13.5115	13.9144	2.18554	4.42304e-06	0.000107373	-	12	5076226	5080932	-	1597	-	PF00481:Protein phosphatase 2C
OS07G0581700	1101.35	972.506	1001.48	228.017	435.747	281.071	1.70186	1.88622e-08	9.95153e-07	HOX14	7	23559527	23560862	+	1131	protein_coding	Homeobox-leucine zipper protein HOX14 [Source:UniProtKB/Swiss-Prot;Acc:Q7XI85]
OS05G0489750	78.9163	64.7606	43.411	1.84629	2.53341	8.34864	3.88689	3.36161e-10	2.91909e-08	-	5	24066898	24067171	+	274	protein_coding	Os05g0489750 protein [Source:UniProtKB/TrEMBL;Acc:A0A0P0WNT2]
OS05G0446800	1.16053	3.29291	2.01912	16.6166	5.91129	17.6249	-2.6237	0.0057867	0.0345415	-	5	21903232	21911328	-	2422	protein_coding	Arginyl-tRNA--protein transferase [Source:UniProtKB/TrEMBL;Acc:Q688J5]
novel.12475	313.344	299.655	254.409	188.321	179.872	139.144	0.772915	0.00358996	0.0241934	-	12	1869167	1872910	+	2778	-	PF12796:Ankyrin repeats (3 copies)|PF11900:Domain of unknown function (DUF3420)|PF00651:BTB/POZ domain
OS03G0629800	9.28427	6.58582	2.01912	27.6943	24.4896	48.2366	-2.50717	0.000142071	0.00186736	-	3	24046131	24047194	+	1064	protein_coding	Os03g0629800 protein [Source:UniProtKB/TrEMBL;Acc:A0A0P0W0F5]
novel.8999	1.16053	1.09764	2.01912	23.0786	12.6671	20.4078	-3.69624	0.000112877	0.00154818	-	10	22729785	22732759	-	1206	-	-
OS02G0721700	3239.05	3404.87	3075.11	1673.66	838.559	1018.53	1.46096	2.15651e-06	5.83403e-05	-	2	29947241	29949558	-	1014	protein_coding	Os02g0721700 protein [Source:UniProtKB/TrEMBL;Acc:Q6Z662]
OS04G0257500	88.2005	40.6126	37.3537	33.2332	149.471	418.36	-1.85633	0.00741103	0.0413485	-	4	10316737	10317614	-	878	protein_coding	B1234D02.6 protein [Source:UniProtKB/TrEMBL;Acc:Q6MWK9]
OS02G0712700	989.935	915.429	984.319	448.648	406.19	512.977	1.07931	1.27955e-06	3.77381e-05	-	2	29519619	29523253	-	2613	protein_coding	Os02g0712700 protein [Source:UniProtKB/TrEMBL;Acc:Q0DY65]
novel.21186	63.8293	95.4944	72.6882	28.6175	19.4228	20.4078	1.76339	7.5589e-06	0.000168375	-	3	2260197	2264715	+	2450	-	-
OS01G0877400	613.922	467.593	523.961	2952.22	1493.02	1467.51	-1.88089	3.04034e-08	1.52507e-06	-	1	38072090	38074854	+	1756	protein_coding	Hexosyltransferase [Source:UniProtKB/TrEMBL;Acc:Q8LJH1]
novel.23263	5.80267	2.19527	0	41.5415	40.5346	10.2039	-3.56773	9.15036e-05	0.00131071	-	3	14019468	14021096	+	1450	-	PF14223:gag-polypeptide of LTR copia-type
OS08G0545500	37.1371	76.8346	41.3919	6.46201	7.60023	12.9868	2.52506	3.21788e-06	8.16337e-05	-	8	27320678	27325475	-	981	protein_coding	Os08g0545500 protein [Source:UniProtKB/TrEMBL;Acc:A0A0P0XIK7]
novel.12414	0	2.19527	3.02868	12.924	16.0449	12.0591	-2.93851	0.00227263	0.0168743	-	12	1583765	1588945	+	1906	-	-
OS04G0201900	17.408	37.3197	22.2103	94.1607	96.2696	40.8156	-1.58774	0.00115537	0.0100361	LECRK1	4	6940275	6942746	-	2472	protein_coding	G-type lectin S-receptor-like serine/threonine-protein kinase LECRK1 [Source:UniProtKB/Swiss-Prot;Acc:Q7FAZ3]
OS10G0159700	929.587	432.469	440.167	43.3878	93.7362	166.045	2.57154	1.3468e-07	5.51271e-06	-	10	3785717	3787397	-	943	protein_coding	Hsp20/alpha crystallin family protein, expressed [Source:UniProtKB/TrEMBL;Acc:Q7G754]
novel.11311	10.4448	12.074	5.04779	115.393	51.5127	39.8879	-2.9151	7.50564e-07	2.40662e-05	-	11	22493761	22494563	.	803	-	-
OS07G0616750	71.9531	85.6157	51.4875	268.635	223.785	259.735	-1.84927	1.27222e-09	9.41195e-08	-	7	25427751	25435536	-	928	protein_coding	Os07g0616750 protein [Source:UniProtKB/TrEMBL;Acc:A0A0P0X904]
OS05G0426300	1075.81	1031.78	982.3	752.363	441.658	650.266	0.744756	0.00663938	0.0381523	-	5	20894101	20897851	+	3751	protein_coding	Os05g0426300 protein [Source:UniProtKB/TrEMBL;Acc:Q0DI08]
novel.27337	214.699	216.234	172.634	50.7729	48.9793	137.289	1.34953	0.0019486	0.0150638	-	4	13582813	13584592	+	1688	-	-
OS03G0785800	1678.13	1486.2	1668.8	737.592	667.132	795.904	1.1352	1.1521e-07	4.83572e-06	PCF6	3	32614060	32618299	+	1857	protein_coding	Transcription factor PCF6 [Source:UniProtKB/Swiss-Prot;Acc:Q10CE8]
novel.6897	0	1.09764	3.02868	7.38516	14.356	13.9144	-3.06457	0.00445502	0.0283865	-	10	5286151	5286679	+	529	-	-
novel.36397	486.263	440.152	418.967	233.556	241.519	173.466	1.05203	4.07507e-05	0.000685259	-	6	10372174	10374893	+	698	-	PF05627:Cleavage site for pathogenic type III effector avirulence factor Avr
OS12G0211000	23.2107	24.148	25.239	129.24	97.9586	83.4864	-2.0962	1.9999e-08	1.04886e-06	-	12	5817169	5819154	+	1422	protein_coding	Os12g0211000 protein [Source:UniProtKB/TrEMBL;Acc:Q0IPE4]
OS05G0527900	16.2475	18.6598	22.2103	2.76943	5.06682	5.56576	2.09124	0.00203503	0.015542	-	5	26235609	26237122	-	1514	protein_coding	Glycosyltransferase [Source:UniProtKB/TrEMBL;Acc:Q65XC9]
OS02G0190100	1.16053	3.29291	0	15.6935	6.75576	12.9868	-3.01142	0.00571533	0.0341848	-	2	4985043	4985863	+	465	protein_coding	Os02g0190100 protein [Source:UniProtKB/TrEMBL;Acc:A3A400]
novel.35114	120.695	126.228	155.472	48.0035	70.9355	57.5128	1.18864	0.000182351	0.00227595	-	6	1973536	1983600	-	3573	-	PF00225:Kinesin motor domain|PF00514:Armadillo/beta-catenin-like repeat
OS05G0209301	0	3.29291	3.02868	35.0795	26.1786	105.749	-4.69425	7.54355e-08	3.34658e-06	-	5	6760788	6761295	+	508	protein_coding	Os05g0209301 protein [Source:UniProtKB/TrEMBL;Acc:A0A0P0WJ74]
OS01G0555800	41.7792	43.9055	33.3154	101.546	80.2247	119.664	-1.34206	0.000124274	0.00167161	-	1	20953961	20954922	-	748	protein_coding	Peptide deformylase [Source:UniProtKB/TrEMBL;Acc:A0A0P0V402]
novel.46668	142.746	142.693	136.29	71.0821	65.0242	81.6311	0.954472	0.000732731	0.00702112	-	9	12685459	12687023	-	1565	-	-
novel.1296	169.438	138.302	140.329	36.9258	43.068	76.993	1.51404	3.89624e-05	0.000661063	-	1	7265286	7278148	+	4593	-	PF08458:Plant pleckstrin homology-like region|PF05703:Auxin canalisation
novel.34954	2.32107	0	0	24.0018	9.28917	7.42101	-4.20229	0.00163011	0.0131426	-	6	1209909	1210569	+	528	-	-
OS02G0241100	292.454	257.945	319.02	431.108	521.038	558.431	-0.796716	0.00121383	0.0104276	-	2	7975665	7978686	-	2541	protein_coding	Brassinosteroid LRR receptor kinase-like [Source:UniProtKB/TrEMBL;Acc:Q6ER42]
OS02G0125700	3750.84	3089.85	3294.19	2296.78	1573.25	1838.56	0.828171	0.000783409	0.00738647	-	2	1344678	1347023	+	1095	protein_coding	Os02g0125700 protein [Source:UniProtKB/TrEMBL;Acc:B7EIQ8]
OS11G0444700	1600.38	1345.7	1160.99	2875.6	2310.47	2353.39	-0.876521	0.000302514	0.00342983	-	11	14705242	14706300	+	967	protein_coding	Os11g0444700 protein [Source:UniProtKB/TrEMBL;Acc:Q53KV7]
OS09G0458800	24.3712	38.4173	57.5448	246.48	347.922	438.767	-3.09579	2.091e-15	5.65104e-13	-	9	17332814	17333131	+	318	protein_coding	Os09g0458800 protein [Source:UniProtKB/TrEMBL;Acc:Q67J27]
OS12G0622850	69.632	66.9558	52.497	203.092	124.137	131.723	-1.28056	0.000172379	0.0021761	-	12	26588354	26589334	+	981	protein_coding	Os12g0622850 protein [Source:UniProtKB/TrEMBL;Acc:A0A0P0YC70]
OS01G0663051	27.8528	57.0771	49.4684	24.0018	237.296	209.644	-1.80832	0.00583663	0.0347534	-	1	27062505	27064276	-	726	protein_coding	Os01g0663051 protein [Source:UniProtKB/TrEMBL;Acc:A2ZW92]
OS04G0421900	300.578	592.724	761.207	193.86	237.296	136.361	1.54368	7.50774e-05	0.00112404	-	4	20862593	20872470	+	3844	protein_coding	Os04g0421900 protein [Source:UniProtKB/TrEMBL;Acc:Q0JD86]
novel.46044	70.7925	103.178	93.8889	157.858	159.605	173.466	-0.87245	0.00255852	0.018565	-	9	4726727	4730993	.	4267	-	PF02874:ATP synthase alpha/beta family, beta-barrel domain|PF00306:ATP synthase alpha/beta chain, C terminal domain|PF00006:ATP synthase alpha/beta family, nucleotide-binding domain
novel.17046	2.32107	0	1.00956	18.4629	7.60023	10.2039	-3.46539	0.00271503	0.0194393	-	2	9980605	9981085	.	481	-	-
OS02G0829800	91.6821	64.7606	96.9176	178.167	185.783	161.407	-1.05168	0.000378723	0.00414141	-	2	35674827	35676413	-	1587	protein_coding	Membrane-associated salt-inducible protein-like [Source:UniProtKB/TrEMBL;Acc:Q6K9T5]
novel.20257	0	2.19527	3.02868	20.3092	11.8226	7.42101	-2.88666	0.00461624	0.0291236	-	2	33729608	33735361	+	1741	-	-
OS09G0127300	329.591	355.634	452.282	36.9258	66.7132	132.651	2.26815	1.89074e-07	7.34254e-06	-	9	2083449	2086572	-	1611	protein_coding	Os09g0127300 protein [Source:UniProtKB/TrEMBL;Acc:Q6K3G8]
OS05G0545300	338.876	251.359	238.256	45.2341	41.379	113.17	2.05345	1.35333e-06	3.96932e-05	-	5	27068628	27070015	-	1388	protein_coding
OS02G0668000	206.575	203.063	271.571	178.167	63.3353	76.0654	1.10248	0.00900097	0.0476224	-	2	27118006	27122427	+	3567	protein_coding	Mechanosensitive ion channel domain-containing protein-like [Source:UniProtKB/TrEMBL;Acc:Q6ET90]
novel.21211	3002.3	4131.51	4638.92	1525.03	2018.28	1411.85	1.24842	6.93953e-06	0.000157223	-	3	2432851	2449173	+	4208	-	PF07159:Protein of unknown function (DUF1394)|PF05994:Cytoplasmic Fragile-X interacting family
OS04G0614000	131.14	108.666	74.7073	224.324	168.05	256.025	-1.04552	0.00161937	0.0130719	-	4	31139226	31141511	+	1249	protein_coding	OSJNBa0070C17.24 protein [Source:UniProtKB/TrEMBL;Acc:Q7XLC5]
OS07G0464200	27.8528	25.2456	33.3154	165.243	68.4021	32.4669	-1.62123	0.00424593	0.0274199	-	7	16346965	16349480	-	1123	protein_coding	Os07g0464200 protein [Source:UniProtKB/TrEMBL;Acc:A3BJI2]
OS02G0718600	2780.64	3759.41	3121.55	8326.76	4750.15	4751.3	-0.883798	0.00405225	0.0264801	-	2	29813212	29813753	+	542	protein_coding	Os02g0718600 protein [Source:UniProtKB/TrEMBL;Acc:A0A0P0VNT8]
OS05G0384600	134.622	110.861	158.501	44.3109	50.6682	51.9471	1.45973	3.74987e-06	9.29049e-05	-	5	18575668	18578864	-	3031	protein_coding	ABC transporter G family member 23 [Source:Projected from Arabidopsis thaliana (AT5G19410) UniProtKB/Swiss-Prot;Acc:Q3E9B8]
OS04G0174800	178.722	175.622	167.587	359.103	275.297	472.162	-1.08391	0.000208837	0.00254152	-	4	5111957	5112821	-	865	protein_coding	Os04g0174800 protein [Source:UniProtKB/TrEMBL;Acc:A0A0P0W7J8]
OS03G0807700	2297.86	1923.06	2088.78	351.718	517.66	1194.78	1.61212	0.00013253	0.0017665	-	3	33765712	33767700	+	1422	protein_coding	Expressed protein [Source:UniProtKB/TrEMBL;Acc:Q84M59]
novel.4062	63.8293	60.37	64.6117	166.166	117.381	196.657	-1.34562	3.52169e-05	0.000607635	-	1	30017430	30020263	-	993	-	PF04718:Mitochondrial ATP synthase g subunit
OS09G0378300	660.343	633.336	680.442	920.375	990.564	1004.62	-0.562517	0.00617212	0.036145	-	9	12730781	12735642	-	3769	protein_coding	Os09g0378300 protein [Source:UniProtKB/TrEMBL;Acc:Q6H4P7]
EPlOSAG00000010609	0	0	0	6.46201	5.06682	3.71051	-4.66655	0.00639808	0.0371201	-	12	15112020	15112042	-	23	ncRNA
OS12G0623900	704.444	862.743	819.761	437.57	450.947	419.287	0.868101	8.51014e-05	0.00123773	-	12	26645025	26651101	+	2689	protein_coding	5-methyltetrahydropteroyltriglutamate--homocysteine methyltransferase 1 [Source:UniProtKB/Swiss-Prot;Acc:Q2QLY5]
OS01G0392600	9.28427	19.7575	17.1625	79.3904	86.136	28.7564	-2.06878	0.000163234	0.00207849	-	1	16693961	16700566	+	4014	protein_coding	Os01g0392600 protein [Source:UniProtKB/TrEMBL;Acc:A0A0P0V390]
OS03G0745700	41.7792	27.4409	27.2581	11.0777	8.4447	15.7697	1.45262	0.00535897	0.0326356	-	3	30641590	30644916	+	1224	protein_coding	Os03g0745700 protein [Source:UniProtKB/TrEMBL;Acc:Q94GN4]
OS04G0538000	168.277	131.716	137.3	1308.1	244.896	269.939	-2.05964	0.000299158	0.00340343	-	4	26913320	26919727	+	2740	protein_coding	Os04g0538000 protein [Source:UniProtKB/TrEMBL;Acc:A0A0P0WD35]
OS10G0402400	11.6053	15.3669	12.1147	22.1555	41.379	40.8156	-1.41782	0.00595887	0.0353145	-	10	13611824	13614202	-	1371	protein_coding	Os10g0402400 protein [Source:UniProtKB/TrEMBL;Acc:Q8LND6]
novel.25760	9.28427	7.68346	18.1721	49.8498	60.8019	42.6708	-2.11476	2.33181e-05	0.000434303	-	3	33031030	33033004	+	1518	-	PF07762:Protein of unknown function (DUF1618)
OS07G0506600	2072.71	1907.69	2207.9	4697.88	3192.94	2865.44	-0.797514	0.00320084	0.0221678	-	7	19223928	19230480	+	2879	protein_coding	Myosin heavy chain-like protein [Source:UniProtKB/TrEMBL;Acc:Q8H3G8]
OS02G0814800	132.301	127.326	156.482	274.174	223.785	250.459	-0.845579	0.00116088	0.010074	-	2	34913714	34915475	+	1493	protein_coding	Glutathione S-transferase C-terminal domain-containing protein-like [Source:UniProtKB/TrEMBL;Acc:Q6K8N9]
OS11G0622600	3.4816	5.48818	7.06691	101.546	17.7339	38.9603	-3.29186	8.22779e-06	0.000179648	-	11	24279005	24280117	-	1113	protein_coding	BTB/POZ domain containing protein, expressed [Source:UniProtKB/TrEMBL;Acc:Q2R115]
OS11G0645400	31690.7	33785.3	30244.4	16170.7	7883.97	15345.7	1.28063	4.86375e-05	0.000790285	-	11	25617774	25618559	+	786	protein_coding	Dirigent protein [Source:UniProtKB/TrEMBL;Acc:Q2R0H3]
novel.6910	81.2373	111.959	93.8889	225.247	194.228	206.861	-1.12456	4.91462e-05	0.000795621	-	10	5373153	5376610	-	3149	-	-
OS09G0294300	35.9765	26.3433	40.3823	76.621	81.0691	64.0062	-1.10902	0.00241814	0.0177261	-	9	7017626	7020961	-	1618	protein_coding	Os09g0294300 protein [Source:UniProtKB/TrEMBL;Acc:Q69LG5]
novel.5354	125.338	119.642	120.137	192.014	211.118	301.479	-0.948331	0.00126721	0.0108264	-	1	37303624	37307969	+	2409	-	-
novel.41433	1284.71	922.015	1152.92	258.48	345.388	493.497	1.61433	2.27726e-07	8.56722e-06	-	7	24078499	24080067	+	826	-	-
OS02G0774200	103.287	106.471	89.8507	50.7729	17.7339	17.6249	1.80095	0.000120464	0.00162781	-	2	32686312	32686824	-	513	protein_coding	Os02g0774200 protein [Source:UniProtKB/TrEMBL;Acc:Q6Z7L2]
OS05G0553400	3047.56	3104.12	3443.6	1058.85	1688.1	1249.51	1.26348	1.15237e-06	3.46038e-05	-	5	27524786	27526242	-	1262	protein_coding	Os05g0553400 protein [Source:UniProtKB/TrEMBL;Acc:Q6I634]
OS09G0533200	133.461	128.424	164.558	40.6184	43.9125	52.8747	1.63539	1.70723e-07	6.74791e-06	-	9	20938553	20939706	-	1154	protein_coding	Os09g0533200 protein [Source:UniProtKB/TrEMBL;Acc:A0A0P0XQ41]
OS02G0202000	103.287	80.1275	101.965	36.0026	32.9343	22.263	1.64465	5.79483e-06	0.000134805	-	2	5688698	5689609	+	791	protein_coding	Os02g0202000 protein [Source:UniProtKB/TrEMBL;Acc:A0A0P0VG32]
OS02G0124501	67.3109	51.5889	54.5162	1.84629	13.5115	8.34864	2.85822	5.71255e-07	1.90072e-05	-	2	1263685	1265966	+	1790	protein_coding	Os02g0124501 protein [Source:UniProtKB/TrEMBL;Acc:A0A0P0VE40]
novel.24026	13.9264	18.6598	18.1721	31.3869	80.2247	41.7432	-1.59541	0.00184571	0.0144455	-	3	22250960	22254028	-	2222	-	-
novel.40361	590.711	771.639	845	445.879	430.68	315.393	0.889133	0.00114796	0.00997943	-	7	15718078	15723077	+	2481	-	PF00076:RNA recognition motif. (a.k.a. RRM, RBD, or RNP domain)
OS05G0273800	2367.49	2343.45	2411.84	1179.78	928.917	1301.46	1.06277	4.38889e-06	0.00010674	-	5	11114550	11116305	-	1215	protein_coding	Os05g0273800 protein [Source:UniProtKB/TrEMBL;Acc:Q0DJJ0]
OS03G0748100	24.3712	10.9764	14.1338	0.923144	0	0	5.6777	4.42686e-05	0.000735081	-	3	30788424	30789445	+	1022	protein_coding	NAD dependent epimerase/dehydratase family protein, expressed [Source:UniProtKB/TrEMBL;Acc:Q10CW5]
novel.38204	688.196	762.858	802.599	323.101	426.458	274.577	1.13744	1.66915e-05	0.000327705	-	6	28682065	28686970	-	2015	-	PF00118:TCP-1/cpn60 chaperonin family
OS07G0205500	71.9531	46.1007	59.5639	18.4629	27.8675	24.1183	1.33088	0.00113307	0.00987798	-	7	5682013	5685265	+	1810	protein_coding	Os07g0205500 protein [Source:UniProtKB/TrEMBL;Acc:Q6ZIY2]
OS06G0604200	675.43	924.21	1170.08	208.631	192.539	211.499	2.17712	1.90099e-14	4.06029e-12	-	6	23908918	23913796	-	2820	protein_coding	Phospholipase D [Source:UniProtKB/TrEMBL;Acc:Q69X22]
OS01G0971400	2142.34	1684.87	2031.23	85.8524	421.391	666.963	2.31881	2.132e-05	0.000403907	-	1	42855657	42857462	+	1442	protein_coding	Os01g0971400 protein [Source:UniProtKB/TrEMBL;Acc:Q94DH7]
novel.35660	15.0869	43.9055	42.4015	11.0777	11.8226	7.42101	1.7427	0.00317611	0.0220782	-	6	4844553	4852460	-	3601	-	PF02383:SacI homology domain
OS01G0897000	757.828	659.68	648.137	386.798	374.945	482.366	0.731515	0.00209958	0.015906	CDKB1-1	1	38981299	38984176	-	1255	protein_coding	Cyclin-dependent kinase B1-1 [Source:UniProtKB/Swiss-Prot;Acc:Q8L4P8]
novel.23358	37.1371	46.1007	38.3632	124.625	56.5795	103.894	-1.22777	0.00244952	0.0179115	-	3	14864481	14865789	-	1309	-	-
OS01G0858900	1131.52	1429.12	1560.78	400.645	491.482	654.904	1.41386	6.10531e-07	2.01369e-05	STLP1	1	37133703	37135319	+	1617	protein_coding	Sialyltransferase-like protein 1 [Source:UniProtKB/Swiss-Prot;Acc:Q94DD4]
OS05G0227800	107.93	92.2015	93.8889	233.556	159.605	180.887	-0.965463	0.000972236	0.00873874	-	5	7768465	7770413	+	1574	protein_coding	Os05g0227800 protein [Source:UniProtKB/TrEMBL;Acc:Q6AVB6]
novel.38343	892.45	967.018	1097.39	459.726	462.77	682.733	0.881644	0.000974488	0.00875189	-	6	29473168	29480905	-	3909	-	PF00702:haloacid dehalogenase-like hydrolase|PF00122:E1-E2 ATPase
novel.39041	4.64213	16.4646	11.1051	127.394	75.1579	49.1642	-2.95968	1.1204e-07	4.72515e-06	-	7	2262218	2267644	-	1144	-	-
novel.15843	215.859	159.157	186.768	267.712	347.077	423.925	-0.887091	0.00233299	0.0172163	-	2	2207520	2214908	-	4386	-	PF06507:Auxin response factor|PF02309:AUX/IAA family
novel.6654	367.889	363.318	354.355	262.173	195.917	196.657	0.729711	0.00374741	0.0249937	-	10	1540525	1548037	-	4080	-	PF00931:NB-ARC domain
novel.6128	995.738	1128.37	1235.7	348.025	272.764	435.057	1.6706	5.20229e-10	4.2923e-08	-	1	41305718	41314248	-	1630	-	PF00349:Hexokinase|PF03727:Hexokinase
OS05G0577000	67.3109	52.6866	41.3919	102.469	97.9586	136.361	-1.06422	0.00209885	0.015905	-	5	28739299	28740059	+	657	protein_coding	Os05g0577000 protein [Source:UniProtKB/TrEMBL;Acc:A0A0P0WQL5]
OS04G0111301	0	0	0	4.61572	5.91129	6.49339	-4.82615	0.00361725	0.0243093	-	4	655428	655784	-	357	protein_coding	Os04g0111301 protein [Source:UniProtKB/TrEMBL;Acc:A0A0P0W624]
OS08G0445000	186.846	174.524	193.835	83.083	87.8249	101.111	1.0298	0.000117632	0.00160014	-	8	21700257	21702424	+	2168	protein_coding	Os08g0445000 protein [Source:UniProtKB/TrEMBL;Acc:Q6Z8P9]
OS05G0533700	1116.43	948.358	912.641	1920.14	1328.35	1662.31	-0.721952	0.00372085	0.0248479	-	5	26494551	26497193	+	1067	protein_coding	Os05g0533700 protein [Source:UniProtKB/TrEMBL;Acc:Q6I5H0]
OS02G0272100	0	0	0	7.38516	8.4447	0.927627	-4.80611	0.00789784	0.0432267	-	2	9867024	9868223	-	1200	protein_coding	Os02g0272100 protein [Source:UniProtKB/TrEMBL;Acc:A0A0P0VHM0]
OS08G0246001	1.16053	2.19527	2.01912	47.0804	29.5565	15.7697	-4.09332	3.19372e-06	8.11763e-05	-	8	8915335	8917400	-	768	protein_coding	Os08g0246001 protein [Source:UniProtKB/TrEMBL;Acc:A0A0P0XDN0]
OS03G0770100	0	1.09764	4.03823	22.1555	16.0449	18.5525	-3.41076	0.000235328	0.0027897	-	3	31888363	31896406	+	1288	protein_coding	Os03g0770100 protein [Source:UniProtKB/TrEMBL;Acc:A0A0P0W3G0]
novel.26971	58.0267	68.0535	59.5639	137.549	146.938	136.361	-1.18095	3.94868e-05	0.000668028	-	4	7964742	7968172	-	698	-	-
OS06G0195600	285.491	654.192	747.073	158.781	258.408	122.447	1.64386	0.000106597	0.00148279	-	6	4844553	4854690	-	3220	protein_coding	Os06g0195600 protein [Source:UniProtKB/TrEMBL;Acc:Q69YB0]
novel.9478	69.632	120.74	93.8889	25.848	5.91129	32.4669	2.1523	7.31097e-05	0.00110143	-	11	1940204	1941894	+	1502	-	-
OS01G0182100	16.2475	6.58582	18.1721	103.392	84.447	51.9471	-2.54512	3.28486e-07	1.17885e-05	-	1	4306924	4309933	+	1683	protein_coding	Os01g0182100 protein [Source:UniProtKB/TrEMBL;Acc:Q9AWM1]
OS03G0116300	637.133	713.464	818.752	266.789	236.452	183.67	1.65919	2.65457e-10	2.34928e-08	-	3	922684	928190	+	1444	protein_coding	Hydrolase, alpha/beta fold family protein, expressed [Source:UniProtKB/TrEMBL;Acc:Q10SN6]
novel.5686	66.1504	137.205	163.548	43.3878	52.3572	23.1907	1.62473	0.000385277	0.00419643	-	1	39052235	39059123	-	4065	-	-
novel.25368	13.9264	9.87873	8.07647	79.3904	48.9793	40.8156	-2.41526	2.35715e-06	6.2806e-05	-	3	31283458	31297836	-	2180	-	-
OS07G0635500	1803.47	2122.83	2360.35	302.791	261.786	651.194	2.37082	2.14893e-10	1.94248e-08	-	7	26382584	26384642	+	1913	protein_coding	Os07g0635500 protein [Source:UniProtKB/TrEMBL;Acc:Q8LIR5]
OS12G0594600	338.876	252.456	273.59	960.07	828.425	947.107	-1.66172	5.80572e-12	7.64998e-10	-	12	24957948	24961215	+	922	protein_coding	Os12g0594600 protein [Source:UniProtKB/TrEMBL;Acc:Q2QMR3]
novel.7606	9.28427	1.09764	3.02868	75.6978	21.9562	16.6973	-3.10784	0.000211115	0.0025625	-	10	14073314	14073656	.	343	-	-
novel.28742	67.3109	80.1275	61.5831	22.1555	30.4009	38.0327	1.20575	0.00164085	0.0131971	-	4	23819784	23821384	-	1601	-	PF03478:Protein of unknown function (DUF295)
OS07G0489300	33.6555	10.9764	27.2581	0.923144	3.37788	9.27627	2.40878	0.00281492	0.0200197	-	7	18124677	18126388	-	1553	protein_coding	Glycosyltransferase [Source:UniProtKB/TrEMBL;Acc:Q7XHS6]
OS05G0126200	328.431	291.971	268.543	583.427	374.945	540.806	-0.754088	0.00623619	0.0364282	-	5	1497942	1499638	-	858	protein_coding	Os05g0126200 protein [Source:UniProtKB/TrEMBL;Acc:Q75IM4]
OS02G0525100	47.5819	51.5889	23.2198	80.3136	61.6463	146.565	-1.23963	0.00815577	0.0442453	-	2	19186328	19187080	-	753	protein_coding	Os02g0525100 protein [Source:UniProtKB/TrEMBL;Acc:Q6H7A9]
OS05G0456100	19.7291	28.5386	25.239	9.23144	5.91129	0.927627	2.19192	0.00191768	0.01489	-	5	22406443	22412412	+	3498	protein_coding	Os05g0456100 protein [Source:UniProtKB/TrEMBL;Acc:Q60EL8]
OS09G0255900	6.9632	6.58582	2.01912	23.0786	10.1336	26.9012	-1.96078	0.00866807	0.0463392	-	9	4227927	4229757	+	1831	protein_coding	Os09g0255900 protein [Source:UniProtKB/TrEMBL;Acc:Q6K301]
OS05G0527800	358.605	342.463	327.097	461.572	708.511	599.247	-0.783593	0.00269422	0.0193273	-	5	26225665	26227661	-	1838	protein_coding	Glycosyltransferase [Source:UniProtKB/TrEMBL;Acc:Q65XD0]
novel.27829	124.177	88.9086	89.8507	34.1563	39.6901	46.3813	1.33199	0.000110199	0.00151933	-	4	18779016	18783508	+	2845	-	-
OS03G0625800	53.3845	50.4913	61.5831	148.626	139.338	125.23	-1.3189	1.00562e-05	0.000212731	-	3	23812565	23816582	+	1975	protein_coding	IBR domain containing protein, expressed [Source:UniProtKB/TrEMBL;Acc:Q75LV6]
novel.38974	12.7659	28.5386	43.411	133.856	170.583	97.4008	-2.23828	1.09382e-06	3.31463e-05	-	7	1944320	1966517	+	7908	-	-
OS03G0437200	351.642	275.507	268.543	34.1563	41.379	195.729	1.72422	0.00274455	0.0196087	-	3	18435990	18437086	-	1097	protein_coding	C2H2 transcription factor [Source:UniProtKB/TrEMBL;Acc:Q75KE5]
OS10G0525500	0	2.19527	5.04779	52.6192	20.2673	13.9144	-3.54381	9.55814e-05	0.00136028	-	10	20434654	20435650	-	881	protein_coding	Glutathione S-transferase parC, putative, expressed [Source:UniProtKB/TrEMBL;Acc:Q7G228]
OS11G0537350	59.1872	35.1244	35.3345	3.69258	9.28917	18.5525	2.03967	0.000645605	0.00635882	-	11	19585671	19586377	+	707	protein_coding	Germin-like protein 11-1 [Source:UniProtKB/Swiss-Prot;Acc:Q2R352]
novel.46071	1.16053	2.19527	0	11.0777	21.9562	13.9144	-3.84038	0.000451137	0.00476981	-	9	5197671	5201412	+	2579	-	-
novel.45976	5.80267	14.2693	11.1051	25.848	32.9343	26.9012	-1.45367	0.00809694	0.0440253	-	9	3884546	3886025	+	1480	-	-
OS12G0454600	564.019	591.626	516.894	303.715	199.295	259.735	1.13328	1.54481e-05	0.000306704	-	12	15758649	15760484	+	836	protein_coding	Os12g0454600 protein [Source:UniProtKB/TrEMBL;Acc:Q2QRP3]
novel.15024	54.5451	37.3197	49.4684	7.38516	8.4447	30.6117	1.61005	0.00647266	0.0374053	-	12	25297910	25302707	+	2290	-	PF00646:F-box domain
OS12G0589400	4.64213	8.78109	12.1147	24.0018	31.2454	37.1051	-1.84163	0.00130326	0.0110418	-	12	24646431	24649269	+	2839	protein_coding	Expressed protein [Source:UniProtKB/TrEMBL;Acc:Q2QMV6]
novel.36620	4.64213	2.19527	7.06691	50.7729	29.5565	15.7697	-2.77855	0.000117952	0.00160367	-	6	13375644	13379631	+	1681	-	-
OS05G0510600	9.28427	14.2693	10.0956	0.923144	0.84447	2.78288	2.89968	0.00358639	0.0241817	-	5	25291060	25293013	-	1954	protein_coding	Os05g0510600 protein [Source:UniProtKB/TrEMBL;Acc:A0A0P0WPH7]
OS12G0626100	501.35	508.206	421.995	1089.31	686.554	666.963	-0.771081	0.0074746	0.0416329	-	12	26759757	26762339	-	1196	protein_coding	Os12g0626100 protein [Source:UniProtKB/TrEMBL;Acc:A0A0P0YDC8]
OS11G0267400	96.3243	59.2724	64.6117	332.332	314.987	248.604	-2.02722	8.45626e-11	8.71456e-09	CLPC3	11	9193137	9198640	-	3223	protein_coding	Chaperone protein ClpC3, chloroplastic [Source:UniProtKB/Swiss-Prot;Acc:Q53LY0]
OS05G0279850	143.906	166.841	172.634	36.9258	12.6671	26.9012	2.66584	5.17962e-11	5.62222e-09	-	5	11699832	11702720	-	1321	protein_coding	Os05g0279850 protein [Source:UniProtKB/TrEMBL;Acc:A0A0P0WK25]
OS03G0857750	1.16053	4.39055	2.01912	25.848	7.60023	23.1907	-2.89662	0.00117011	0.0101342	-	3	36193368	36193680	-	313	protein_coding	Os03g0857750 protein [Source:UniProtKB/TrEMBL;Acc:A0A0P0W689]
OS07G0564600	2762.07	2668.36	2524.91	1299.79	1097.81	1371.96	1.07761	5.10884e-07	1.73249e-05	SCAMP1	7	22627696	22632257	-	1576	protein_coding	Secretory carrier-associated membrane protein 1 [Source:UniProtKB/Swiss-Prot;Acc:Q8H5X5]
novel.26360	16.2475	13.1716	5.04779	33.2332	29.5565	51.0195	-1.73427	0.00204158	0.01556	-	3	35781536	35786426	-	2111	-	PF07647:SAM domain (Sterile alpha motif)
OS05G0165500	378.334	385.271	303.877	423.723	640.108	804.252	-0.807687	0.00891975	0.0473163	-	5	3856578	3859257	-	2680	protein_coding	Os05g0165500 protein [Source:UniProtKB/TrEMBL;Acc:Q6F2S7]
OS09G0460100	1202.31	1493.88	1396.22	2782.36	2467.54	2462.85	-0.914178	2.48821e-05	0.000457958	-	9	17399884	17401177	+	1163	protein_coding	Os09g0460100 protein [Source:UniProtKB/TrEMBL;Acc:Q67J12]
OS01G0590300	3.4816	6.58582	5.04779	51.6961	28.712	25.9735	-2.80963	1.06839e-05	0.000223332	-	1	23030252	23031000	+	749	protein_coding	Os01g0590300 protein [Source:UniProtKB/TrEMBL;Acc:Q5ZC81]
OS10G0401000	1729.19	2774.83	2511.78	5583.18	2544.39	6582.44	-1.06804	0.00489539	0.0304431	-	10	13552894	13553361	-	468	protein_coding	Expressed protein [Source:UniProtKB/TrEMBL;Acc:Q94I26]
novel.14372	69.632	55.9795	51.4875	17.5397	22.8007	16.6973	1.62972	6.19716e-05	0.000958713	-	12	21548672	21551118	-	867	-	-
OS02G0321600	362.086	273.312	296.81	35.0795	54.8906	100.184	2.29412	7.01331e-09	4.27006e-07	-	2	12852011	12852961	+	800	protein_coding	Os02g0321600 protein [Source:UniProtKB/TrEMBL;Acc:Q6ER70]
OS08G0131200	5.80267	6.58582	1.00956	23.0786	15.2005	25.9735	-2.27945	0.00207137	0.0157554	-	8	1755976	1757069	+	547	protein_coding	Os08g0131200 protein [Source:UniProtKB/TrEMBL;Acc:A0A0P0XBK2]
novel.32126	13.9264	10.9764	8.07647	71.0821	63.3353	33.3946	-2.35547	5.37653e-06	0.000126994	-	5	10676112	10678389	-	832	-	-
novel.36012	279.689	294.167	214.026	412.646	430.68	410.939	-0.671684	0.00670568	0.0384	-	6	7047289	7056204	+	5385	-	PF16501:S phase cyclin A-associated protein in the endoplasmic reticulum
OS04G0665000	190.327	164.646	143.357	483.728	308.232	559.359	-1.43963	4.48228e-06	0.000108513	-	4	33947318	33949741	+	531	protein_coding	Os04g0665000 protein [Source:UniProtKB/TrEMBL;Acc:Q0J999]
OS07G0508000	943.514	796.884	908.603	1418.87	1259.95	1417.41	-0.628812	0.00331847	0.0227517	-	7	19290923	19299094	-	4220	protein_coding	Pre-mRNA-splicing factor ATP-dependent RNA helicase DEAH7 [Source:Projected from Arabidopsis thaliana (AT5G13010) UniProtKB/Swiss-Prot;Acc:F4K2E9]
novel.21234	307.541	264.53	325.078	157.858	162.138	99.256	1.09695	0.00022767	0.00271274	-	3	2510148	2516234	+	3666	-	PF02485:Core-2/I-Branching enzyme
OS07G0145250	102.127	126.228	68.65	204.938	173.961	237.472	-1.05467	0.00129331	0.0109998	-	7	2306730	2307397	+	668	protein_coding	Os07g0145250 protein [Source:UniProtKB/TrEMBL;Acc:C7J574]
OS05G0201700	309.862	317.217	285.705	44.3109	43.068	41.7432	2.82127	2.58078e-25	3.2916e-22	-	5	6333107	6333718	+	612	protein_coding	Os05g0201700 protein [Source:UniProtKB/TrEMBL;Acc:Q6L4Q2]
OS04G0674000	14719	16681.9	16143.8	11314.1	6061.61	10231.7	0.784258	0.00720441	0.0405076	-	4	34400083	34401448	-	1366	protein_coding	OSJNBa0018M05.6 protein [Source:UniProtKB/TrEMBL;Acc:Q7XQA2]
novel.9856	26.6923	15.3669	33.3154	98.7765	86.9804	76.0654	-1.79281	8.4708e-06	0.000184044	-	11	4683601	4689834	-	1856	-	-
OS01G0779800	367.889	306.241	280.657	79.3904	87.8249	115.953	1.75351	1.00614e-09	7.63543e-08	-	1	33029111	33030489	-	1379	protein_coding	Os01g0779800 protein [Source:UniProtKB/TrEMBL;Acc:Q5ZCG2]
novel.23197	11.6053	7.68346	15.1434	6.46201	52.3572	91.835	-2.12694	0.00604052	0.0356389	-	3	13272644	13275250	+	2165	-	-
novel.26379	23.2107	20.8551	44.4206	61.8507	88.6694	85.3416	-1.40829	0.000917511	0.00833628	-	3	35840625	35854299	+	4327	-	PF07899:Frigida-like protein
OS06G0193200	2574.06	1660.72	1879.8	269.558	552.284	635.424	2.06883	1.09888e-08	6.32691e-07	-	6	4700512	4703042	+	1894	protein_coding	Probable pectinesterase/pectinesterase inhibitor 12 [Source:Projected from Arabidopsis thaliana (AT2G26440) UniProtKB/Swiss-Prot;Acc:O48711]
OS02G0656500	1560.92	2014.16	2018.11	787.442	857.137	638.207	1.29283	1.67152e-07	6.64717e-06	-	2	26519337	26523355	+	1824	protein_coding	Os02g0656500 protein [Source:UniProtKB/TrEMBL;Acc:Q0DYZ8]
OS10G0539500	6.9632	3.29291	2.01912	20.3092	7.60023	30.6117	-2.26749	0.00604532	0.0356593	-	10	21019357	21019902	-	546	protein_coding	Histone H4 [Source:UniProtKB/TrEMBL;Acc:Q7XUC9]
novel.5391	438.682	437.957	309.934	1061.62	618.997	1334.85	-1.34577	7.90032e-05	0.00116503	-	1	37509842	37513359	+	1538	-	PF00022:Actin
OS01G0713800	2.32107	3.29291	5.04779	24.0018	14.356	10.2039	-2.17307	0.00626227	0.0365161	-	1	29645867	29649037	+	1098	protein_coding	KRR1 small subunit processome component [Source:UniProtKB/TrEMBL;Acc:A0A0P0V7B9]
OS01G0289950	0	1.09764	2.01912	11.0777	9.28917	8.34864	-3.15882	0.00694269	0.0394392	-	1	10489015	10491186	+	2172	protein_coding	Os01g0289950 protein [Source:UniProtKB/TrEMBL;Acc:A0A0P0V1S4]
OS03G0280000	2917.58	3174.37	3589.99	1639.5	1760.72	1900.71	0.869126	5.29716e-05	0.000847706	-	3	9557535	9566491	-	5070	protein_coding	ABC transporter B family member 20 [Source:Projected from Arabidopsis thaliana (AT3G55320) UniProtKB/Swiss-Prot;Acc:Q9M3B9]
novel.36126	13.9264	10.9764	12.1147	3.69258	1.68894	2.78288	2.18859	0.00827316	0.0446546	-	6	7906030	7906382	.	353	-	-
OS03G0817500	84.7189	61.4677	61.5831	17.5397	31.2454	43.5984	1.16806	0.00699297	0.0396328	-	3	34289859	34292782	-	1618	protein_coding	Protein trichome birefringence-like 34 [Source:Projected from Arabidopsis thaliana (AT2G38320) UniProtKB/Swiss-Prot;Acc:O80919]
OS06G0729500	926.106	1059.22	1156.95	1973.68	1990.42	1800.52	-0.875215	5.18648e-05	0.0008315	-	6	31083609	31089544	-	3775	protein_coding	Os06g0729500 protein [Source:UniProtKB/TrEMBL;Acc:A0A0P0X1G5]
OS01G0304300	674.27	670.656	710.729	398.798	426.458	499.991	0.633519	0.00476393	0.0298598	-	1	11272159	11277795	+	2781	protein_coding	Os01g0304300 protein [Source:UniProtKB/TrEMBL;Acc:B7F980]
novel.39622	821.658	990.068	1141.81	644.355	634.197	458.248	0.76611	0.00395922	0.0260209	-	7	6035953	6044557	+	4852	-	-
OS05G0248301	0	1.09764	0	12.0009	9.28917	11.1315	-4.79287	0.000810126	0.00757901	-	5	8991943	8998182	+	3755	protein_coding	Os05g0248301 protein [Source:UniProtKB/TrEMBL;Acc:A0A0P0WJW5]
OS02G0791700	15.0869	5.48818	11.1051	44.3109	40.5346	28.7564	-1.84676	0.000618164	0.00614568	-	2	33623986	33629332	+	2031	protein_coding	Os02g0791700 protein [Source:UniProtKB/TrEMBL;Acc:A0A0N7KG86]
OS11G0550800	680.073	601.505	453.292	1103.16	787.891	1060.28	-0.766847	0.0053276	0.0325043	-	11	20478291	20478867	-	577	protein_coding	50S ribosomal protein 6, chloroplastic [Source:Projected from Arabidopsis thaliana (AT5G17870) UniProtKB/Swiss-Prot;Acc:Q9FKP0]
OS04G0626700	68.4715	66.9558	86.822	159.704	146.093	126.157	-0.95689	0.00131323	0.011105	-	4	31880536	31894575	-	2096	protein_coding	Os04g0626700 protein [Source:UniProtKB/TrEMBL;Acc:A0A0P0WF72]
novel.6337	106.769	152.572	169.606	36.9258	63.3353	34.3222	1.67013	9.88618e-06	0.000209972	-	1	42303492	42311257	-	2348	-	PF00168:C2 domain|PF13833:EF-hand domain pair|PF02666:Phosphatidylserine decarboxylase
novel.19426	169.438	325.998	393.728	120.009	93.7362	69.572	1.65086	2.06276e-05	0.000392756	-	2	29059400	29064649	-	3500	-	PF13087:AAA domain|PF13086:AAA domain
novel.12454	45.2608	57.0771	56.5353	17.5397	2.53341	9.27627	2.4474	2.97967e-05	0.000527517	-	12	1768057	1768423	.	367	-	-
OS04G0164701	42.9397	47.1984	45.4301	128.317	92.0473	76.993	-1.13252	0.00132859	0.0112134	-	4	4401281	4402094	-	814	protein_coding	Os04g0164701 protein [Source:UniProtKB/TrEMBL;Acc:C7J1J9]
OS08G0551300	11.6053	9.87873	9.08603	43.3878	38.0012	19.4802	-1.72652	0.00192249	0.0149229	-	8	27643356	27644156	+	801	protein_coding	Os08g0551300 protein [Source:UniProtKB/TrEMBL;Acc:Q6Z3H6]
OS06G0567200	470.016	296.362	351.326	109.854	142.715	137.289	1.51862	2.33333e-07	8.75328e-06	-	6	21893256	21898174	+	2014	protein_coding	Os06g0567200 protein [Source:UniProtKB/TrEMBL;Acc:Q5Z645]
OS01G0839900	249.515	178.915	298.829	60.9275	114.848	74.2101	1.5392	1.59068e-05	0.000314866	-	1	36029895	36030895	-	1001	protein_coding	Os01g0839900 protein [Source:UniProtKB/TrEMBL;Acc:Q943L0]
OS03G0130500	2757.43	2681.53	2859.07	1464.11	1680.5	1718.89	0.770767	0.000165671	0.00210445	-	3	1720072	1727907	-	3867	protein_coding	EF hand family protein, expressed [Source:UniProtKB/TrEMBL;Acc:Q10S92]
OS02G0612900	1099.03	946.163	1077.2	2561.73	1799.57	1243.02	-0.843886	0.00668541	0.0383254	-	2	24152119	24153073	-	955	protein_coding	Os02g0612900 protein [Source:UniProtKB/TrEMBL;Acc:Q6K623]
OS10G0162600	26.6923	21.9527	26.2485	7.38516	6.75576	3.71051	2.06563	0.000586257	0.0059083	-	10	3991788	3993428	-	810	protein_coding	LOB domain protein [Source:UniProtKB/TrEMBL;Acc:Q7XGL4]
novel.21494	52.224	49.3937	69.6595	13.8472	13.5115	6.49339	2.33672	8.59368e-07	2.69993e-05	-	3	3747934	3750919	-	1123	-	PF05627:Cleavage site for pathogenic type III effector avirulence factor Avr
OS10G0551200	160.154	124.033	98.9367	40.6184	46.4459	84.414	1.15977	0.00322958	0.0223039	-	10	21635191	21637744	-	1997	protein_coding	Os10g0551200 protein [Source:UniProtKB/TrEMBL;Acc:Q0IVV5]
OS03G0178400	2622.81	2476.27	2817.68	1297.02	765.09	577.911	1.58443	1.71202e-06	4.80837e-05	-	3	4133458	4136490	-	1173	protein_coding	Hydrolase, alpha/beta fold family protein, expressed [Source:UniProtKB/TrEMBL;Acc:Q8H025]
OS05G0367800	0	1.09764	0	59.0812	3.37788	4.63813	-5.84157	0.00027418	0.00316704	BIP3	5	17659503	17661606	-	2104	protein_coding	Heat shock 70 kDa protein BIP3 [Source:UniProtKB/Swiss-Prot;Acc:Q6L590]
OS10G0341700	343.518	493.937	608.764	201.245	297.254	216.137	1.01703	0.0012938	0.0110005	CSLH1	10	10089510	10095035	+	2660	protein_coding	Cellulose synthase-like protein H1 [Source:UniProtKB/Swiss-Prot;Acc:Q339N5]
novel.6656	5.80267	6.58582	4.03823	21.2323	28.712	26.9012	-2.23357	0.000324408	0.00363603	-	10	1631690	1634696	-	1908	-	PF00646:F-box domain
OS07G0638100	3437.5	3547.56	3392.12	2285.71	1637.43	1451.74	0.949142	0.000211341	0.00256407	-	7	26542983	26545180	+	2198	protein_coding	Os07g0638100 protein [Source:UniProtKB/TrEMBL;Acc:Q8GVH2]
OS07G0177300	3675.41	3025.09	3665.71	2378.02	1830.81	2259.7	0.680452	0.0032749	0.0225112	-	7	4089230	4092086	-	1201	protein_coding	Os07g0177300 protein [Source:UniProtKB/TrEMBL;Acc:Q6ZEY6]
OS05G0555700	190.327	219.527	171.625	866.833	458.547	505.556	-1.65487	3.74593e-07	1.31929e-05	-	5	27638094	27638894	+	801	protein_coding	Os05g0555700 protein [Source:UniProtKB/TrEMBL;Acc:Q6I617]
OS10G0423900	1.16053	0	1.00956	11.0777	5.91129	9.27627	-3.59468	0.00722569	0.0405708	-	10	15025823	15026947	+	1125	protein_coding	BTB/POZ domain containing protein [Source:UniProtKB/TrEMBL;Acc:Q7XEG0]
OS03G0406250	68.4715	63.6629	62.5926	115.393	112.315	169.756	-1.02929	0.00141228	0.0117822	-	3	16658131	16658813	+	683	ncRNA
OS11G0134500	291.294	265.628	246.332	398.798	550.595	411.866	-0.761862	0.00318381	0.0220972	-	11	1610977	1615242	-	1729	protein_coding	Glutamate-rich WD repeat-containing protein 1, putative, expressed [Source:UniProtKB/TrEMBL;Acc:Q2RAX1]
OS01G0818300	378.334	352.341	375.556	252.018	259.252	211.499	0.613721	0.00915159	0.048206	-	1	34852308	34855786	+	1461	protein_coding	Os01g0818300 protein [Source:UniProtKB/TrEMBL;Acc:Q5QMM5]
OS05G0121700	5.80267	8.78109	6.05735	22.1555	27.8675	31.5393	-1.98282	0.000697197	0.00674478	-	5	1174481	1190655	-	1928	protein_coding	DNA repair protein RAD51 homolog 2 [Source:Projected from Arabidopsis thaliana (AT2G28560) UniProtKB/Swiss-Prot;Acc:Q9SK02]
OS05G0153400	33.6555	29.6362	33.3154	57.235	75.1579	57.5128	-0.976354	0.00789518	0.0432211	-	5	3083807	3085504	+	1698	protein_coding	Os05g0153400 protein [Source:UniProtKB/TrEMBL;Acc:Q65XP2]
OS09G0540500	60.3477	25.2456	29.2772	94.1607	54.8906	133.578	-1.30183	0.00690771	0.0392862	-	9	21274824	21276300	-	1477	protein_coding	Mediator of RNA polymerase II transcription subunit 4 [Source:Projected from Arabidopsis thaliana (AT5G02850) UniProtKB/Swiss-Prot;Acc:Q9LZ00]
OS08G0133600	47.5819	32.9291	41.3919	77.5441	114.848	71.4272	-1.11627	0.00278137	0.0198236	-	8	1914052	1917166	+	1600	protein_coding	Os08g0133600 protein [Source:UniProtKB/TrEMBL;Acc:Q6YYD7]
OS03G0749300	67.3109	118.545	112.061	29.5406	27.8675	25.0459	1.85463	1.21871e-06	3.62874e-05	-	3	30853039	30857323	+	3093	protein_coding	Glycosyl hydrolase family 3 N terminal domain containing protein, expressed [Source:UniProtKB/TrEMBL;Acc:Q10CU9]
OS01G0833700	49.9029	77.9322	80.7647	36.9258	28.712	16.6973	1.34223	0.00200905	0.0154151	-	1	35700437	35707701	-	2041	protein_coding	Coatomer subunit delta-3 [Source:UniProtKB/Swiss-Prot;Acc:P49661]
novel.38983	18.5685	9.87873	7.06691	44.3109	57.424	64.0062	-2.23607	7.43788e-06	0.000166379	-	7	2029024	2031923	-	801	-	-
OS10G0478750	5.80267	7.68346	14.1338	38.7721	30.4009	36.1774	-1.91641	0.0004241	0.00454236	-	10	17965942	17966981	+	1040	protein_coding	Os10g0478750 protein [Source:UniProtKB/TrEMBL;Acc:A0A0P0XVS1]
OS10G0475100	192.649	142.693	116.099	339.717	308.232	634.497	-1.5072	4.80922e-05	0.000785768	-	10	17682792	17689465	-	2639	protein_coding	Os10g0475100 protein [Source:UniProtKB/TrEMBL;Acc:A0A0P0XVN3]
OS11G0592100	95.1637	91.1039	102.975	55.3887	33.7788	13.9144	1.4886	0.00161145	0.0130376	-	11	22505993	22507412	+	730	protein_coding	Barwin, putative, expressed [Source:UniProtKB/TrEMBL;Acc:Q2R1V1]
OS04G0618400	98.6453	153.669	154.462	46.1572	20.2673	39.8879	1.94059	1.60209e-06	4.57234e-05	-	4	31410510	31410971	+	462	protein_coding	Os04g0618400 protein [Source:UniProtKB/TrEMBL;Acc:A3AXG4]
novel.20231	9.28427	8.78109	13.1243	23.0786	26.1786	33.3946	-1.39976	0.00909777	0.0479793	-	2	33586641	33587529	.	889	-	-
OS02G0543900	1.16053	2.19527	1.00956	22.1555	17.7339	19.4802	-3.77036	5.20696e-05	0.000834279	-	2	20227026	20235116	+	1955	protein_coding	Os02g0543900 protein [Source:UniProtKB/TrEMBL;Acc:Q0E0J8]
novel.40602	46.4213	41.7102	64.6117	69.2358	172.272	93.6903	-1.1334	0.00857348	0.045956	-	7	18466473	18471147	-	3383	-	-
OS04G0506300	156.672	131.716	170.615	38.7721	48.1348	91.835	1.36214	0.000463747	0.00486969	-	4	25280935	25285098	-	1550	protein_coding	Os04g0506300 protein [Source:UniProtKB/TrEMBL;Acc:Q0JBW5]
OS05G0526800	205.414	201.965	223.112	485.574	293.876	355.281	-0.847155	0.00300883	0.0211545	-	5	26192929	26194748	+	1820	protein_coding	Glycosyltransferase [Source:UniProtKB/TrEMBL;Acc:Q65X86]
OS02G0248200	1169.82	1504.86	1417.42	248.326	101.336	455.465	2.34619	3.17412e-07	1.14804e-05	-	2	8380541	8384118	-	1245	protein_coding	Os02g0248200 protein [Source:UniProtKB/TrEMBL;Acc:A0A0P0VH66]
OS03G0788700	359.765	519.182	573.429	235.402	94.5807	195.729	1.46734	0.000115312	0.00157343	-	3	32780139	32782701	-	1818	protein_coding	Beta-Ig-H3 domain-containing protein, putative, expressed [Source:UniProtKB/TrEMBL;Acc:Q6F3A1]
OS04G0577700	403.866	406.126	372.527	119.086	92.0473	172.539	1.62508	1.08883e-07	4.61402e-06	-	4	29121858	29123091	+	1234	protein_coding	Os04g0577700 protein [Source:UniProtKB/TrEMBL;Acc:Q0JAU0]
novel.12150	100.966	93.2991	88.8411	36.0026	19.4228	47.309	1.4661	0.000249954	0.00293413	-	12	161042	162465	+	1112	-	-
OS10G0580800	119.535	99.885	75.7169	199.399	136.804	290.347	-1.08698	0.00324951	0.0224006	-	10	23190161	23192200	+	1125	protein_coding	ATP-dependent Clp protease proteolytic subunit [Source:UniProtKB/TrEMBL;Acc:Q7XBR2]
OS10G0569600	19.7291	58.1748	39.3728	0	5.06682	11.1315	2.85861	0.000338417	0.00376279	-	10	22582333	22582812	+	246	protein_coding	Os10g0569600 protein [Source:UniProtKB/TrEMBL;Acc:Q8S7P6]
OS07G0538400	51.0635	21.9527	58.5544	0.923144	21.9562	9.27627	2.025	0.00816777	0.0442922	-	7	21168993	21170678	+	1304	protein_coding	Os07g0538400 protein [Source:UniProtKB/TrEMBL;Acc:Q0D5S8]
novel.6597	30.1739	18.6598	19.1816	64.6201	40.5346	48.2366	-1.17679	0.00721137	0.0405076	-	10	845713	846464	.	752	-	-
OS02G0314925	25.5317	29.6362	38.3632	6.46201	6.75576	9.27627	2.06091	0.000173989	0.0021912	-	2	12491942	12493673	+	712	protein_coding	Os02g0314925 protein [Source:UniProtKB/TrEMBL;Acc:A0A0P0VI56]
novel.31699	58.0267	82.3228	56.5353	14.7703	27.023	16.6973	1.74559	5.11168e-05	0.000820943	-	5	4959469	4961820	-	1069	-	-
OS04G0298700	35.9765	41.7102	27.2581	2.76943	6.75576	3.71051	2.97262	1.4378e-06	4.18463e-05	-	4	13220130	13225103	-	3485	protein_coding	OSJNBa0035B13.5 protein [Source:UniProtKB/TrEMBL;Acc:Q7XVU6]
OS08G0345700	37.1371	47.1984	78.7456	118.162	76.0023	179.032	-1.18982	0.00697369	0.0395753	-	8	15658493	15663867	+	2562	protein_coding	Pyrophosphate--fructose 6-phosphate 1-phosphotransferase subunit alpha [Source:UniProtKB/TrEMBL;Acc:Q84QT9]
OS06G0663200	2119.13	2550.91	2548.13	1605.35	940.74	1491.62	0.838289	0.00292696	0.0206942	-	6	27363816	27369244	-	2262	protein_coding	Os06g0663200 protein [Source:UniProtKB/TrEMBL;Acc:Q654A0]
OS10G0550400	25.5317	20.8551	28.2676	64.6201	77.6913	115.026	-1.78335	1.08993e-05	0.000227298	-	10	21592730	21594176	+	1447	protein_coding	Os10g0550400 protein [Source:UniProtKB/TrEMBL;Acc:A0A0P0XXE1]
novel.21867	51.0635	47.1984	41.3919	87.6987	114.003	95.5455	-1.09262	0.000796269	0.00747516	-	3	5596697	5603504	-	3613	-	PF00931:NB-ARC domain
OS07G0640401	12.7659	12.074	17.1625	3.69258	0	0	3.53448	0.0013779	0.0115523	-	7	26661089	26661663	+	575	protein_coding	Os07g0640401 protein [Source:UniProtKB/TrEMBL;Acc:A0A0P0X9E8]
OS01G0382500	0	2.19527	1.00956	16.6166	9.28917	19.4802	-3.80365	0.000571139	0.00576911	-	1	15966105	15967644	-	1540	protein_coding	Os01g0382500 protein [Source:UniProtKB/TrEMBL;Acc:A0A0P0V2T6]
novel.13505	0	0	0	17.5397	9.28917	7.42101	-5.83387	7.87849e-05	0.00116441	-	12	12691011	12694742	-	553	-	-
OS12G0472300	114.893	71.3464	95.908	2.76943	4.22235	13.9144	3.76294	1.21973e-11	1.48186e-09	-	12	16964046	16965071	+	840	protein_coding	Os12g0472300 protein [Source:UniProtKB/TrEMBL;Acc:A0A0P0YAB8]
novel.7074	2.32107	3.29291	2.01912	23.0786	17.7339	18.5525	-2.96259	0.000171675	0.00216825	-	10	8591669	8592317	.	649	-	-
novel.31904	39.4581	35.1244	35.3345	91.3913	92.0473	66.7891	-1.18855	0.000687946	0.00667164	-	5	7045037	7046210	+	989	-	-
OS08G0128500	3891.27	3379.62	3163.96	2114	2226.87	2461.92	0.617159	0.00421283	0.0272737	-	8	1619222	1621388	+	513	protein_coding	Ribosomal protein L37 [Source:UniProtKB/TrEMBL;Acc:Q0J889]
OS01G0119050	203.093	169.036	174.654	269.558	275.297	588.115	-1.05104	0.00435294	0.0279485	-	1	1089873	1090174	-	302	ncRNA
novel.3989	4.64213	6.58582	6.05735	27.6943	24.4896	13.9144	-1.93247	0.00318983	0.0221275	-	1	29589099	29589895	.	797	-	-
novel.23775	112.572	71.3464	96.9176	158.781	180.717	175.321	-0.875251	0.00327843	0.0225238	-	3	18882368	18893375	+	2509	-	PF03106:WRKY DNA -binding domain
novel.19131	0	0	0	31.3869	10.9781	10.2039	-6.45139	6.9125e-06	0.000156745	-	2	27154142	27154544	.	403	-	-
OS07G0582900	3.4816	0	0	16.6166	16.0449	3.71051	-3.444	0.00689381	0.0392229	-	7	23598769	23600319	+	1399	protein_coding	Os07g0582900 protein [Source:UniProtKB/TrEMBL;Acc:A0A0P0X867]
OS04G0162600	2.32107	0	2.01912	20.3092	19.4228	4.63813	-3.3555	0.00220475	0.0164765	-	4	4309095	4310448	-	1354	protein_coding	OSJNBb0028M18.9 protein [Source:UniProtKB/TrEMBL;Acc:Q7XSM8]
OS05G0579000	403.866	284.288	260.466	585.274	472.059	748.595	-0.929363	0.00216631	0.0162719	-	5	28819450	28824329	-	1944	protein_coding	Os05g0579000 protein [Source:UniProtKB/TrEMBL;Acc:Q688U6]
novel.4788	0	2.19527	2.01912	18.4629	10.1336	6.49339	-3.02924	0.00551309	0.0333289	-	1	33755283	33756381	+	1099	-	-
OS01G0902300	5381.39	4461.89	5342.58	2321.71	1718.5	2390.49	1.23977	3.38696e-07	1.21058e-05	-	1	39296976	39299837	-	2862	protein_coding	B1065G12.16 protein [Source:UniProtKB/TrEMBL;Acc:Q8RZ79]
novel.572	105.609	85.6157	83.7933	28.6175	47.2903	32.4669	1.33919	0.000214238	0.00259328	-	1	2986329	2989246	-	1573	-	PF00098:Zinc knuckle|PF00076:RNA recognition motif. (a.k.a. RRM, RBD, or RNP domain)
OS03G0734200	64.9899	37.3197	37.3537	16.6166	27.8675	8.34864	1.39426	0.00946725	0.0494556	-	3	30076431	30077044	+	521	protein_coding	Expressed protein [Source:UniProtKB/TrEMBL;Acc:Q10DC1]
OS02G0741800	3155.49	2629.94	2765.18	780.057	891.761	954.528	1.70291	1.09555e-14	2.52311e-12	-	2	31046264	31051689	-	2123	protein_coding	Os02g0741800 protein [Source:UniProtKB/TrEMBL;Acc:Q6Z7R7]
novel.37250	297.097	294.167	496.703	193.86	219.562	159.552	0.925472	0.0035794	0.0241591	-	6	21818202	21822445	+	1909	-	PF00076:RNA recognition motif. (a.k.a. RRM, RBD, or RNP domain)
OS02G0228900	186.846	137.205	126.195	36.9258	41.379	55.6576	1.74848	2.75001e-07	1.0144e-05	IAA7	2	7245057	7248588	-	1407	protein_coding	Auxin-responsive protein IAA7 [Source:UniProtKB/Swiss-Prot;Acc:Q6H543]
OS02G0644500	3271.54	3899.9	4016.02	2321.71	2385.63	2119.63	0.712598	0.000851295	0.00785085	-	2	25912967	25916723	-	1982	protein_coding	Os02g0644500 protein [Source:UniProtKB/TrEMBL;Acc:Q6H657]
OS05G0575000	123.017	81.2251	76.7264	420.031	156.227	128.94	-1.32841	0.00511616	0.0314754	-	5	28647699	28648244	+	546	protein_coding	Os05g0575000 protein [Source:UniProtKB/TrEMBL;Acc:A0A0P0WQM6]
OS01G0874900	236.749	275.507	384.642	163.397	193.384	152.131	0.818009	0.00571402	0.0341847	-	1	37962564	37966769	+	2347	protein_coding	Os01g0874900 protein [Source:UniProtKB/TrEMBL;Acc:Q8RYY6]
OS09G0551600	2661.1	2283.08	2286.65	1555.5	1504.85	1472.14	0.673789	0.00104308	0.00922094	-	9	21856873	21858935	+	840	protein_coding	HMG type nucleosome/chromatin assembly factor [Source:UniProtKB/TrEMBL;Acc:Q69MM2]
OS03G0815800	139.264	166.841	147.396	360.026	255.875	358.991	-1.1035	5.85196e-05	0.000915243	-	3	34192560	34193650	-	1091	protein_coding	AP2 domain containing protein, expressed [Source:UniProtKB/TrEMBL;Acc:Q84TW0]
OS12G0617000	85.8795	113.057	88.8411	40.6184	51.5127	34.3222	1.18404	0.000606004	0.00604424	-	12	26206496	26212061	-	1290	protein_coding	Os12g0617000 protein [Source:UniProtKB/TrEMBL;Acc:A0A0P0YD58]
OS01G0154500	3.4816	4.39055	6.05735	23.0786	23.6452	18.5525	-2.21853	0.000830935	0.00771104	-	1	2925935	2928765	+	1359	protein_coding	Os01g0154500 protein [Source:UniProtKB/TrEMBL;Acc:Q5ZCE3]
OS01G0225700	0	0	1.00956	38.7721	27.8675	20.4078	-6.21856	2.17905e-06	5.88298e-05	-	1	6925469	6925910	+	442	protein_coding	Os01g0225700 protein [Source:UniProtKB/TrEMBL;Acc:A0A0P0V0F9]
OS04G0105400	90.5216	51.5889	38.3632	125.548	132.582	209.644	-1.37767	0.000783291	0.00738647	-	4	357603	360450	-	1664	protein_coding	Os04g0105400 protein [Source:UniProtKB/TrEMBL;Acc:A0A0P0W5Y3]
OS01G0230200	110.251	125.131	119.128	29.5406	63.3353	47.309	1.33587	0.000260996	0.00304112	-	1	7216513	7225127	-	1765	protein_coding	Os01g0230200 protein [Source:UniProtKB/TrEMBL;Acc:Q5NB28]
OS03G0127500	898.253	1041.66	918.698	275.097	147.782	228.196	2.13529	4.97836e-13	7.84939e-11	-	3	1551291	1554059	+	1654	protein_coding	BZIP family transcription factor, putative, expressed [Source:UniProtKB/TrEMBL;Acc:Q8S5V5]
OS04G0415200	645.257	711.269	673.375	1138.24	1003.23	993.488	-0.62694	0.00302992	0.0212628	-	4	20526110	20528248	+	903	protein_coding	HVA22-like protein [Source:UniProtKB/TrEMBL;Acc:Q0JDB4]
OS03G0673400	18.5685	16.4646	24.2294	110.777	50.6682	38.9603	-1.75425	0.000647594	0.00636893	-	3	26602176	26602704	+	529	protein_coding	Os03g0673100 protein [Source:UniProtKB/TrEMBL;Acc:C7J044]
OS01G0813350	48.7424	87.8109	86.822	23.0786	17.7339	14.842	2.00732	3.68632e-06	9.17597e-05	-	1	34576922	34577619	-	698	protein_coding	Os01g0813350 protein [Source:UniProtKB/TrEMBL;Acc:A0A0P0V9I9]
novel.20024	1400.76	1275.45	1451.75	723.745	1080.08	816.311	0.655589	0.00899767	0.0476224	-	2	32384720	32396092	+	5689	-	PF13832:PHD-zinc-finger like domain|PF13831:PHD-finger
OS02G0578000	9.28427	9.87873	10.0956	0.923144	0	0.927627	4.01798	0.00214193	0.01613	-	2	22215072	22216729	-	1505	protein_coding	Os02g0578000 protein [Source:UniProtKB/TrEMBL;Acc:A0A0P0VL03]
OS03G0174500	635.972	691.511	623.907	1331.17	1069.94	1367.32	-0.949382	2.74201e-05	0.000495038	PURA1	3	3986852	3989994	-	1659	protein_coding	Adenylosuccinate synthetase, chloroplastic [Source:UniProtKB/TrEMBL;Acc:V5K4U2]
OS01G0170300	1176.78	1052.63	1211.47	2232.16	1991.26	1843.19	-0.818066	0.000143447	0.00187985	-	1	3621211	3625338	+	4008	protein_coding	Os01g0170300 protein [Source:UniProtKB/TrEMBL;Acc:Q5VQM7]
novel.3613	31.3344	27.4409	30.2868	9.23144	9.28917	11.1315	1.58773	0.00176681	0.0139642	-	1	27281124	27281553	.	430	-	-
novel.20173	98.6453	71.3464	101.965	237.248	211.962	123.374	-1.07409	0.00236077	0.0173729	-	2	33249083	33251442	-	2360	-	PF00646:F-box domain
novel.19829	102.127	192.086	138.31	46.1572	28.712	50.0918	1.79436	3.33522e-06	8.42072e-05	-	2	31228398	31232609	-	2280	-	PF13641:Glycosyltransferase like family 2
OS03G0570300	13.9264	9.87873	11.1051	32.3101	19.4228	57.5128	-1.64576	0.00442471	0.028272	KIN17	3	20690718	20692541	-	1824	protein_coding	KIN17-like protein [Source:UniProtKB/Swiss-Prot;Acc:Q75LU5]
OS06G0157700	3.4816	1.09764	2.01912	14.7703	5.06682	32.4669	-2.99346	0.00251548	0.0182928	HD3A	6	2940004	2942452	+	847	protein_coding	Hd3a [Source:UniProtKB/TrEMBL;Acc:E5RQ78]
OS03G0366000	443.324	383.075	385.651	2101.08	612.241	985.139	-1.60945	0.000138433	0.00182954	-	3	14298449	14301345	-	612	protein_coding	10 kDa chaperonin, putative, expressed [Source:UniProtKB/TrEMBL;Acc:Q10KY5]
OS03G0355600	7500.53	7583.57	8100.7	3738.74	4356.62	5272.63	0.794414	0.000569892	0.00576091	-	3	13586742	13592878	-	3044	protein_coding	Os03g0355600 protein [Source:UniProtKB/TrEMBL;Acc:Q0DRT9]
OS04G0364800	19.7291	36.222	38.3632	396.029	56.5795	102.967	-2.55581	5.93296e-05	0.000924865	-	4	17560683	17561234	+	552	protein_coding	Putative ripening-related protein 1 [Source:UniProtKB/Swiss-Prot;Acc:Q7XVA8]
OS08G0120200	685.875	664.07	653.184	283.405	338.633	400.735	0.969751	6.36123e-05	0.000980762	-	8	1111315	1115778	+	2838	protein_coding	Os08g0120200 protein [Source:UniProtKB/TrEMBL;Acc:A0A0P0XBA8]
OS02G0467000	499.029	834.204	975.233	19.386	13.5115	51.9471	4.77045	1.41617e-23	1.50029e-20	-	2	15717050	15718956	-	1806	protein_coding	Os02g0467000 protein [Source:UniProtKB/TrEMBL;Acc:A0A0P0VIT4]
OS01G0382200	17.408	5.48818	3.02868	0.923144	0.84447	0	3.85178	0.00767615	0.0424254	-	1	15948833	15953007	+	1445	protein_coding	Os01g0382200 protein [Source:UniProtKB/TrEMBL;Acc:Q0JMM4]
OS02G0628000	30.1739	65.8582	58.5544	5.53887	16.0449	10.2039	2.27637	3.54892e-05	0.000611695	LOGL2	2	25109674	25112684	+	735	protein_coding	Probable cytokinin riboside 5'-monophosphate phosphoribohydrolase LOGL2 [Source:UniProtKB/Swiss-Prot;Acc:B9F166]
OS07G0272800	47.5819	63.6629	61.5831	201.245	178.183	171.611	-1.67069	1.34388e-08	7.50901e-07	-	7	10112215	10114162	-	1543	protein_coding	Os07g0272800 protein [Source:UniProtKB/TrEMBL;Acc:C7J4U6]
novel.26803	1.16053	6.58582	5.04779	51.6961	33.7788	10.2039	-2.89128	0.000317084	0.00357056	-	4	5278017	5279150	+	1134	-	PF04094:Protein of unknown function (DUF390)
novel.24589	2.32107	0	1.00956	64.6201	60.8019	20.4078	-5.47948	7.12828e-08	3.21076e-06	-	3	27153118	27158115	-	2501	-	PF02171:Piwi domain|PF16488:Argonaute linker 2 domain|PF16487:Mid domain of argonaute|PF02170:PAZ domain
OS01G0253400	258.799	142.693	154.462	27.6943	50.6682	69.572	1.90913	5.36626e-06	0.000126898	-	1	8387589	8388859	-	1186	protein_coding	Os01g0253400 protein [Source:UniProtKB/TrEMBL;Acc:Q0JP02]
OS01G0594500	1210.44	1074.59	963.119	23457.1	8620.35	4221.63	-3.48228	7.36136e-12	9.41862e-10	-	1	23291659	23292661	-	926	protein_coding	Os01g0594500 protein [Source:UniProtKB/TrEMBL;Acc:Q8L4C6]
novel.4917	10.4448	8.78109	10.0956	49.8498	23.6452	22.263	-1.70621	0.00326969	0.0224929	-	1	34580341	34583532	+	1494	-	PF00025:ADP-ribosylation factor family
EPlOSAG00000007207	31.3344	21.9527	26.2485	0.923144	8.4447	9.27627	2.08698	0.002507	0.0182412	-	6	14899520	14899579	+	60	ncRNA
OS12G0555000	286.652	226.113	245.323	25.848	139.338	28.7564	1.96376	0.000588791	0.00592707	-	12	22580880	22581936	+	760	protein_coding	Os12g0555000 protein [Source:UniProtKB/TrEMBL;Acc:Q75T45]
novel.22973	40.6187	20.8551	23.2198	1.84629	9.28917	8.34864	2.11071	0.00158206	0.0128747	-	3	11957984	11959109	+	818	-	-
OS06G0328400	225.143	183.305	194.845	77.5441	125.826	135.433	0.831589	0.00838778	0.0451617	-	6	12931779	12934367	+	2502	protein_coding	Os06g0328400 protein [Source:UniProtKB/TrEMBL;Acc:Q69PR8]
OS03G0805100	3377.15	3418.04	3429.47	1602.58	1304.71	1370.1	1.25732	1.80587e-09	1.28227e-07	-	3	33605547	33612423	+	1634	protein_coding	Os03g0805100 protein [Source:UniProtKB/TrEMBL;Acc:O22105]
OS07G0622700	635.972	803.47	870.239	351.718	232.229	328.38	1.34086	1.36703e-06	3.99621e-05	-	7	25753347	25760619	-	1509	protein_coding	Hydrolase-like protein [Source:UniProtKB/TrEMBL;Acc:Q7XI46]
OS01G0587400	5.80267	3.29291	3.02868	34.1563	17.7339	13.9144	-2.45074	0.00100836	0.00899205	-	1	22879904	22895941	-	2923	protein_coding	Serine/threonine-protein kinase [Source:UniProtKB/TrEMBL;Acc:Q5ZBQ1]
OS04G0116600	34.816	26.3433	11.1051	1.84629	5.06682	7.42101	2.32859	0.00161167	0.0130376	-	4	984543	987069	+	1811	protein_coding	OSJNBb0050O03.5 protein [Source:UniProtKB/TrEMBL;Acc:Q7XT17]
novel.34335	250.675	363.318	418.967	182.783	170.583	134.506	1.08278	0.000353629	0.00391003	-	5	27602368	27605493	+	2548	-	PF01603:Protein phosphatase 2A regulatory B subunit (B56 family)
novel.31848	4.64213	0	2.01912	25.848	27.023	26.9012	-3.60498	9.9931e-06	0.000211577	-	5	6590736	6596122	+	1470	-	-
OS11G0216400	255.317	212.942	219.074	532.654	417.168	457.32	-1.03399	2.6156e-05	0.000476959	-	11	6088031	6091472	-	1495	protein_coding	Expressed protein [Source:UniProtKB/TrEMBL;Acc:Q2R8U1]
novel.5490	132.301	98.7873	106.004	249.249	224.629	249.532	-1.10271	3.70788e-05	0.000634387	-	1	38055609	38058777	-	1494	-	-
novel.19456	264.602	278.8	282.676	693.281	462.77	414.649	-0.92679	0.00120994	0.0104009	-	2	29257270	29265497	-	3557	-	PF00582:Universal stress protein family
OS06G0165800	19637.4	20312.9	21669.2	12416.3	10688.5	9010.96	0.940109	3.21435e-05	0.000561258	-	6	3314114	3315452	+	1050	protein_coding	Caffeoyl-CoA O-methyltransferase [Source:UniProtKB/TrEMBL;Acc:Q9XJ19]
OS03G0836300	1293.99	1177.76	1108.5	403.414	257.563	507.412	1.61599	1.01464e-07	4.3554e-06	-	3	35140216	35141197	+	982	protein_coding	Harpin-induced protein 1 containing protein, expressed [Source:UniProtKB/TrEMBL;Acc:Q75LJ9]
OS06G0683950	208.896	164.646	108.023	89.545	69.2466	96.4732	0.91503	0.00878991	0.0468506	-	6	28498538	28500582	-	2045	protein_coding	Armadillo/beta-catenin repeat protein-like [Source:UniProtKB/TrEMBL;Acc:Q655G2]
novel.11831	26.6923	15.3669	22.2103	0	0.84447	1.85525	4.57642	1.1722e-05	0.000241978	-	11	26568532	26569257	.	726	-	-
OS08G0320300	95.1637	81.2251	78.7456	24.0018	56.5795	17.6249	1.37164	0.00360486	0.0242657	-	8	13943831	13950647	+	2337	protein_coding	Os08g0320300 protein [Source:UniProtKB/TrEMBL;Acc:Q0J6H4]
novel.39903	0	2.19527	0	17.5397	11.8226	8.34864	-4.11365	0.00160022	0.0129767	-	7	8858502	8859000	.	499	-	-
OS09G0338500	1696.7	1367.66	1499.19	589.889	597.041	871.969	1.14839	1.36129e-05	0.00027501	-	9	10338558	10340355	+	1798	protein_coding	Os09g0338500 protein [Source:UniProtKB/TrEMBL;Acc:Q6ERL2]
OS08G0414500	1253.38	1743.05	1517.37	299.099	189.161	482.366	2.21793	9.55631e-10	7.30556e-08	-	8	19814567	19815027	-	461	protein_coding	Os08g0414500 protein [Source:UniProtKB/TrEMBL;Acc:A0A0N7KPU9]
novel.46745	3.4816	0	1.00956	22.1555	5.91129	11.1315	-3.1522	0.00474225	0.0297415	-	9	13706581	13711590	+	1340	-	PF00191:Annexin
OS08G0328600	3.4816	4.39055	9.08603	96.9302	59.1129	50.0918	-3.58321	5.87125e-10	4.75535e-08	-	8	14491844	14494591	-	2032	protein_coding	Os08g0328600 protein [Source:UniProtKB/TrEMBL;Acc:Q6Z0G9]
OS07G0163200	6.9632	2.19527	2.01912	20.3092	13.5115	12.9868	-2.08669	0.00905838	0.0478483	-	7	3372597	3374464	-	1485	protein_coding	Os07g0163200 protein [Source:UniProtKB/TrEMBL;Acc:A0A0P0X2X7]
OS10G0502100	1665.37	1345.7	1421.46	495.729	388.456	734.68	1.45341	1.39622e-06	4.06807e-05	-	10	19152303	19152916	+	614	protein_coding	Os10g0502100 protein [Source:UniProtKB/TrEMBL;Acc:Q8LNF1]
OS08G0192100	29.0133	43.9055	25.239	8.3083	11.8226	17.6249	1.37847	0.00946712	0.0494556	-	8	5391860	5392486	+	627	protein_coding	Os08g0192100 protein [Source:UniProtKB/TrEMBL;Acc:B9FZG4]
OS05G0328000	24.3712	19.7575	24.2294	31.3869	52.3572	76.0654	-1.2248	0.0090623	0.0478594	-	5	15245154	15245759	-	606	protein_coding	Os05g0328000 protein [Source:UniProtKB/TrEMBL;Acc:Q5W681]
EPlOSAG00000049133	13.9264	12.074	10.0956	0.923144	2.53341	2.78288	2.52502	0.0047196	0.0296275	-	1	36260657	36260737	-	81	ncRNA
OS02G0173800	1516.82	1408.27	1496.17	780.98	783.668	852.489	0.871198	1.69798e-05	0.00033238	-	2	4038445	4042357	-	1706	protein_coding	LEM3 (Ligand-effect modulator 3)-like [Source:UniProtKB/TrEMBL;Acc:Q6H511]
OS03G0170701	338.876	317.217	384.642	119.086	129.204	158.624	1.35545	2.03342e-07	7.77129e-06	-	3	3786235	3787068	+	834	protein_coding	Os03g0170701 protein [Source:UniProtKB/TrEMBL;Acc:A0A0P0VTK1]
novel.29107	18.5685	18.6598	34.325	4.61572	3.37788	5.56576	2.40972	0.00031757	0.00357452	-	4	25713257	25714183	.	927	-	-
OS12G0284800	51.0635	29.6362	42.4015	91.3913	95.4251	85.3416	-1.14635	0.00109015	0.00956774	-	12	10804334	10805254	+	844	protein_coding	Os12g0284800 protein [Source:UniProtKB/TrEMBL;Acc:A0A0N7KTW3]
OS07G0550900	33.6555	31.8315	36.3441	0.923144	1.68894	13.9144	2.6342	0.000828829	0.00770095	-	7	21863109	21868527	-	3236	protein_coding	Serine/threonine-protein kinase [Source:UniProtKB/TrEMBL;Acc:Q7EZ33]
novel.5271	5.80267	8.78109	12.1147	106.162	86.136	32.4669	-3.06446	1.50907e-07	6.0649e-06	-	1	36691553	36692226	-	674	-	PF11976:Ubiquitin-2 like Rad60 SUMO-like
OS01G0748950	9.28427	9.87873	3.02868	0	0	0	5.48097	0.000746068	0.00711289	-	1	31356182	31358948	+	1965	protein_coding	Os01g0748950 protein [Source:UniProtKB/TrEMBL;Acc:A0A0P0V856]
OS06G0316000	790.323	1096.54	929.803	383.105	326.81	257.88	1.54125	1.24498e-08	7.00068e-07	-	6	12194751	12195839	+	365	protein_coding	Os06g0316000 protein [Source:UniProtKB/TrEMBL;Acc:Q5Z4Q8]
OS03G0666600	748.544	519.182	631.984	4227.08	2060.51	850.634	-1.90983	7.99446e-05	0.00117695	-	3	26237736	26239446	-	1711	protein_coding	Glycosyltransferase [Source:UniProtKB/TrEMBL;Acc:Q75HA1]
OS03G0693800	17.408	7.68346	6.05735	0	0.84447	0.927627	4.11669	0.00223855	0.0166633	-	3	27783892	27784581	-	690	protein_coding	Putative germin-like protein 3-4 [Source:UniProtKB/Swiss-Prot;Acc:Q851J9]
OS05G0199100	2838.66	2072.34	2249.3	1110.54	727.933	1868.24	0.949982	0.00905016	0.0478239	-	5	6165002	6166269	-	1268	protein_coding	Os05g0199100 protein [Source:UniProtKB/TrEMBL;Acc:Q60E41]
novel.14172	369.05	432.469	570.401	93.2376	163.827	115.953	1.8781	5.95627e-09	3.68102e-07	-	12	19991426	19994497	-	1326	-	PF00249:Myb-like DNA-binding domain
OS09G0517600	753.186	672.851	856.106	133.856	293.876	243.966	1.76396	1.2224e-07	5.06656e-06	FH15	9	20179714	20183008	+	2861	protein_coding	Formin-like protein 15 [Source:UniProtKB/Swiss-Prot;Acc:Q69MT2]
OS05G0464200	33.6555	51.5889	34.325	63.697	661.22	258.808	-3.04093	1.85219e-06	5.14745e-05	-	5	22800714	22800965	-	252	protein_coding	Os05g0464200 protein [Source:UniProtKB/TrEMBL;Acc:Q6I5K3]
OS07G0621201	133.461	111.959	109.032	218.785	182.406	236.545	-0.847931	0.00188663	0.0146963	-	7	25675078	25676741	-	1664	protein_coding	Os07g0621201 protein [Source:UniProtKB/TrEMBL;Acc:B9FUA1]
novel.25875	537.327	546.623	673.375	153.242	83.6026	136.361	2.23701	3.33185e-13	5.54993e-11	-	3	33525483	33528887	-	2540	-	PF00337:Galactoside-binding lectin|PF01762:Galactosyltransferase
OS01G0183500	134.622	107.568	101.965	2738.97	1169.59	369.195	-3.63609	6.17864e-11	6.65209e-09	-	1	4418239	4419153	+	803	protein_coding	Os01g0183500 protein [Source:UniProtKB/TrEMBL;Acc:Q0JQ37]
OS09G0525500	2437.12	1844.03	1605.2	6433.39	4751.83	17888.3	-2.3043	6.17751e-07	2.02992e-05	-	9	20534165	20534903	+	632	protein_coding	Protein YY1 [Source:UniProtKB/Swiss-Prot;Acc:O23810]
OS01G0268900	58.0267	72.444	66.6309	120.932	120.759	112.243	-0.843758	0.00408834	0.0266002	-	1	9264978	9268375	+	1097	protein_coding	Os01g0268900 protein [Source:UniProtKB/TrEMBL;Acc:Q5NBI9]
OS02G0816200	2159.75	1767.2	1896.96	364.642	184.939	259.735	2.84782	8.43885e-21	6.3858e-18	-	2	34967597	34969261	-	1558	protein_coding	Os02g0816200 protein [Source:UniProtKB/TrEMBL;Acc:Q6K6B3]
OS03G0813700	58.0267	39.5149	49.4684	123.701	91.2028	114.098	-1.16256	0.000510787	0.00524146	-	3	34088986	34089787	+	621	protein_coding	Expressed protein [Source:UniProtKB/TrEMBL;Acc:Q75HG4]
novel.25965	6.9632	6.58582	11.1051	0.923144	0.84447	0.927627	3.19918	0.00733322	0.0410123	-	3	33982376	33982804	.	429	-	-
OS01G0112500	560.538	559.795	549.2	1731.82	1159.46	1036.16	-1.23411	7.9764e-06	0.000175607	-	1	648288	651869	-	1435	protein_coding	Os01g0112500 protein [Source:UniProtKB/TrEMBL;Acc:Q9ASI0]
OS03G0146000	1567.88	1373.14	1321.51	954.531	738.912	991.633	0.666831	0.00491842	0.0305498	-	3	2553889	2559108	+	1083	protein_coding	Os03g0146000 protein [Source:UniProtKB/TrEMBL;Acc:Q10RT8]
OS12G0617900	2546.21	2933.98	3394.14	1928.45	2007.31	1895.14	0.606002	0.0061727	0.036145	BSL2	12	26306869	26315803	-	4073	protein_coding	Serine/threonine-protein phosphatase BSL2 homolog [Source:UniProtKB/Swiss-Prot;Acc:Q2QM47]
OS05G0278500	11.6053	8.78109	5.04779	0	0	1.85525	3.80666	0.00680619	0.0388245	AT5	5	11609491	11615022	-	1551	protein_coding	Acyl transferase 5 [Source:UniProtKB/Swiss-Prot;Acc:Q0DJH7]
OS11G0130600	68.4715	64.7606	59.5639	115.393	124.982	95.5455	-0.802831	0.00841907	0.0452841	-	11	1405320	1407004	+	1181	protein_coding	Os11g0130600 protein [Source:UniProtKB/TrEMBL;Acc:A0A0P0XYR4]
OS07G0673200	190.327	249.164	275.609	127.394	71.78	85.3416	1.33151	5.65817e-05	0.000893599	-	7	28452751	28456565	-	1693	protein_coding	Probable E3 ubiquitin-protein ligase BAH1-like 2 [Source:UniProtKB/Swiss-Prot;Acc:Q7XI73]
OS03G0285800	4119.89	3085.46	3167.99	1783.52	634.197	1633.55	1.35655	0.000469957	0.0049158	MPK5	3	9847723	9850384	-	1489	protein_coding	Mitogen-activated protein kinase 5 [Source:UniProtKB/Swiss-Prot;Acc:Q10N20]
OS01G0850700	140.425	80.1275	104.994	3333.47	738.067	272.722	-3.7383	0.000126551	0.00169793	LAC7	1	36622829	36627662	+	2036	protein_coding	Laccase-7 [Source:UniProtKB/Swiss-Prot;Acc:Q5N7B4]
OS01G0908600	199.612	229.406	224.122	331.409	401.123	346.005	-0.723518	0.00264433	0.0190624	-	1	39562727	39565686	+	1635	protein_coding	Os01g0908600 protein [Source:UniProtKB/TrEMBL;Acc:Q8L431]
OS01G0899500	156.672	171.231	144.367	352.641	290.498	245.821	-0.912876	0.000744868	0.00710401	-	1	39130113	39134770	-	2312	protein_coding	Os01g0899500 protein [Source:UniProtKB/TrEMBL;Acc:Q5N847]
OS10G0534100	126.498	129.521	171.625	69.2358	83.6026	47.309	1.09462	0.00130119	0.0110349	-	10	20779595	20783593	-	2056	protein_coding	Expressed protein [Source:UniProtKB/TrEMBL;Acc:Q336X8]
OS06G0696400	3409.65	2689.21	2920.65	264.942	81.9136	230.051	3.96759	8.0225e-23	8.17215e-20	-	6	29133106	29134569	+	1208	protein_coding	Xyloglucan endotransglucosylase/hydrolase [Source:UniProtKB/TrEMBL;Acc:Q5Z6H3]
OS04G0598900	55.7056	36.222	44.4206	2.76943	1.68894	3.71051	4.07219	7.352e-10	5.86499e-08	-	4	30215063	30217691	-	2405	protein_coding	Os04g0598900 protein [Source:UniProtKB/TrEMBL;Acc:Q0JAH7]
OS09G0420900	1153.57	1537.79	1664.76	524.346	743.134	886.811	1.01595	0.000539445	0.00549507	-	9	15163139	15168798	-	2504	protein_coding	Os09g0420900 protein [Source:UniProtKB/TrEMBL;Acc:Q69P69]
OS01G0926600	4922.98	4662.76	5089.18	3044.53	3204.76	3742.97	0.554495	0.00825665	0.0445916	-	1	40626435	40629466	-	1736	protein_coding	Probable glucuronosyltransferase Os01g0926600 [Source:UniProtKB/Swiss-Prot;Acc:Q8S1X8]
OS04G0673800	0	1.09764	0	24.0018	17.7339	8.34864	-5.42171	0.000106574	0.00148279	-	4	34397149	34398174	-	767	protein_coding	OSJNBa0018M05.5 protein [Source:UniProtKB/TrEMBL;Acc:Q7XQA3]
novel.45729	34.816	26.3433	27.2581	83.083	39.6901	72.3549	-1.14214	0.00798341	0.0435511	-	9	465650	473206	+	2588	-	PF00254:FKBP-type peptidyl-prolyl cis-trans isomerase
[truncated: 4,698 more rows]
