# Supplementary material for: Integrated Analysis of Small RNA, Transcriptome, and Degradome Sequencing Reveals the MiR156, MiR5488 and MiR399 Are Involved in the Regulation of Male Sterility in PTGMS Rice
Source: Int J Mol Sci. 2021 Feb 24;22(5):2260. doi: 10.3390/ijms22052260 (PMC7956645; doi:10.3390/ijms22052260)
Supplement: Supplementary file 1 [file ijms-22-02260-s001.zip › ijms-1089447-proofreading done-supp/supplementary/Table S6 The statistics degradome-seq reads in stage 6 and stage 7 of PA64S(S) and PA64S(F).xlsx]

## Sheet: Sheet1
Table S6 The statistics of degradome-seq reads in the stage 6 and stage 7 of PA64S(S) and PA64S(F)
Sample	Raw Reads	Mappable Reads		Unique Raw Reads	Unique Mappable Reads		Transcript		Unique Transcript Mapped Reads		Number of input Transcript	Number of Covered Transcript
							Mapped Reads
		number	ratio		number	ratio	number	ratio	number	ratio		number	ratio
S6	32138241	31960132	0.9945	8379615	8332393	0.9944	26685313	0.8303	6473027	0.7725	111356	58864	0.5286
F6	25931418	25790917	0.9946	5582432	5551456	0.9945	22511504	0.8681	4422072	0.7921	111356	55150	0.4953
S7	27713889	27567797	0.9947	6531738	6495747	0.9945	23198735	0.8371	5050599	0.7732	111356	55883	0.5018
F7	24983037	24857743	0.995	5696936	5666081	0.9946	21819783	0.8734	4620120	0.811	111356	52925	0.4753
Sum	110766585	110176589	0.995	26190721	26045677	0.9946	94215335	0.8734	20565818	0.811	111356	66430	0.5966
