# Supplementary material for: Integrated Analysis of Small RNA, Transcriptome, and Degradome Sequencing Reveals the MiR156, MiR5488 and MiR399 Are Involved in the Regulation of Male Sterility in PTGMS Rice
Source: Int J Mol Sci. 2021 Feb 24;22(5):2260. doi: 10.3390/ijms22052260 (PMC7956645; doi:10.3390/ijms22052260)
Supplement: Supplementary file 1 [file ijms-22-02260-s001.zip › ijms-1089447-proofreading done-supp/supplementary/Table S7 The results of the targets identified with degradome analysisin in stage 6 and stage 7 of PA64S(S) and PA64S(F).xlsx]

## Sheet: Degradome analysis in stage 6
The results of the targets identified with degradome analysis in stage 6
SmallRNA	SmallRNA_seq	Transcript	Transcript Annotation	GO_Term	KEGG_pathways	KOG_Description	Symbol	AlignmentScore	AlignmentRange	DegradomeDetection	S6_TPB	F6_TPB	pvalue(chis_quare2x2)	pvalue(fisher_exact_test)	up/down	log2(fold_change)	DegradomeCleavageSite	S6_DegradomeReadNumber_Raw	S6_DegradomeReadNumber_Normalized	F6_DegradomeReadNumber_Raw	F6_DegradomeReadNumber_Normalized	S6_DegradomeCategory	F6_DegradomeCategory	S6_Degradome_Pvalue	F6_Degradome_Pvalue
osa-miR171a	TGATTGAGCCGCGCCAATATC	ENSRNA049473384	-	-	-	-	-	2	11-31	Y	20.7437	0	0.017273	0.0131814	up	-	22	2	0.666667			0		0.0461458
osa-miR172c	TGAATCTTGATGATGCTGCAC	EPlOSAG00000001961	-	-	-	-	-	3	11-31	Y	280.04	115.69	0.00016558	0.00023327	up	1.27537	22	9	9	3	3	0	0	0.037917	0.0363129
osa-miR395o	ATGAAGTGTTTGGAGGAACTC	EPlOSAG00000002028	-	-	-	-	-	4	11-32	Y	31.1156	0	0.0035463	0.000770973	up	-	23	1	1			4		0.973552
novel_73	TTTTCAAACTGCTAAACGATG	EPlOSAG00000003902	-	-	-	[S]Function unknown	-	1	53-73	Y	31.1156	0	0.0035463	0.000770973	up	-	64	1	1			4		0.973552
novel_61*	TGGAGCTGTGCCAAACAGGCC	EPlOSAG00000004759	-	-	-	-	-	1	116-136	Y	12.4462	0	0.065155	0.0821921	up	-	127	2	0.4			3		0.579021
osa-miR2118i	TTCCTAGTGCCTCCCATTCCTA	EPlOSAG00000008375	-	-	-	-	-	3	4-25	Y	0	57.8449	5.8889e-48	1.7215e-39	down	-	16			3	1.5		1		0.0209673
osa-miR2118h	TTCCTGATGCCTCTCATTCCTA	EPlOSAG00000009337	-	-	-	-	-	4	35-56	Y	31.1156	0	0.0035463	0.000770973	up	-	47	1	1			4		0.993459
osa-miR1859	TTTCCTATGACGTCCATTCCAA	EPlOSAG00000009367	-	-	-	-	-	0	33-54	Y	124.462	154.253	3.4415e-43	6.84123e-35	down	-0.30959	45	4	4	4	4	1	0	0.00357313	0.00682634
osa-miR2118h	TTCCTGATGCCTCTCATTCCTA	EPlOSAG00000009369	-	-	-	-	-	3.5	35-56	Y	217.809	269.943	3.1383e-74	1.08803e-59	down	-0.30959	47	7	7	7	7	0	1	0.0770428	0.0324253
osa-miR2118g	TTCCTAATGCCTCCCATTCCTA	EPlOSAG00000009372	-	-	-	-	-	3	35-56	Y	4729.57	3393.57	0	0	up	0.478906	47	152	152	88	88	0	1	0.0296172	0.0122849
osa-miR2118c	TTCCCGATGCCTCCTATTCCTA	EPlOSAG00000009375	-	-	-	-	-	2.5	32-53	Y	124.462	38.5633	0.49516	0.445511	up	1.69041	44	4	4	1	1	1	4	0.032857	0.964953
osa-miR2118p	TTCCCGATGCCTCCCATGCCTA	EPlOSAG00000009379	-	-	-	-	-	3	35-56	Y	31.1156	0	0.0035463	0.000770973	up	-	47	1	1			4		0.993459
osa-miR2118b	TTCCCGATGCCTCCCATTCCTA	EPlOSAG00000009380	-	-	-	-	-	3	35-56	Y	1213.51	308.506	0.25737	0.274714	up	1.97581	47	39	39	8	8	0	0	0.0212458	0.0203395
osa-miR2118f	TTCCTGATGCCTCCCATTCCTA	EPlOSAG00000009381	-	-	-	-	-	2	37-58	Y	0	173.535	0	5.08067e-117	down	-	49			6	4.5		1		0.0149943
osa-miR2118h	TTCCTGATGCCTCTCATTCCTA	EPlOSAG00000009382	-	-	-	-	-	3.5	37-58	Y	124.462	1870.32	0	0	down	-3.9095	49	4	4	50	48.5	1	0	0.0392977	0.0738482
osa-miR2118g	TTCCTAATGCCTCCCATTCCTA	EPlOSAG00000009384	-	-	-	-	-	2	32-53	Y	0	57.8449	5.8889e-48	1.7215e-39	down	-	44			3	1.5		1		0.0234613
osa-miR2118c	TTCCCGATGCCTCCTATTCCTA	EPlOSAG00000009386	-	-	-	-	-	2.5	32-53	Y	93.3467	0	4.4051e-07	3.38273e-10	up	-	44	3	3			0		0.0646274
osa-miR2118p	TTCCCGATGCCTCCCATGCCTA	EPlOSAG00000009387	-	-	-	-	-	1	32-53	Y	186.693	231.38	6.8646e-64	3.27308e-51	down	-0.30959	44	6	6	6	6	0	1	0.0305429	0.0126724
osa-miR2118f	TTCCTGATGCCTCCCATTCCTA	EPlOSAG00000009395	-	-	-	-	-	3	32-53	Y	93.3467	0	4.4051e-07	3.38273e-10	up	-	44	3	3			0		0.0664112
osa-miR2118p	TTCCCGATGCCTCCCATGCCTA	EPlOSAG00000009398	-	-	-	-	-	2	32-53	Y	93.3467	115.69	8.0289e-33	8.48479e-27	down	-0.30959	44	3	3	3	3	1	1	0.0156265	0.0128661
osa-miR2118c	TTCCCGATGCCTCCTATTCCTA	EPlOSAG00000009402	-	-	-	-	-	0	35-56	Y	31.1156	38.5633	5.6153e-12	4.3417e-10	down	-0.30959	47	1	1	1	1	4	4	0.698066	0.512313
osa-miR5492	AGAAGGAGAATAGATATGGTT	EPlOSAG00000016034	-	-	-	-	-	4	10-29	Y	15.5578	0	0.03922	0.0318336	up	-	21	1	0.5			4		0.973552
osa-miR414	TCATCCTCATCATCATCGTCC	EPlOSAG00000024638	-	-	-	-	-	2.5	1-21	Y	93.3467	77.1265	3.9385e-14	6.62088e-12	up	0.275373	12	9	3	6	2	2	2	0.999997	0.99978
osa-miR1320-5p	TGGAACGGAGGAATTTTATAG	EPlOSAG00000024952	-	-	-	[M]Cell wall/membrane/envelope biogenesis	-	4	8-28	Y	7.77889	0	0.14485	0.215443	up	-	19	1	0.25			4		0.999981
osa-miR812a	GACGGACGGTTAAACGTTGGAC	EPlOSAG00000025532	-	-	-	-	-	2	68-89	Y	36.3015	44.9905	9.9877e-14	2.31949e-11	down	-0.30959	80	7	1.16667	7	1.16667	2	2	0.999972	0.998938
osa-miR818a	AATCCCTTATATTATGGGACGG	EPlOSAG00000025652	-	-	-	-	-	0.5	15-36	Y	17.7803	27.5452	1.1462e-10	8.45668e-09	down	-0.631518	27	4	0.571429	5	0.714286	2	2	1	1
osa-miR818a	AATCCCTTATATTATGGGACGG	EPlOSAG00000027216	-	-	-	-	-	2.5	13-34	Y	77.7889	115.69	1.4409e-38	8.20251e-31	down	-0.572624	25	5	2.5	6	3	3	2	0.999866	1
osa-miR818a	AATCCCTTATATTATGGGACGG	EPlOSAG00000027516	-	-	-	-	-	2.5	2-23	Y	31.1156	0	0.0035463	0.000770973	up	-	14	1	1			4		1
osa-miR6248	TATTTGAGGATGGAGGTAGTA	EPlOSAG00000027780	-	-	-	-	-	3.5	5-26	Y	10.3719	128.544	0	2.94486e-73	down	-3.63152	16	1	0.333333	10	3.33333	4	2	1	1
osa-miR818a	AATCCCTTATATTATGGGACGG	EPlOSAG00000027899	-	-	-	-	-	3.5	13-34	Y	31.1156	0	0.0035463	0.000770973	up	-	25	1	1			4		1
osa-miR1439	TTTTGGAACGGAGTGAGTATT	EPlOSAG00000027966	-	-	-	[T]Signal transduction mechanisms	-	4	3-23	Y	3.11156	7.71265	6.603e-05	0.000394351	down	-1.30959	14	1	0.1	2	0.2	4	2	1	1
osa-miR1436	ACATTATGGGACGGAGGGAGT	EPlOSAG00000028928	-	-	-	-	-	4	6-26	Y	31.1156	0	0.0035463	0.000770973	up	-	17	1	1			4		1
osa-miR1439	TTTTGGAACGGAGTGAGTATT	EPlOSAG00000030171	-	-	-	-	-	3.5	3-23	Y	0	19.2816	4.4609e-17	2.00209e-13	down	-	14			1	0.5		4		1
osa-miR1442	ATTCATAGTACTAGATGTGT	EPlOSAG00000030237	-	-	-	-	-	3.5	47-67	Y	46.6734	0	0.00035525	1.92405e-05	up	-	58	3	1.5			2		1
osa-miR6252	ATTCGTTGTATTAAGAGAGGGTT	EPlOSAG00000030526	-	-	-	-	-	3.5	41-62	Y	41.4874	0	0.00075982	7.60266e-05	up	-	53	4	1.33333			2		0.997069
osa-miR5788	TGGATGTGACATACTCTAGTA	EPlOSAG00000030812	-	-	-	-	-	3	97-117	Y	31.1156	0	0.0035463	0.000770973	up	-	108	1	1			4		1
osa-miR818a	AATCCCTTATATTATGGGACGG	EPlOSAG00000030849	-	-	-	-	-	0.5	13-34	Y	31.1156	0	0.0035463	0.000770973	up	-	25	2	1			2		1
novel_19	GAAACTGTTTGGCTGAGCTCCAGC	EPlOSAG00000030855	-	-	-	[S]Function unknown	-	0	56-79	Y	23.3367	0	0.011561	0.00833922	up	-	70	3	0.75			2		0.999959
osa-miR5788	TGGATGTGACATACTCTAGTA	EPlOSAG00000031212	-	-	-	-	-	4	51-71	Y	0	19.2816	4.4609e-17	2.00209e-13	down	-	62			1	0.5		4		1
osa-miR1436	ACATTATGGGACGGAGGGAGT	EPlOSAG00000033592	-	-	-	-	-	3.5	6-26	Y	6.22312	0	0.19222	0.352339	up	-	17	1	0.2			4		1
osa-miR5788	TGGATGTGACATACTCTAGTA	EPlOSAG00000033690	-	-	-	-	-	2.5	97-117	Y	62.2312	0	3.7274e-05	4.86823e-07	up	-	108	2	2			3		0.999883
osa-miR5788	TGGATGTGACATACTCTAGTA	EPlOSAG00000034296	-	-	-	-	-	3	97-117	Y	31.1156	0	0.0035463	0.000770973	up	-	108	1	1			4		1
osa-miR818a	AATCCCTTATATTATGGGACGG	EPlOSAG00000035395	-	-	-	-	-	3.5	13-34	Y	93.3467	0	4.4051e-07	3.38273e-10	up	-	25	3	3			1		0.207773
osa-miR818a	AATCCCTTATATTATGGGACGG	EPlOSAG00000035488	-	-	-	-	-	1.5	13-34	Y	31.1156	0	0.0035463	0.000770973	up	-	25	2	1			2		1
osa-miR5788	TGGATGTGACATACTCTAGTA	EPlOSAG00000035806	-	-	-	-	-	2.5	94-113	Y	62.2312	0	3.7274e-05	4.86823e-07	up	-	104	2	2			1		0.277143
osa-miR818a	AATCCCTTATATTATGGGACGG	EPlOSAG00000036627	-	-	-	-	-	1.5	13-34	Y	31.1156	0	0.0035463	0.000770973	up	-	25	2	1			2		1
osa-miR5788	TGGATGTGACATACTCTAGTA	EPlOSAG00000037294	-	-	-	-	-	3	98-118	Y	0	38.5633	1.5118e-32	8.60111e-27	down	-	109			1	1		4		1
osa-miR166a-3p	TCGGACCAGGCTTCATTCCCC	EPlOSAG00000037731	-	-	-	-	-	0	6-26	Y	0	38.5633	1.5118e-32	8.60111e-27	down	-	17			1	1		4		0.88401
osa-miR166m	TCGGACCAGGCTTCATTCCCT	EPlOSAG00000037743	-	-	-	-	-	1	6-26	Y	62.2312	0	3.7274e-05	4.86823e-07	up	-	17	2	2			2		0.767323
osa-miR1436	ACATTATGGGACGGAGGGAGT	EPlOSAG00000038228	-	-	-	-	-	2	6-26	Y	0	7.71265	1.0802e-07	4.50053e-06	down	-	17			1	0.2		4		1
osa-miR818a	AATCCCTTATATTATGGGACGG	EPlOSAG00000038640	-	-	-	-	-	1	13-34	Y	62.2312	77.1265	1.9827e-22	2.89158e-18	down	-0.30959	25	2	2	2	2	2	2	1	1
osa-miR1436	ACATTATGGGACGGAGGGAGT	EPlOSAG00000038872	-	-	-	-	-	3.5	6-26	Y	0	7.71265	1.0802e-07	4.50053e-06	down	-	17			1	0.2		4		1
osa-miR1436	ACATTATGGGACGGAGGGAGT	EPlOSAG00000039111	-	-	-	-	-	3	6-26	Y	31.1156	0	0.0035463	0.000770973	up	-	17	1	1			4		1
osa-miR818a	AATCCCTTATATTATGGGACGG	EPlOSAG00000039371	-	-	-	-	-	3.5	13-34	Y	0	57.8449	5.8889e-48	1.7215e-39	down	-	25			3	1.5		1		0.174278
osa-miR1436	ACATTATGGGACGGAGGGAGT	EPlOSAG00000039425	-	-	-	-	-	3	6-26	Y	0	38.5633	1.5118e-32	8.60111e-27	down	-	17			1	1		4		1
osa-miR1439	TTTTGGAACGGAGTGAGTATT	EPlOSAG00000039966	-	-	-	-	-	4	3-23	Y	31.1156	38.5633	5.6153e-12	4.3417e-10	down	-0.30959	14	2	1	2	1	2	2	1	1
osa-miR1439	TTTTGGAACGGAGTGAGTATT	EPlOSAG00000040325	-	-	-	-	-	2	3-23	Y	31.1156	0	0.0035463	0.000770973	up	-	14	3	1			3		0.933373
osa-miR5788	TGGATGTGACATACTCTAGTA	EPlOSAG00000040396	-	-	-	-	-	3	96-116	Y	93.3467	0	4.4051e-07	3.38273e-10	up	-	107	3	3			0		0.546278
osa-miR1439	TTTTGGAACGGAGTGAGTATT	EPlOSAG00000040729	-	-	-	-	-	4	3-23	Y	3204.9	1773.91	0	6.1333e-116	up	0.853349	14	104	103	47	46	2	2	1	1
osa-miR5788	TGGATGTGACATACTCTAGTA	EPlOSAG00000040778	-	-	-	-	-	1	76-96	Y	62.2312	0	3.7274e-05	4.86823e-07	up	-	87	2	2			1		0.0601595
osa-miR1436	ACATTATGGGACGGAGGGAGT	EPlOSAG00000040852	-	-	-	[T]Signal transduction mechanisms	-	4	6-26	Y	31.1156	42.4196	3.8402e-14	2.28393e-11	down	-0.447093	17	10	1	11	1.1	0	2	0.986512	1
osa-miR1436	ACATTATGGGACGGAGGGAGT	EPlOSAG00000041149	-	-	-	-	-	3	6-26	Y	0	7.71265	1.0802e-07	4.50053e-06	down	-	17			1	0.2		4		1
osa-miR814a	CACTTCATAGTACAACGAATCT	EPlOSAG00000041161	-	-	-	-	-	1	88-109	Y	6.22312	0	0.19222	0.352339	up	-	100	1	0.2			4		0.996682
osa-miR1436	ACATTATGGGACGGAGGGAGT	EPlOSAG00000041339	-	-	-	[T]Signal transduction mechanisms	-	4	6-26	Y	18.6693	57.8449	8.8086e-31	9.72559e-24	down	-1.63152	17	6	0.6	15	1.5	2	2	1	1
osa-miR1436	ACATTATGGGACGGAGGGAGT	EPlOSAG00000041495	-	-	-	-	-	4	6-26	Y	28.004	50.1322	3.8101e-20	6.3354e-16	down	-0.840105	17	9	0.9	13	1.3	0	0	0.986512	0.983761
osa-miR1436	ACATTATGGGACGGAGGGAGT	EPlOSAG00000041529	-	-	-	-	-	4	6-26	Y	21.7809	53.9886	4.7152e-26	3.25388e-20	down	-1.30959	17	7	0.7	14	1.4	2	2	1	1
osa-miR814a	CACTTCATAGTACAACGAATCT	EPlOSAG00000041589	-	-	-	-	-	3	87-108	Y	6.22312	0	0.19222	0.352339	up	-	99	1	0.2			4		0.999997
osa-miR1439	TTTTGGAACGGAGTGAGTATT	EPlOSAG00000041760	-	-	-	-	-	4	3-23	Y	0	3.85633	0.00017221	0.00212145	down	-	14			1	0.1		4		1
osa-miR814a	CACTTCATAGTACAACGAATCT	EPlOSAG00000041995	-	-	-	-	-	2	88-109	Y	6.22312	0	0.19222	0.352339	up	-	100	1	0.2			4		0.999959
osa-miR1436	ACATTATGGGACGGAGGGAGT	EPlOSAG00000042271	-	-	-	-	-	4	6-26	Y	37.3387	30.8506	1.7249e-06	9.38597e-06	up	0.275373	17	12	1.2	8	0.8	0	0	0.986512	0.983761
osa-miR1436	ACATTATGGGACGGAGGGAGT	EPlOSAG00000042347	-	-	-	-	-	4	6-26	Y	24.8925	50.1322	1.0714e-21	5.52841e-17	down	-1.01003	17	8	0.8	13	1.3	0	0	0.986512	0.983761
osa-miR818a	AATCCCTTATATTATGGGACGG	EPlOSAG00000042397	-	-	-	-	-	0.5	13-34	Y	17.7803	27.5452	1.1462e-10	8.45668e-09	down	-0.631518	25	4	0.571429	5	0.714286	2	2	1	1
osa-miR818a	AATCCCTTATATTATGGGACGG	EPlOSAG00000042639	-	-	-	-	-	2.5	13-34	Y	31.1156	0	0.0035463	0.000770973	up	-	25	1	1			4		1
osa-miR1436	ACATTATGGGACGGAGGGAGT	EPlOSAG00000042684	-	-	-	-	-	4	6-26	Y	28.004	38.5633	4.2419e-13	7.17752e-11	down	-0.461593	17	9	0.9	10	1	2	0	1	0.983761
osa-miR1439	TTTTGGAACGGAGTGAGTATT	EPlOSAG00000042686	-	-	-	-	-	4	3-23	Y	0	3.85633	0.00017221	0.00212145	down	-	14			1	0.1		4		1
osa-miR1320-5p	TGGAACGGAGGAATTTTATAG	EPlOSAG00000042731	-	-	-	-	-	4	1-20	Y	6.22312	7.71265	0.0020639	0.00383709	down	-0.30959	11	2	0.2	2	0.2	1	1	0.0630706	0.0521549
osa-miR818a	AATCCCTTATATTATGGGACGG	EPlOSAG00000042981	-	-	-	-	-	3	13-34	Y	0	38.5633	1.5118e-32	8.60111e-27	down	-	25			1	1		4		1
osa-miR1436	ACATTATGGGACGGAGGGAGT	EPlOSAG00000043017	-	-	-	-	-	4	6-26	Y	37.3387	26.9943	6.208e-05	0.000186668	up	0.468018	17	12	1.2	7	0.7	2	2	1	1
osa-miR1436	ACATTATGGGACGGAGGGAGT	EPlOSAG00000043074	-	-	-	-	-	4	6-26	Y	41.4874	0	0.00075982	7.60266e-05	up	-	17	4	1.33333			2		1
osa-miR814a	CACTTCATAGTACAACGAATCT	EPlOSAG00000043131	-	-	-	-	-	3	99-120	Y	6.22312	0	0.19222	0.352339	up	-	111	1	0.2			4		0.999997
osa-miR1436	ACATTATGGGACGGAGGGAGT	EPlOSAG00000043250	-	-	-	-	-	4	6-26	Y	18.6693	42.4196	6.6145e-20	2.9117e-15	down	-1.18406	17	6	0.6	11	1.1	2	0	1	0.983761
osa-miR5788	TGGATGTGACATACTCTAGTA	EPlOSAG00000043370	-	-	-	-	-	3.5	90-110	Y	0	38.5633	1.5118e-32	8.60111e-27	down	-	101			1	1		4		1
osa-miR812s	AAGACGGACAATCAAACGTTGGAC	EPlOSAG00000044141	-	-	-	-	-	3	33-55	Y	7.77889	0	0.14485	0.215443	up	-	46	1	0.25			4		0.986582
osa-miR1436	ACATTATGGGACGGAGGGAGT	EPlOSAG00000044873	-	-	-	[M]Cell wall/membrane/envelope biogenesis	-	4	11-31	Y	3.11156	0	0.35648	1	up	-	22	1	0.1			4		1
osa-miR5340	TGATGACGTGGATGAATTTCAAA	EPlOSAG00000046601	-	-	-	-	-	3.5	39-61	Y	0	38.5633	1.5118e-32	8.60111e-27	down	-	52			1	1		4		0.9968
novel_219*	TTTAGTTTTACGTTAAAAT	EPlOSAG00000047076	-	-	-	-	-	4	12-29	Y	20.7437	0	0.017273	0.0131814	up	-	21	2	0.666667			2		0.999995
osa-miR2275d	CTTGTTTTTCTCCAATATCTCA	EPlOSAG00000047241	-	-	-	-	-	3	6-26	Y	3671.64	308.506	0	6.42379e-122	up	3.57305	17	118	118	8	8	0	0	0.00855311	0.008186
novel_61*	TGGAGCTGTGCCAAACAGGCC	EPlOSAG00000048120	-	-	-	-	-	1	86-106	Y	12.4462	0	0.065155	0.0821921	up	-	97	2	0.4			2		0.999318
osa-miR398b	TGTGTTCTCAGGTCGCCCCTG	EPlOSAG00000049383	-	-	-	-	-	3	11-31	Y	10.3719	0	0.092276	0.13274	up	-	22	1	0.333333			4		0.659654
osa-miR171b	TGATTGAGCCGTGCCAATATC	EPlOSAG00000051133	-	-	-	-	-	3	11-31	Y	20.7437	0	0.017273	0.0131814	up	-	22	2	0.666667			0		0.0170331
osa-miR159d	ATTGGATTGAAGGGAGCTCCG	EPlOSAG00000051224	-	-	-	-	-	4	11-31	Y	31.1156	0	0.0035463	0.000770973	up	-	22	1	1			4		0.752696
osa-miR5144-3p	TCTCCTCAGCAGCACAAGAAG	novel.1015	-	GO:0005887(integral component of plasma membrane);GO:0009992(cellular water homeostasis);GO:0015250(water channel activity);GO:0015254(glycerol channel activity);GO:0034220(ion transmembrane transport)	-	[S]Function unknown	-	4	2746-2766	Y	77.7889	0	4.0169e-06	1.32791e-08	up	-	2757	5	2.5			2		0.991002
osa-miR2118f	TTCCTGATGCCTCCCATTCCTA	novel.10212	-	-	-	-	-	3	974-995	Y	124.462	192.816	3.1786e-65	7.61739e-52	down	-0.631518	986	4	4	5	5	2	2	0.999689	0.994871
osa-miR5809	TCGTCGCCGGCGACCACAGC	novel.1031	-	-	-	-	-	4	351-370	Y	15.5578	173.535	0	7.86537e-96	down	-3.47951	361	1	0.5	9	4.5	4	2	1	1
osa-miR2118f	TTCCTGATGCCTCCCATTCCTA	novel.10374	-	-	-	-	-	4	2010-2031	Y	31.1156	0	0.0035463	0.000770973	up	-	2022	1	1			4		0.988562
osa-miR396a-5p	TTCCACAGCTTTCTTGAACTG	novel.10493	uncharacterized LOC100812480	GO:0003674(molecular_function);GO:0005634(nucleus);GO:0008150(biological_process)	ko00270(Cysteine and methionine metabolism)	[S]Function unknown	-	4	1832-1852	Y	93.3467	0	4.4051e-07	3.38273e-10	up	-	1843	6	3			2		0.980271
osa-miR2118e	TTCCCAATGCCTCCCATGCCTA	novel.10693	-	-	-	-	-	3.5	228-249	Y	653.427	462.759	1.5036e-59	3.92466e-51	up	0.497765	240	21	21	12	12	1	0	0.00949999	0.0181002
osa-miR6245	AGTATAGGTGTCGGCTCTATT	novel.10815	-	-	-	-	-	2.5	1097-1117	Y	0	38.5633	1.5118e-32	8.60111e-27	down	-	1108			1	1		4		0.212869
osa-miR5799	AAGACGAATAATCAAACGTTGGAC	novel.10974	-	-	-	[L]Replication, recombination and repair	-	3	3570-3593	Y	70.0101	0	1.2204e-05	7.94044e-08	up	-	3584	6	2.25			2		0.867201
osa-miR159d	ATTGGATTGAAGGGAGCTCCG	novel.1103	WAS/WASL-interacting protein family member 1-like	-	ko04144(Endocytosis)	[S]Function unknown	-	4	1059-1079	Y	746.774	154.253	0.0015006	0.00115948	up	2.27537	1070	48	24	8	4	1	2	0.00831745	0.722404
osa-miR319a-3p.2-3p	TTGGACTGAAGGGTGCTCCC	novel.1114	-	GO:0003677(DNA binding);GO:0003700(transcription factor activity, sequence-specific DNA binding);GO:0005515(protein binding);GO:0005634(nucleus);GO:0006351(transcription, DNA-templated);GO:0006355(regulation of transcription, DNA-templated);GO:0009793(embryo development ending in seed dormancy);GO:0009965(leaf morphogenesis);GO:0030154(cell differentiation);GO:0045962(positive regulation of devel…	-	[K]Transcription	-	4	1945-1964	Y	7794.45	2468.05	1.6702e-10	2.86809e-10	up	1.65908	1955	501	250.5	128	64	0	0	0.0360787	0.034551
osa-miR396g	TCCACAGGCTTTCTTGAACGG	novel.11197	-	GO:0005524(ATP binding);GO:0005634(nucleus);GO:0006351(transcription, DNA-templated);GO:0006355(regulation of transcription, DNA-templated);GO:0008285(negative regulation of cell proliferation);GO:0048364(root development);GO:0048366(leaf development)	-	[K]Transcription	-	2.5	634-654	Y	3671.64	347.069	2.563e-87	4.77445e-106	up	3.40313	645	236	118	18	9	0	0	0.00949893	0.00909141
osa-miR414	TCATCCTCATCATCATCGTCC	novel.11299	putative disease resistance RPP13-like protein 3	GO:0005515(protein binding);GO:0042802(identical protein binding)	ko04626(Plant-pathogen interaction)	[S]Function unknown	-	4	3328-3347	Y	46.6734	0	0.00035525	1.92405e-05	up	-	3339	3	1.5			2		1
osa-miR5487	AAAGATGTGCATGTAGTTCCG	novel.11397	mannose-6-phosphate isomerase 1-like	GO:0004476(mannose-6-phosphate isomerase activity);GO:0005737(cytoplasm);GO:0005975(carbohydrate metabolic process);GO:0008270(zinc ion binding);GO:0009298(GDP-mannose biosynthetic process);GO:0009416(response to light stimulus);GO:0009793(embryo development ending in seed dormancy);GO:0010043(response to zinc ion);GO:0032025(response to cobalt ion);GO:0033591(response to L-ascorbic acid);GO:0046…	ko00051(Fructose and mannose metabolism);ko00520(Amino sugar and nucleotide sugar metabolism)	[G]Carbohydrate transport and metabolism	-	4	974-994	Y	31.1156	0	0.0035463	0.000770973	up	-	985	2	1			2		0.692014
osa-miR2275a	TTTGGTTTCCTCCAATATCTCA	novel.11399	-	-	-	-	-	2.5	194-215	Y	265945	34167	0	0	up	2.96045	206	8547	8547	886	886	0	0	0.00949893	0.00909141
osa-miR5809	TCGTCGCCGGCGACCACAGC	novel.11452	hypothetical protein	GO:0043161(proteasome-mediated ubiquitin-dependent protein catabolic process);GO:0061630(ubiquitin protein ligase activity)	ko00563(Glycosylphosphatidylinositol(GPI)-anchor biosynthesis)	[O]Posttranslational modification, protein turnover, chaperones	-	4	1212-1231	Y	46.6734	0	0.00035525	1.92405e-05	up	-	1222	3	1.5			2		1
osa-miR2118d	TTCCTGATGCCTCCCATGCCTA	novel.11532	-	GO:0000977(RNA polymerase II regulatory region sequence-specific DNA binding);GO:0003700(transcription factor activity, sequence-specific DNA binding);GO:0005634(nucleus);GO:0006357(regulation of transcription from RNA polymerase II promoter)	-	[S]Function unknown	-	4	75-96	Y	3609.41	2699.43	0	0	up	0.419108	87	116	116	70	70	0	0	0.0739545	0.070883
osa-miR414	TCATCCTCATCATCATCGTCC	novel.11543	-	GO:0006368(transcription elongation from RNA polymerase II promoter);GO:0070449(elongin complex)	-	-	-	3.5	2071-2091	Y	62.2312	38.5633	3.9952e-05	8.43155e-05	up	0.69041	2082	2	2	1	1	2	4	1	1
osa-miR2118p	TTCCCGATGCCTCCCATGCCTA	novel.11582	-	-	-	-	-	3.5	369-390	Y	52958.7	18626.1	0	1.24589e-186	up	1.50755	381	1702	1702	483	483	0	0	0.0374578	0.0358727
osa-miR2118c	TTCCCGATGCCTCCTATTCCTA	novel.11590	-	-	-	-	-	4	239-260	Y	1306.85	655.575	5.1185e-38	2.25908e-34	up	0.995265	251	42	42	17	17	0	0	0.0392934	0.0376322
osa-miR2118c	TTCCCGATGCCTCCTATTCCTA	novel.11591	-	-	-	-	-	3	923-944	Y	1431.32	809.828	3.1168e-64	9.76517e-57	up	0.821655	935	46	46	21	21	0	0	0.00855311	0.008186
osa-miR2118c	TTCCCGATGCCTCCTATTCCTA	novel.11595	-	-	-	-	-	3	122-143	Y	902.352	347.069	5.3563e-08	1.26495e-07	up	1.37847	134	29	29	9	9	0	0	0.00855311	0.008186
osa-miR2118o	CTCCTGATGCCTCCCAAGCCTA	novel.11604	-	-	-	-	-	3	149-170	Y	809.005	1041.21	0	1.84204e-232	down	-0.364038	161	26	26	27	27	0	0	0.0583572	0.0559138
osa-miR5809	TCGTCGCCGGCGACCACAGC	novel.11624	-	GO:0003674(molecular_function);GO:0005575(cellular_component);GO:0008150(biological_process)	-	[S]Function unknown	-	4	672-691	Y	15.5578	77.1265	1.6033e-47	2.91227e-36	down	-2.30959	682	1	0.5	4	2	4	2	1	1
osa-miR2118h	TTCCTGATGCCTCTCATTCCTA	novel.11634	-	-	-	-	-	3.5	586-607	Y	11637.2	4704.72	0	1.39327e-107	up	1.30657	598	374	374	122	122	0	0	0.0770428	0.0738482
osa-miR2118h	TTCCTGATGCCTCTCATTCCTA	novel.11635	-	-	-	-	-	3.5	147-168	Y	902.352	192.816	0.0018846	0.00174335	up	2.22646	159	29	29	5	5	2	2	0.999919	0.99787
osa-miR2118l	TTCCTAATGCTTCCCATTCCTA	novel.11642	-	-	-	-	-	2.5	1915-1936	Y	16771.3	9062.37	0	0	up	0.888035	1927	539	539	235	235	0	0	0.00949893	0.00909141
osa-miR2118h	TTCCTGATGCCTCTCATTCCTA	novel.11644	-	-	-	-	-	3.5	157-178	Y	3360.48	3586.38	0	0	down	-0.0938612	169	108	108	93	93	0	0	0.0770428	0.0738482
osa-miR2118h	TTCCTGATGCCTCTCATTCCTA	novel.11646	-	-	-	-	-	3.5	75-96	Y	22621	14615.5	0	0	up	0.630168	87	727	727	379	379	0	0	0.0770428	0.0738482
osa-miR2118h	TTCCTGATGCCTCTCATTCCTA	novel.11649	-	-	-	-	-	3.5	46-67	Y	3173.79	385.633	7.9736e-54	3.48042e-62	up	3.04091	58	102	102	10	10	0	2	0.0770428	0.99787
osa-miR2118f	TTCCTGATGCCTCCCATTCCTA	novel.11650	-	-	-	-	-	4	204-225	Y	15402.2	11877.5	0	0	up	0.374908	216	495	495	308	308	0	0	0.052045	0.0498589
osa-miR2118i	TTCCTAGTGCCTCCCATTCCTA	novel.11651	-	-	-	-	-	4	800-821	Y	8619.02	1581.09	9.8101e-49	2.27295e-52	up	2.4466	812	277	277	41	41	0	0	0.0456905	0.0437651
osa-miR2118i	TTCCTAGTGCCTCCCATTCCTA	novel.11655	-	-	-	[S]Function unknown	-	4	264-285	Y	14095.4	8830.99	0	0	up	0.674574	276	453	453	229	229	0	0	0.0456905	0.0437651
osa-miR414	TCATCCTCATCATCATCGTCC	novel.11691	-	GO:0004553(hydrolase activity, hydrolyzing O-glycosyl compounds);GO:0030247(polysaccharide binding);GO:0046658(anchored component of plasma membrane)	-	[S]Function unknown	-	4	2601-2621	Y	15.5578	0	0.03922	0.0318336	up	-	2612	1	0.5			4		1
osa-miR2275a	TTTGGTTTCCTCCAATATCTCA	novel.11704	-	-	-	-	-	4	1253-1274	Y	69947.8	10180.7	0	0	up	2.78044	1265	2248	2248	264	264	0	0	0.0424973	0.0407035
osa-miR2275a	TTTGGTTTCCTCCAATATCTCA	novel.11705	-	-	-	-	-	4	120-141	Y	34880.6	1002.64	0	0	up	5.12054	132	1121	1121	26	26	0	0	0.0424973	0.0407035
osa-miR2275a	TTTGGTTTCCTCCAATATCTCA	novel.11708	-	-	-	-	-	1	268-289	Y	16117.9	501.322	0	0	up	5.00678	280	518	518	13	13	0	2	0.012331	0.614046
osa-miR444a-3p.1	TTGCTGCCTCAAGCTTGCTGC	novel.11779	-	GO:0005634(nucleus);GO:0016491(oxidoreductase activity);GO:0055114(oxidation-reduction process)	-	[L]Replication, recombination and repair	-	4	721-740	Y	0	19.2816	4.4609e-17	2.00209e-13	down	-	732			1	0.5		4		0.81279
osa-miR2118d	TTCCTGATGCCTCCCATGCCTA	novel.11790	-	-	-	-	-	3.5	814-835	Y	6565.39	3123.62	0	1.37781e-133	up	1.07166	826	211	211	81	81	0	0	0.033776	0.0323441
osa-miR2118h	TTCCTGATGCCTCTCATTCCTA	novel.11792	-	-	-	-	-	4	277-298	Y	62.2312	0	3.7274e-05	4.86823e-07	up	-	289	2	2			2		0.999147
novel_198*	ATAAGATCAGAACATACA	novel.118	Os01g0110400	GO:0003985(acetyl-CoA C-acetyltransferase activity);GO:0005737(cytoplasm);GO:0005777(peroxisome);GO:0005829(cytosol);GO:0005886(plasma membrane);GO:0008299(isoprenoid biosynthetic process);GO:0009793(embryo development ending in seed dormancy);GO:0009846(pollen germination);GO:0009860(pollen tube growth);GO:0016125(sterol metabolic process);GO:0046872(metal ion binding)	ko01200(Carbon metabolism);ko01212(Fatty acid metabolism);ko00620(Pyruvate metabolism);ko00630(Glyoxylate and dicarboxylate metabolism);ko00640(Propanoate metabolism);ko00650(Butanoate metabolism);ko00071(Fatty acid degradation);ko00072(Synthesis and degradation of ketone bodies);ko00280(Valine, leucine and isoleucine degradation);ko00310(Lysine degradation);ko00380(Tryptophan metabolism);ko00900…	[I]Lipid transport and metabolism	-	4	1535-1552	Y	0	19.2816	4.4609e-17	2.00209e-13	down	-	1543			1	0.5		4		1
osa-miR414	TCATCCTCATCATCATCGTCC	novel.11993	-	GO:0005635(nuclear envelope);GO:0005829(cytosol);GO:0006606(protein import into nucleus);GO:0007165(signal transduction);GO:0008565(protein transporter activity)	-	[S]Function unknown	-	3.5	799-819	Y	31.1156	0	0.0035463	0.000770973	up	-	810	3	1			2		1
osa-miR6248	TATTTGAGGATGGAGGTAGTA	novel.12183	-	-	-	[S]Function unknown	-	3.5	1152-1173	Y	10.3719	128.544	0	2.94486e-73	down	-3.63152	1163	1	0.333333	10	3.33333	4	2	1	1
osa-miR160d-3p	GCGTGCGAGGAGCCAAGCATG	novel.1232	-	GO:0003684(damaged DNA binding);GO:0005524(ATP binding);GO:0005634(nucleus);GO:0005737(cytoplasm);GO:0006298(mismatch repair)	-	[S]Function unknown	-	4	526-546	Y	31.1156	0	0.0035463	0.000770973	up	-	537	2	1			2		0.95674
novel_190	CAGCAGAACGAGGTGATC	novel.12455	-	-	-	-	-	4	114-130	Y	15.5578	0	0.03922	0.0318336	up	-	122	1	0.5			4		1
novel_198*	ATAAGATCAGAACATACA	novel.12513	Os12g0143900	GO:0001676(long-chain fatty acid metabolic process);GO:0004467(long-chain fatty acid-CoA ligase activity);GO:0005524(ATP binding);GO:0005777(peroxisome);GO:0006631(fatty acid metabolic process);GO:0007275(multicellular organism development);GO:0009507(chloroplast);GO:0009514(glyoxysome);GO:0010193(response to ozone);GO:0016020(membrane);GO:0046861(glyoxysomal membrane)	ko01212(Fatty acid metabolism);ko00061(Fatty acid biosynthesis);ko00071(Fatty acid degradation);ko04146(Peroxisome)	[I]Lipid transport and metabolism	-	4	536-553	Y	15.5578	0	0.03922	0.0318336	up	-	544	1	0.5			4		1
osa-miR1425-5p	TAGGATTCAATCCTTGCTGCT	novel.12623	-	-	-	[S]Function unknown	-	3.5	1739-1760	Y	31.1156	0	0.0035463	0.000770973	up	-	1751	1	1			4		0.721234
osa-miR818a	AATCCCTTATATTATGGGACGG	novel.1269	-	GO:0003674(molecular_function);GO:0005515(protein binding);GO:0005802(trans-Golgi network);GO:0005886(plasma membrane);GO:0008017(microtubule binding);GO:0008150(biological_process);GO:0009507(chloroplast);GO:0016021(integral component of membrane)	-	[S]Function unknown	-	1.5	1612-1633	Y	17.7803	27.5452	1.1462e-10	8.45668e-09	down	-0.631518	1624	4	0.571429	5	0.714286	2	2	1	1
osa-miR2275a	TTTGGTTTCCTCCAATATCTCA	novel.12834	-	-	-	[L]Replication, recombination and repair	-	4	1481-1502	Y	83545.3	6748.57	0	0	up	3.62991	1493	2685	2685	175	175	0	2	0.0424973	0.964283
osa-miR3979-5p	TCTCTCTCTCCCTTGAAGGC	novel.13149	Os12g0244100	GO:0005515(protein binding);GO:0005524(ATP binding);GO:0005622(intracellular);GO:0005623(cell);GO:0005634(nucleus);GO:0005739(mitochondrion);GO:0006457(protein folding);GO:0009408(response to heat);GO:0009409(response to cold);GO:0009507(chloroplast);GO:0009532(plastid stroma);GO:0009570(chloroplast stroma);GO:0009579(thylakoid);GO:0009941(chloroplast envelope);GO:0016032(viral process);GO:004503…	ko03040(Spliceosome);ko04141(Protein processing in endoplasmic reticulum);ko04144(Endocytosis)	[O]Posttranslational modification, protein turnover, chaperones	-	2.5	608-626	Y	46.6734	0	0.00035525	1.92405e-05	up	-	617	3	1.5			2		0.893886
osa-miR2118h	TTCCTGATGCCTCTCATTCCTA	novel.13168	-	-	-	-	-	4	229-250	Y	1618.01	3470.69	0	0	down	-1.101	241	52	52	90	90	1	0	0.0296205	0.0559138
osa-miR2118h	TTCCTGATGCCTCTCATTCCTA	novel.13184	-	-	-	-	-	4	142-163	Y	3764.99	2468.05	0	1.14372e-229	up	0.609273	154	121	121	64	64	0	0	0.0583572	0.0559138
osa-miR1858a	GAGAGGAGGACGGAGTGGGGC	novel.13241	auxin-responsive protein IAA5-like	GO:0005737(cytoplasm);GO:0009506(plasmodesma);GO:0009807(lignan biosynthetic process);GO:0010283(pinoresinol reductase activity);GO:0055114(oxidation-reduction process)	ko04075(Plant hormone signal transduction)	-	-	4	580-600	Y	15.5578	0	0.03922	0.0318336	up	-	591	1	0.5			4		1
osa-miR5075	TTCTCCGTCGCCGCCGTCCGC	novel.13296	geranylgeranyl diphosphate reductase	GO:0005576(extracellular region);GO:0016042(lipid catabolic process);GO:0016788(hydrolase activity, acting on ester bonds);GO:0052689(carboxylic ester hydrolase activity)	ko00860(Porphyrin and chlorophyll metabolism);ko00900(Terpenoid backbone biosynthesis)	[S]Function unknown	-	3.5	859-878	Y	62.2312	0	3.7274e-05	4.86823e-07	up	-	869	2	2			2		1
osa-miR812a	GACGGACGGTTAAACGTTGGAC	novel.13488	-	-	-	-	-	1	608-629	Y	36.3015	44.9905	9.9877e-14	2.31949e-11	down	-0.30959	620	7	1.16667	7	1.16667	2	2	0.973885	0.907458
osa-miR5809	TCGTCGCCGGCGACCACAGC	novel.13610	-	-	-	[S]Function unknown	-	3	603-622	Y	0	19.2816	4.4609e-17	2.00209e-13	down	-	613			1	0.5		4		1
osa-miR2118o	CTCCTGATGCCTCCCAAGCCTA	novel.13629	-	-	-	-	-	3.5	637-658	Y	31.1156	0	0.0035463	0.000770973	up	-	649	1	1			4		0.852816
osa-miR2118f	TTCCTGATGCCTCCCATTCCTA	novel.13636	-	-	-	-	-	4	114-135	Y	186.693	38.5633	0.11246	0.144257	up	2.27537	126	6	6	1	1	0	4	0.052045	0.931494
osa-miR2118c	TTCCCGATGCCTCCTATTCCTA	novel.13661	-	-	-	-	-	3.5	154-175	Y	373.387	192.816	2.9031e-13	4.40528e-12	up	0.953445	166	12	12	5	5	0	0	0.0484191	0.0463815
osa-miR2118g	TTCCTAATGCCTCCCATTCCTA	novel.13680	-	-	-	-	-	4	229-249	Y	4076.14	1118.33	0.90512	0.905819	up	1.86585	240	131	131	29	29	0	0	0.0488731	0.0468168
osa-miR2118d	TTCCTGATGCCTCCCATGCCTA	novel.13696	-	-	-	-	-	3.5	154-175	Y	2271.44	1156.9	9.7236e-69	9.10829e-62	up	0.973344	166	73	73	30	30	0	0	0.033776	0.0323441
osa-miR396e-5p	TCCACAGGCTTTCTTGAACTG	novel.13945	-	GO:0005524(ATP binding);GO:0005634(nucleus);GO:0006351(transcription, DNA-templated);GO:0006355(regulation of transcription, DNA-templated);GO:0008285(negative regulation of cell proliferation);GO:0048364(root development);GO:0048366(leaf development)	-	-	-	3	824-844	Y	902.352	77.1265	3.8454e-25	1.28095e-30	up	3.54839	835	58	29	4	2	0	2	0.0296172	0.900427
osa-miR5488	TGAAGGCGACTGATGATTTCA	novel.13955	-	-	-	-	-	0	1517-1537	Y	31.1156	0	0.0035463	0.000770973	up	-	1528	1	1			4		0.450515
osa-miR1850.1	TGGAAAGTTGGGAGATTGGGG	novel.13957	-	-	-	-	-	4	119-138	Y	0	19.2816	4.4609e-17	2.00209e-13	down	-	129			2	0.5		1		0.0136405
osa-miR2118a	TTCTCGATGCCTCCCATTCCTA	novel.13960	-	-	-	-	-	2.5	268-289	Y	3609.41	1426.84	1.5309e-32	1.59762e-30	up	1.33894	280	116	116	37	37	0	0	0.00949893	0.00909141
osa-miR2118h	TTCCTGATGCCTCTCATTCCTA	novel.13972	-	-	-	-	-	4	184-205	Y	311.156	0	2.9397e-20	3.79978e-33	up	-	196	10	10			0		0.0583572
osa-miR2118h	TTCCTGATGCCTCTCATTCCTA	novel.13984	-	-	-	-	-	4	25-46	Y	435.618	308.506	2.7324e-40	1.08025e-34	up	0.497765	37	14	14	8	8	2	2	0.999147	0.990085
osa-miR2118c	TTCCCGATGCCTCCTATTCCTA	novel.13990	-	-	-	-	-	4	418-439	Y	8587.9	5591.67	0	0	up	0.619025	430	276	276	145	145	0	0	0.0392934	0.0376322
osa-miR2118l	TTCCTAATGCTTCCCATTCCTA	novel.13991	-	-	-	-	-	4	598-619	Y	746.774	501.322	2.6637e-58	3.85247e-50	up	0.574933	610	24	24	13	13	0	0	0.0360787	0.034551
osa-miR2118p	TTCCCGATGCCTCCCATGCCTA	novel.14290	-	-	-	-	-	4	71-92	Y	1618.01	1735.35	0	0	down	-0.101003	83	52	52	45	45	2	0	0.993924	0.0407035
osa-miR2118h	TTCCTGATGCCTCTCATTCCTA	novel.14295	-	-	-	-	-	4	1825-1846	Y	2458.13	1272.59	4.8725e-79	7.44436e-71	up	0.949797	1837	79	79	33	33	0	0	0.0583572	0.0559138
osa-miR2118e	TTCCCAATGCCTCCCATGCCTA	novel.14298	-	-	-	-	-	3.5	577-598	Y	3236.02	2892.24	0	0	up	0.162031	589	104	104	75	75	0	0	0.0189076	0.0181002
osa-miR2118d	TTCCTGATGCCTCCCATGCCTA	novel.14300	-	-	-	-	-	3.5	2272-2293	Y	777.889	192.816	0.22525	0.240962	up	2.01234	2284	25	25	5	5	2	2	0.982364	0.928382
osa-miR2118a	TTCTCGATGCCTCCCATTCCTA	novel.14302	-	GO:0004045(aminoacyl-tRNA hydrolase activity);GO:0005762(mitochondrial large ribosomal subunit);GO:0016149(translation release factor activity, codon specific);GO:0016150(translation release factor activity, codon nonspecific);GO:0043022(ribosome binding);GO:0070126(mitochondrial translational termination);GO:0072344(rescue of stalled ribosome)	-	-	-	4	866-886	Y	1555.78	809.828	9.8543e-52	2.62734e-46	up	0.941949	878	50	50	21	21	0	0	0.0456905	0.0437651
osa-miR2118o	CTCCTGATGCCTCCCAAGCCTA	novel.14304	-	-	-	-	-	3	506-527	Y	466.734	269.943	1.0462e-23	5.05469e-21	up	0.789946	518	15	15	7	7	0	0	0.0583572	0.0559138
osa-miR2118o	CTCCTGATGCCTCCCAAGCCTA	novel.14309	-	-	-	[S]Function unknown	-	4	263-284	Y	5414.11	424.196	0	2.52492e-193	up	3.67392	275	174	174	11	11	0	2	0.0831885	0.998724
osa-miR2118o	CTCCTGATGCCTCCCAAGCCTA	novel.14317	-	-	-	-	-	3.5	64-85	Y	20629.6	12378.8	0	0	up	0.736846	76	663	663	321	321	0	0	0.022646	0.0216807
osa-miR2118o	CTCCTGATGCCTCCCAAGCCTA	novel.14322	-	-	-	[S]Function unknown	-	3	329-350	Y	3702.75	2429.49	0	1.84791e-226	up	0.607948	341	119	119	63	63	2	2	0.999147	0.990085
osa-miR2118i	TTCCTAGTGCCTCCCATTCCTA	novel.14420	-	-	-	-	-	4	42-63	Y	10174.8	7327.02	0	0	up	0.473701	54	327	327	190	190	0	0	0.0456905	0.0437651
osa-miR2118l	TTCCTAATGCTTCCCATTCCTA	novel.14421	-	-	-	-	-	4	1546-1567	Y	342.271	154.253	1.8549e-07	7.42808e-07	up	1.14984	1558	11	11	4	4	2	2	0.986677	0.940364
osa-miR2118b	TTCCCGATGCCTCCCATTCCTA	novel.14443	-	-	-	-	-	4	145-166	Y	10361.5	4126.27	0	5.15513e-88	up	1.32832	157	333	333	107	107	0	0	0.0488731	0.0468168
osa-miR2118d	TTCCTGATGCCTCCCATGCCTA	novel.14455	-	-	-	-	-	4	517-539	Y	591.196	1195.46	0	0	down	-1.01586	529	19	19	31	31	2	2	0.99988	0.997248
osa-miR2118l	TTCCTAATGCTTCCCATTCCTA	novel.14484	-	-	-	-	-	4	468-489	Y	1804.7	578.449	0.00082908	0.00107449	up	1.6415	480	58	58	15	15	0	0	0.0360787	0.034551
osa-miR2118c	TTCCCGATGCCTCCTATTCCTA	novel.14485	-	-	-	-	-	4	199-220	Y	4573.99	1773.91	2.5084e-36	3.61315e-34	up	1.36652	211	147	147	46	46	0	0	0.0392934	0.0376322
osa-miR2118a	TTCTCGATGCCTCCCATTCCTA	novel.14497	-	-	-	-	-	3.5	332-353	Y	9956.99	5398.86	0	0	up	0.883055	344	320	320	140	140	0	0	0.0113879	0.0108997
osa-miR2275d	CTTGTTTTTCTCCAATATCTCA	novel.14582	-	-	-	-	-	4	1949-1970	Y	1462.43	250.661	5.7551e-12	9.02405e-13	up	2.54456	1961	47	47	7	6.5	2	2	0.905145	0.78517
osa-miR2275a	TTTGGTTTCCTCCAATATCTCA	novel.14591	-	-	-	-	-	4	228-249	Y	7281.05	694.139	0	3.27166e-206	up	3.39085	240	234	234	18	18	0	2	0.0424973	0.964283
osa-miR444b.2	TGCAGTTGTTGTCTCAAGCTT	novel.14605	DNA-directed RNA polymerases II	GO:0001193(maintenance of transcriptional fidelity during DNA-templated transcription elongation from RNA polymerase II promoter);GO:0003899(DNA-directed RNA polymerase activity);GO:0005665(DNA-directed RNA polymerase II, core complex);GO:0006283(transcription-coupled nucleotide-excision repair);GO:0006367(transcription initiation from RNA polymerase II promoter)	ko00230(Purine metabolism);ko00240(Pyrimidine metabolism);ko03020(RNA polymerase)	[K]Transcription	-	3	802-823	Y	46.6734	19.2816	0.12414	0.175473	up	1.27537	814	3	1.5	1	0.5	2	4	0.951606	0.72543
osa-miR5809	TCGTCGCCGGCGACCACAGC	novel.14731	-	-	-	-	-	4	114-133	Y	31.1156	57.8449	1.4097e-23	9.58945e-19	down	-0.894552	124	2	1	3	1.5	2	2	1	1
osa-miR2118f	TTCCTGATGCCTCCCATTCCTA	novel.14842	-	-	-	-	-	4	27-48	Y	653.427	308.506	1.095e-15	1.73774e-14	up	1.08273	39	21	21	8	8	0	0	0.052045	0.0498589
osa-miR2118f	TTCCTGATGCCTCCCATTCCTA	novel.14843	-	-	-	[S]Function unknown	-	4	554-575	Y	2831.52	1851.04	0	1.00086e-171	up	0.613242	566	91	91	48	48	0	0	0.052045	0.0498589
osa-miR2118o	CTCCTGATGCCTCCCAAGCCTA	novel.14844	-	-	-	[S]Function unknown	-	3	102-123	Y	5289.65	3200.75	0	9.861e-254	up	0.724762	114	170	170	83	83	0	0	0.0583572	0.0559138
osa-miR2118o	CTCCTGATGCCTCCCAAGCCTA	novel.14846	-	-	-	-	-	4	232-253	Y	36405.2	29192.4	0	0	up	0.318553	244	1170	1170	757	757	0	0	0.0831885	0.0797503
osa-miR2118a	TTCTCGATGCCTCCCATTCCTA	novel.14852	-	-	-	-	-	3.5	53-74	Y	3578.29	2699.43	0	0	up	0.406617	65	115	115	70	70	0	0	0.0113879	0.0108997
osa-miR2118c	TTCCCGATGCCTCCTATTCCTA	novel.14854	-	-	-	[S]Function unknown	-	3.5	1008-1029	Y	2769.29	2660.86	0	0	up	0.0576191	1020	89	89	69	69	0	0	0.0484191	0.0463815
osa-miR2118o	CTCCTGATGCCTCCCAAGCCTA	novel.14856	-	-	-	-	-	4	1625-1646	Y	1649.13	501.322	0.036526	0.040419	up	1.71789	1637	53	53	13	13	0	2	0.0831885	0.998724
osa-miR2118o	CTCCTGATGCCTCCCAAGCCTA	novel.14861	-	-	-	-	-	3.5	123-144	Y	2862.63	1696.78	0	1.30312e-129	up	0.75454	135	92	92	44	44	0	0	0.022646	0.0216807
osa-miR2118b	TTCCCGATGCCTCCCATTCCTA	novel.14868	-	-	-	-	-	3.5	500-521	Y	7529.97	3355	0	9.4622e-115	up	1.16633	512	242	242	87	87	0	0	0.0113879	0.0108997
osa-miR2118o	CTCCTGATGCCTCCCAAGCCTA	novel.14878	-	-	-	-	-	4	284-305	Y	1120.16	539.886	4.8806e-28	1.51454e-25	up	1.05298	296	36	36	14	14	2	2	0.999963	0.998724
osa-miR2118a	TTCTCGATGCCTCCCATTCCTA	novel.14887	-	-	-	-	-	4	629-650	Y	809.005	501.322	1.2303e-49	3.01207e-43	up	0.69041	641	26	26	13	13	0	0	0.0456905	0.0437651
osa-miR2118o	CTCCTGATGCCTCCCAAGCCTA	novel.14896	-	-	-	-	-	4	37-58	Y	13037.4	7905.47	0	0	up	0.721736	49	419	419	205	205	0	0	0.0831885	0.0797503
osa-miR395f	GTGAATTGTTTGGGGGAACTC	novel.14993	-	GO:0005634(nucleus);GO:0016567(protein ubiquitination)	-	[S]Function unknown	-	3.5	1034-1054	Y	0	19.2816	4.4609e-17	2.00209e-13	down	-	1045			1	0.5		4		0.318172
osa-miR5517	TGCATCACGGCGCATATGTAG	novel.15008	-	GO:0003676(nucleic acid binding);GO:0003723(RNA binding);GO:0005515(protein binding);GO:0005634(nucleus);GO:0005737(cytoplasm);GO:0006351(transcription, DNA-templated);GO:0006355(regulation of transcription, DNA-templated);GO:0009911(positive regulation of flower development)	-	[S]Function unknown	-	3	1225-1244	Y	15.5578	0	0.03922	0.0318336	up	-	1235	1	0.5			4		0.659654
osa-miR164e	TGGAGAAGCAGGGCACGTGAG	novel.15098	NAC domain-containing protein 89-like	GO:0003677(DNA binding);GO:0003700(transcription factor activity, sequence-specific DNA binding);GO:0005634(nucleus);GO:0006351(transcription, DNA-templated);GO:0006355(regulation of transcription, DNA-templated);GO:0007275(multicellular organism development);GO:0009734(auxin-activated signaling pathway);GO:0010072(primary shoot apical meristem specification);GO:0048527(lateral root development)	ko03018(RNA degradation)	[S]Function unknown	-	3	914-934	Y	1104.6	385.633	3.2888e-05	4.63016e-05	up	1.51823	925	71	35.5	20	10	0	2	0.0420402	0.962951
osa-miR319a-3p.2-3p	TTGGACTGAAGGGTGCTCCC	novel.15163	-	GO:0003677(DNA binding);GO:0003700(transcription factor activity, sequence-specific DNA binding);GO:0005515(protein binding);GO:0005634(nucleus);GO:0006351(transcription, DNA-templated);GO:0006355(regulation of transcription, DNA-templated);GO:0008285(negative regulation of cell proliferation);GO:0009965(leaf morphogenesis);GO:0030154(cell differentiation);GO:0045962(positive regulation of develo…	-	[K]Transcription	-	3.5	895-914	Y	9474.69	2140.26	1.5697e-15	4.95754e-16	up	2.14629	905	609	304.5	111	55.5	0	0	0.0189076	0.0181002
osa-miR169f.1	TAGCCAAGGATGACTTGCCTA	novel.15187	nuclear transcription factor Y subunit A-3	GO:0003677(DNA binding);GO:0003700(transcription factor activity, sequence-specific DNA binding);GO:0005634(nucleus);GO:0006351(transcription, DNA-templated);GO:0006355(regulation of transcription, DNA-templated);GO:0016602(CCAAT-binding factor complex)	ko00970(Aminoacyl-tRNA biosynthesis)	[K]Transcription	-	2.5	1504-1524	Y	10081.4	3027.22	5.262e-06	6.35484e-06	up	1.73564	1515	648	324	157	78.5	0	0	0.0374578	0.0358727
osa-miR530-5p	TGCATTTGCACCTGCACCTA	novel.15356	-	GO:0005737(cytoplasm);GO:0005819(spindle);GO:0007010(cytoskeleton organization);GO:0008017(microtubule binding);GO:0009524(phragmoplast);GO:0009832(plant-type cell wall biogenesis);GO:0010005(cortical microtubule, transverse to long axis);GO:0010051(xylem and phloem pattern formation);GO:0071555(cell wall organization)	-	[S]Function unknown	-	4	892-911	Y	62.2312	0	3.7274e-05	4.86823e-07	up	-	902	4	2			2		0.999424
osa-miR5825	AAAACATCTGATAACCTGAAACGG	novel.15539	-	GO:0003676(nucleic acid binding);GO:0003700(transcription factor activity, sequence-specific DNA binding);GO:0003723(RNA binding);GO:0005634(nucleus);GO:0005730(nucleolus);GO:0005737(cytoplasm);GO:0006351(transcription, DNA-templated);GO:0006355(regulation of transcription, DNA-templated);GO:0007275(multicellular organism development);GO:0008097(5S rRNA binding);GO:0008150(biological_process);GO:…	-	[S]Function unknown	-	3.5	1177-1200	Y	31.1156	0	0.0035463	0.000770973	up	-	1191	2	1			2		0.361509
osa-miR5075	TTCTCCGTCGCCGCCGTCCGC	novel.15609	Os02g0122000	GO:0006855(drug transmembrane transport);GO:0015238(drug transmembrane transporter activity)	ko03013(RNA transport);ko03015(mRNA surveillance pathway)	[V]Defense mechanisms	-	4	1978-1997	Y	62.2312	115.69	1.7867e-45	6.31925e-36	down	-0.894552	1988	2	2	3	3	2	2	1	1
osa-miR2925	TGGCGGCCGCGGGCTTCGT	novel.15620	-	GO:0000179(rRNA (adenine-N6,N6-)-dimethyltransferase activity);GO:0005737(cytoplasm)	-	[J]Translation, ribosomal structure and biogenesis	-	4	164-182	Y	15.5578	0	0.03922	0.0318336	up	-	173	1	0.5			4		1
osa-miR2118p	TTCCCGATGCCTCCCATGCCTA	novel.15704	-	-	-	-	-	3	276-297	Y	1306.85	501.322	8.6764e-11	3.85358e-10	up	1.38229	288	42	42	13	13	0	1	0.0583572	0.0244189
osa-miR2118o	CTCCTGATGCCTCCCAAGCCTA	novel.15711	-	-	-	-	-	4	105-126	Y	6067.54	4781.84	0	0	up	0.343544	117	195	195	124	124	0	0	0.0831885	0.0797503
osa-miR2118c	TTCCCGATGCCTCCTATTCCTA	novel.15715	-	-	-	-	-	4	96-117	Y	1026.81	385.633	8.9252e-08	2.04195e-07	up	1.41288	108	33	33	10	10	0	0	0.0392934	0.0376322
osa-miR419	TGATGAATGCTGACGATGTTG	novel.15742	-	-	-	[S]Function unknown	-	4	1329-1348	Y	31.1156	0	0.0035463	0.000770973	up	-	1339	1	1			4		0.979999
osa-miR414	TCATCCTCATCATCATCGTCC	novel.15763	structural maintenance of chromosomes protein 3-like	GO:0000775(chromosome, centromeric region);GO:0000785(chromatin);GO:0003682(chromatin binding);GO:0005524(ATP binding);GO:0005634(nucleus);GO:0005737(cytoplasm);GO:0005819(spindle);GO:0006281(DNA repair);GO:0007059(chromosome segregation);GO:0007062(sister chromatid cohesion);GO:0007064(mitotic sister chromatid cohesion);GO:0008278(cohesin complex);GO:0008280(cohesin core heterodimer);GO:0009506(…	ko00053(Ascorbate and aldarate metabolism);ko00480(Glutathione metabolism)	[D]Cell cycle control, cell division, chromosome partitioning	-	3	1111-1131	Y	62.2312	38.5633	3.9952e-05	8.43155e-05	up	0.69041	1122	4	2	2	1	2	2	1	1
osa-miR156k	TGACAGAAGAGAGAGAGCACA	novel.15828	-	GO:0003677(DNA binding);GO:0003700(transcription factor activity, sequence-specific DNA binding);GO:0005634(nucleus);GO:0006351(transcription, DNA-templated);GO:0006355(regulation of transcription, DNA-templated);GO:0044212(transcription regulatory region DNA binding);GO:0046872(metal ion binding);GO:0048510(regulation of timing of transition from vegetative to reproductive phase);GO:0048653(anth…	-	[K]Transcription	-	2	2118-2138	Y	777.889	366.351	3.3921e-18	1.40667e-16	up	1.08634	2129	50	25	19	9.5	2	2	0.708811	0.553167
osa-miR2866	TCTAGTTTGTGTTCAGCATC	novel.16102	-	GO:0005737(cytoplasm);GO:0008150(biological_process);GO:0008270(zinc ion binding);GO:0016021(integral component of membrane)	-	[O]Posttranslational modification, protein turnover, chaperones	-	4	571-591	Y	0	19.2816	4.4609e-17	2.00209e-13	down	-	582			1	0.5		4		0.904223
osa-miR156l-5p	CGACAGAAGAGAGTGAGCATA	novel.16208	-	GO:0003677(DNA binding);GO:0003700(transcription factor activity, sequence-specific DNA binding);GO:0005634(nucleus);GO:0006351(transcription, DNA-templated);GO:0006355(regulation of transcription, DNA-templated);GO:0044212(transcription regulatory region DNA binding);GO:0046872(metal ion binding);GO:0048510(regulation of timing of transition from vegetative to reproductive phase);GO:0048653(anth…	-	[K]Transcription	-	3.5	841-861	Y	124.462	0	5.4801e-09	1.38249e-13	up	-	852	4	4			2		0.95674
osa-miR1432-5p	ATCAGGAGAGATGACACCGAC	novel.16250	ATPase 6	GO:0005388(calcium-transporting ATPase activity);GO:0005887(integral component of plasma membrane);GO:0043231(intracellular membrane-bounded organelle)	ko00190(Oxidative phosphorylation)	[P]Inorganic ion transport and metabolism	-	2	766-786	Y	31.1156	0	0.0035463	0.000770973	up	-	777	1	1			4		0.355384
osa-miR5075	TTCTCCGTCGCCGCCGTCCGC	novel.16332	-	GO:0000151(ubiquitin ligase complex);GO:0004842(ubiquitin-protein transferase activity);GO:0016567(protein ubiquitination);GO:0043130(ubiquitin binding)	-	[S]Function unknown	-	4	2101-2120	Y	15.5578	0	0.03922	0.0318336	up	-	2111	1	0.5			4		1
osa-miR164d	TGGAGAAGCAGGGCACGTGCT	novel.16338	Os02g0183700	GO:0004822(isoleucine-tRNA ligase activity);GO:0005829(cytosol);GO:0006428(isoleucyl-tRNA aminoacylation)	ko00970(Aminoacyl-tRNA biosynthesis)	[J]Translation, ribosomal structure and biogenesis	-	4	1099-1118	Y	31.1156	0	0.0035463	0.000770973	up	-	1110	1	1			4		0.672972
novel_219	ATTTTGACGTGAACTGAACACACC	novel.16449	-	GO:0000902(cell morphogenesis);GO:0005634(nucleus)	-	[S]Function unknown	-	2.5	2136-2159	Y	158.689	0	4.5442e-11	3.95765e-17	up	-	2150	11	5.1			2		0.996332
osa-miR2275d	CTTGTTTTTCTCCAATATCTCA	novel.16561	-	-	-	-	-	4	119-140	Y	67178.5	3470.69	0	0	up	4.2747	131	2159	2159	90	90	0	0	0.0198436	0.0189965
osa-miR2275d	CTTGTTTTTCTCCAATATCTCA	novel.16583	-	-	-	-	-	2	260-281	Y	16180.1	578.449	0	0	up	4.80589	272	520	520	15	15	0	1	0.00523563	0.00215594
osa-miR5144-3p	TCTCCTCAGCAGCACAAGAAG	novel.16712	-	GO:0000977(RNA polymerase II regulatory region sequence-specific DNA binding);GO:0001085(RNA polymerase II transcription factor binding);GO:0001228(transcriptional activator activity, RNA polymerase II transcription regulatory region sequence-specific binding);GO:0003682(chromatin binding);GO:0005634(nucleus);GO:0005667(transcription factor complex);GO:0030154(cell differentiation)	-	[K]Transcription	-	4	1598-1618	Y	15.5578	19.2816	1.1086e-06	2.16348e-05	down	-0.30959	1609	1	0.5	1	0.5	4	4	0.965025	0.866096
osa-miR2275d	CTTGTTTTTCTCCAATATCTCA	novel.16739	-	-	-	-	-	1.5	44-65	Y	164850	11183.3	0	0	up	3.88173	56	5298	5298	290	290	0	0	0.00571023	0.00546481
osa-miR414	TCATCCTCATCATCATCGTCC	novel.16805	-	GO:0003674(molecular_function);GO:0005634(nucleus);GO:0008150(biological_process)	-	[S]Function unknown	-	4	1310-1330	Y	0	57.8449	5.8889e-48	1.7215e-39	down	-	1321			3	1.5		2		1
osa-miR1436	ACATTATGGGACGGAGGGAGT	novel.16857	-	GO:0016020(membrane);GO:0017128(phospholipid scramblase activity)	-	[S]Function unknown	-	2	1455-1475	Y	62.2312	0	3.7274e-05	4.86823e-07	up	-	1466	2	2			2		1
novel_219	ATTTTGACGTGAACTGAACACACC	novel.16876	-	-	-	[S]Function unknown	-	2.5	1577-1600	Y	36.3015	9.64081	0.93725	1	up	1.9128	1591	2	1.16667	1	0.25	2	4	0.996332	0.9087
osa-miR5075	TTCTCCGTCGCCGCCGTCCGC	novel.16895	-	GO:0005737(cytoplasm);GO:0006457(protein folding);GO:0016272(prefoldin complex);GO:0051087(chaperone binding);GO:0051131(chaperone-mediated protein complex assembly)	-	[S]Function unknown	-	3.5	57-76	Y	15.5578	0	0.03922	0.0318336	up	-	67	1	0.5			4		1
osa-miR1874-3p	TATGGATGGAGGTGTAACCCGATG	novel.17282	-	GO:0005758(mitochondrial intermembrane space);GO:0009060(aerobic respiration);GO:0033617(mitochondrial respiratory chain complex IV assembly)	-	-	-	3	3974-3997	Y	31.1156	0	0.0035463	0.000770973	up	-	3988	2	1			2		0.635583
osa-miR5516a	CTCATTGCTTCGGTAGGCTGG	novel.17446	-	GO:0000301(retrograde transport, vesicle recycling within Golgi);GO:0006890(retrograde vesicle-mediated transport, Golgi to ER);GO:0007030(Golgi organization);GO:0017119(Golgi transport complex);GO:0048213(Golgi vesicle prefusion complex stabilization)	-	[U]Intracellular trafficking, secretion, and vesicular transport	-	4	1609-1628	Y	0	19.2816	4.4609e-17	2.00209e-13	down	-	1620			1	0.5		4		0.395079
osa-miR529b	AGAAGAGAGAGAGTACAGCTT	novel.17569	-	-	-	-	-	2.5	274-294	Y	93.3467	0	4.4051e-07	3.38273e-10	up	-	285	3	3			2		0.980271
osa-miR2118p	TTCCCGATGCCTCCCATGCCTA	novel.17604	-	-	-	-	-	3.5	22-43	Y	9832.52	7635.53	0	0	up	0.364834	34	316	316	198	198	0	0	0.0374578	0.0358727
osa-miR5075	TTCTCCGTCGCCGCCGTCCGC	novel.17773	peroxidase 24-like	GO:0005737(cytoplasm);GO:0030001(metal ion transport);GO:0046914(transition metal ion binding);GO:0046916(cellular transition metal ion homeostasis)	ko00940(Phenylpropanoid biosynthesis)	[S]Function unknown	-	3	455-474	Y	31.1156	77.1265	1.6794e-36	2.39707e-28	down	-1.30959	465	1	1	2	2	4	2	1	1
osa-miR5075	TTCTCCGTCGCCGCCGTCCGC	novel.17836	-	GO:0003674(molecular_function);GO:0005730(nucleolus);GO:0005737(cytoplasm);GO:0010286(heat acclimation);GO:0010369(chromocenter)	-	[S]Function unknown	-	4	140-161	Y	31.1156	0	0.0035463	0.000770973	up	-	152	2	1			2		1
osa-miR2924	CTCGCTTGCTCCGGCCGCCAC	novel.17841	-	GO:0005739(mitochondrion);GO:0016787(hydrolase activity);GO:0034432(bis(5'-adenosyl)-pentaphosphatase activity);GO:0046872(metal ion binding)	-	[L]Replication, recombination and repair	-	3.5	1818-1838	Y	15.5578	0	0.03922	0.0318336	up	-	1829	1	0.5			4		0.721234
osa-miR2118o	CTCCTGATGCCTCCCAAGCCTA	novel.18059	-	-	-	-	-	3	181-202	Y	18949.4	5553.11	4.4486e-06	5.15978e-06	up	1.77078	193	609	609	144	144	0	0	0.0583572	0.0559138
osa-miR2118d	TTCCTGATGCCTCCCATGCCTA	novel.18066	-	-	-	-	-	4	277-298	Y	23647.8	8021.16	2.8775e-63	7.68621e-61	up	1.55983	289	760	760	208	208	0	0	0.0739545	0.070883
osa-miR2919	AAGGGGGGGGGGGGAAAGA	novel.18116	-	-	-	-	-	4	127-145	Y	0	77.1265	2.4299e-63	3.44503e-52	down	-	136			2	2		1		0.239147
novel_190*	TCGCCTACTCTGCTTGGA	novel.18151	phycocyanobilin lyase alpha subunit	GO:0005737(cytoplasm);GO:0006457(protein folding)	ko00196(Photosynthesis - antenna proteins)	[O]Posttranslational modification, protein turnover, chaperones	-	3.5	954-971	Y	15.5578	19.2816	1.1086e-06	2.16348e-05	down	-0.30959	962	1	0.5	1	0.5	4	4	0.999354	0.987775
osa-miR164d	TGGAGAAGCAGGGCACGTGCT	novel.18331	NAC domain-containing protein 89-like	GO:0003677(DNA binding);GO:0003700(transcription factor activity, sequence-specific DNA binding);GO:0005634(nucleus);GO:0006351(transcription, DNA-templated);GO:0006355(regulation of transcription, DNA-templated);GO:0007275(multicellular organism development)	ko03018(RNA degradation)	[S]Function unknown	-	3	938-958	Y	466.734	289.224	2.3168e-29	1.44956e-25	up	0.69041	949	30	15	15	7.5	0	2	0.0170331	0.732385
osa-miR444b.2	TGCAGTTGTTGTCTCAAGCTT	novel.18335	-	-	-	[S]Function unknown	-	3	419-439	Y	93.3467	0	4.4051e-07	3.38273e-10	up	-	430	3	3			2		0.951606
osa-miR2118i	TTCCTAGTGCCTCCCATTCCTA	novel.18413	-	-	-	-	-	3.5	150-171	Y	1586.89	385.633	0.03866	0.0397324	up	2.04091	162	51	51	10	10	0	0	0.0189076	0.0181002
osa-miR5075	TTCTCCGTCGCCGCCGTCCGC	novel.1852	-	GO:0003674(molecular_function);GO:0005634(nucleus);GO:0008150(biological_process)	-	[S]Function unknown	-	4	218-238	Y	46.6734	0	0.00035525	1.92405e-05	up	-	229	3	1.5			2		1
osa-miR390-5p	AAGCTCAGGAGGGATAGCGCC	novel.18642	-	-	-	-	-	4	547-568	Y	280.04	0	2.1732e-18	9.63185e-30	up	-	559	9	9			2		0.935942
osa-miR414	TCATCCTCATCATCATCGTCC	novel.18822	regulator of nonsense transcripts UPF2-like	GO:0003723(RNA binding);GO:0005730(nucleolus);GO:0005737(cytoplasm);GO:0006412(translation);GO:0048471(perinuclear region of cytoplasm)	ko03013(RNA transport);ko03015(mRNA surveillance pathway)	[S]Function unknown	-	2.5	3133-3153	Y	15.5578	0	0.03922	0.0318336	up	-	3144	1	0.5			4		0.999897
osa-miR1436	ACATTATGGGACGGAGGGAGT	novel.18955	probable ribose-5-phosphate isomerase 2	GO:0005886(plasma membrane)	ko01200(Carbon metabolism);ko01230(Biosynthesis of amino acids);ko00030(Pentose phosphate pathway);ko00710(Carbon fixation in photosynthetic organisms)	[S]Function unknown	-	4	2283-2303	Y	31.1156	0	0.0035463	0.000770973	up	-	2294	2	1			2		1
osa-miR171a	TGATTGAGCCGCGCCAATATC	novel.19068	GRAS-family protein	GO:0003700(transcription factor activity, sequence-specific DNA binding);GO:0005634(nucleus);GO:0006355(regulation of transcription, DNA-templated);GO:0030154(cell differentiation);GO:0043565(sequence-specific DNA binding)	ko04075(Plant hormone signal transduction)	[S]Function unknown	-	0	1366-1386	Y	388.945	0	6.3775e-25	3.38031e-41	up	-	1377	25	12.5			2		0.993573
osa-miR812s	AAGACGGACAATCAAACGTTGGAC	novel.19093	-	-	-	-	-	3	28-50	Y	38.8945	0	0.0011137	0.000120524	up	-	41	4	1.25			2		0.997658
osa-miR168b	AGGCTTGGTGCAGCTCGGGAA	novel.19171	-	GO:0005515(protein binding)	-	[J]Translation, ribosomal structure and biogenesis	-	0	1059-1079	Y	1120.16	115.69	3.697e-25	1.52834e-29	up	3.27537	1070	36	36	3	3	2	2	0.568814	0.422619
osa-miR396e-5p	TCCACAGGCTTTCTTGAACTG	novel.19214	-	GO:0005524(ATP binding);GO:0005634(nucleus);GO:0006351(transcription, DNA-templated);GO:0006355(regulation of transcription, DNA-templated);GO:0008285(negative regulation of cell proliferation);GO:0009624(response to nematode);GO:0044212(transcription regulatory region DNA binding);GO:0048364(root development);GO:0048366(leaf development);GO:0061062(regulation of nematode larval development)	-	[K]Transcription	-	1	623-643	Y	2115.86	1002.64	6.4587e-48	1.54237e-43	up	1.07743	634	136	68	52	26	0	0	0.060153	0.0576367
novel_215*	AGTCAAGCCTCCCAGATCTT	novel.19224	pentatricopeptide repeat-containing protein	GO:0004519(endonuclease activity);GO:0005739(mitochondrion);GO:0006397(mRNA processing);GO:0008270(zinc ion binding);GO:0009507(chloroplast);GO:0016556(mRNA modification)	ko00500(Starch and sucrose metabolism)	[S]Function unknown	-	3	1810-1828	Y	124.462	0	5.4801e-09	1.38249e-13	up	-	1820	8	4			2		0.919833
osa-miR414	TCATCCTCATCATCATCGTCC	novel.19379	-	GO:0003674(molecular_function);GO:0005634(nucleus);GO:0008150(biological_process)	-	[S]Function unknown	-	3.5	1735-1755	Y	46.6734	0	0.00035525	1.92405e-05	up	-	1746	3	1.5			2		1
osa-miR396g	TCCACAGGCTTTCTTGAACGG	novel.19398	probable tocopherol O-methyltransferase	GO:0005634(nucleus);GO:0009739(response to gibberellin);GO:0030912(response to deep water)	ko00130(Ubiquinone and other terpenoid-quinone biosynthesis)	[K]Transcription	-	0	667-687	Y	1882.49	347.069	1.1983e-11	2.41154e-12	up	2.43935	678	121	60.5	18	9	0	0	0.0690805	0.0662041
osa-miR816	GTGACATATTTTACTACAAC	novel.19492	Os02g0711300	GO:0005524(ATP binding);GO:0009507(chloroplast);GO:0010287(plastoglobule);GO:0016887(ATPase activity)	ko04141(Protein processing in endoplasmic reticulum)	[P]Inorganic ion transport and metabolism	-	4	1438-1456	Y	15.5578	0	0.03922	0.0318336	up	-	1447	1	0.5			4		1
novel_107*	CCACATGTCAGTGTCGCAA	novel.19512	Os02g0714200	GO:0003872(6-phosphofructokinase activity);GO:0005524(ATP binding);GO:0005737(cytoplasm);GO:0005829(cytosol);GO:0006096(glycolytic process);GO:0010317(pyrophosphate-dependent phosphofructokinase complex, alpha-subunit complex);GO:0015979(photosynthesis);GO:0046872(metal ion binding);GO:0047334(diphosphate-fructose-6-phosphate 1-phosphotransferase activity)	ko00051(Fructose and mannose metabolism)	[G]Carbohydrate transport and metabolism	-	3.5	2061-2080	Y	31.1156	0	0.0035463	0.000770973	up	-	2071	2	1			2		1
osa-miR1425-5p	TAGGATTCAATCCTTGCTGCT	novel.19676	U4/U6 small nuclear ribonucleoprotein Prp31	GO:0000398(mRNA splicing, via spliceosome);GO:0005687(U4 snRNP);GO:0005690(U4atac snRNP);GO:0071011(precatalytic spliceosome);GO:0097526(spliceosomal tri-snRNP complex)	ko03040(Spliceosome)	[J]Translation, ribosomal structure and biogenesis	-	4	1056-1077	Y	124.462	0	5.4801e-09	1.38249e-13	up	-	1067	4	4			2		0.905145
osa-miR167h-3p	AGGTCATGCTGTAGTTTCATC	novel.19974	Os02g0762300	GO:0000049(tRNA binding);GO:0002098(tRNA wobble uridine modification);GO:0005737(cytoplasm);GO:0016779(nucleotidyltransferase activity);GO:0032447(protein urmylation);GO:0034227(tRNA thio-modification)	ko04122(Sulfur relay system)	[D]Cell cycle control, cell division, chromosome partitioning	-	4	629-648	Y	7.77889	19.2816	2.8086e-10	7.20706e-08	down	-1.30959	639	1	0.25	2	0.5	4	2	0.858576	0.833744
novel_190	CAGCAGAACGAGGTGATC	novel.20295	Os02g0797500	GO:0004069(L-aspartate:2-oxoglutarate aminotransferase activity);GO:0005739(mitochondrion);GO:0030170(pyridoxal phosphate binding);GO:0042802(identical protein binding)	ko01210(2-Oxocarboxylic acid metabolism);ko01230(Biosynthesis of amino acids);ko00250(Alanine, aspartate and glutamate metabolism);ko00270(Cysteine and methionine metabolism);ko00220(Arginine biosynthesis);ko00330(Arginine and proline metabolism);ko00350(Tyrosine metabolism);ko00360(Phenylalanine metabolism);ko00400(Phenylalanine, tyrosine and tryptophan biosynthesis);ko00950(Isoquinoline alkaloi…	[E]Amino acid transport and metabolism	-	4	877-893	Y	15.5578	0	0.03922	0.0318336	up	-	884	1	0.5			4		1
osa-miR414	TCATCCTCATCATCATCGTCC	novel.2055	-	-	-	-	-	3.5	632-652	Y	46.6734	19.2816	0.12414	0.175473	up	1.27537	643	3	1.5	1	0.5	3	4	0.996062	1
osa-miR5809	TCGTCGCCGGCGACCACAGC	novel.20651	-	GO:0005783(endoplasmic reticulum)	-	[S]Function unknown	-	3.5	101-120	Y	31.1156	0	0.0035463	0.000770973	up	-	111	1	1			4		1
novel_92*	AGTAGCTACTTCTCATAAAGC	novel.20655	Diacylglycerol kinase 1	GO:0003674(molecular_function);GO:0005634(nucleus);GO:0008150(biological_process)	ko00561(Glycerolipid metabolism);ko00564(Glycerophospholipid metabolism);ko04070(Phosphatidylinositol signaling system)	[S]Function unknown	-	4	1929-1949	Y	15.5578	0	0.03922	0.0318336	up	-	1940	1	0.5			4		0.938841
osa-miR530-5p	TGCATTTGCACCTGCACCTA	novel.20699	Os02g0832800	GO:0000139(Golgi membrane);GO:0003827(alpha-1,3-mannosylglycoprotein 2-beta-N-acetylglucosaminyltransferase activity);GO:0005768(endosome);GO:0005794(Golgi apparatus);GO:0005802(trans-Golgi network);GO:0006486(protein glycosylation);GO:0006491(N-glycan processing);GO:0006972(hyperosmotic response);GO:0008375(acetylglucosaminyltransferase activity);GO:0016021(integral component of membrane);GO:001…	ko00510(N-Glycan biosynthesis)	[S]Function unknown	-	4	258-278	Y	31.1156	0	0.0035463	0.000770973	up	-	269	1	1			4		0.995054
osa-miR816	GTGACATATTTTACTACAAC	novel.2072	Similar to Transcription initiation factor IID, 18kD subunit family protein.	GO:0003677(DNA binding);GO:0003712(transcription cofactor activity);GO:0005669(transcription factor TFIID complex);GO:0006357(regulation of transcription from RNA polymerase II promoter)	ko03022(Basal transcription factors)	[K]Transcription	-	3	709-728	Y	31.1156	19.2816	0.0036771	0.00858111	up	0.69041	719	2	1	1	0.5	2	4	1	1
osa-miR162a	TCGATAAACCTCTGCATCCAG	novel.20727	Os03g0100400	GO:0000014(single-stranded DNA endodeoxyribonuclease activity);GO:0000110(nucleotide-excision repair factor 1 complex);GO:0000712(resolution of meiotic recombination intermediates);GO:0000724(double-strand break repair via homologous recombination);GO:0003684(damaged DNA binding);GO:0003697(single-stranded DNA binding);GO:0006296(nucleotide-excision repair, DNA incision, 5'-to lesion);GO:1901255(…	ko03420(Nucleotide excision repair)	[L]Replication, recombination and repair	-	4	684-703	Y	0	57.8449	5.8889e-48	1.7215e-39	down	-	695			3	1.5		2		0.641301
novel_149	TCGGCCTCGTGGATGGACCAGG	novel.20860	-	GO:0003677(DNA binding);GO:0003886(DNA (cytosine-5-)-methyltransferase activity);GO:0005515(protein binding);GO:0005634(nucleus);GO:0005654(nucleoplasm);GO:0006306(DNA methylation);GO:0008170(N-methyltransferase activity);GO:0016458(gene silencing);GO:0050832(defense response to fungus);GO:0051567(histone H3-K9 methylation)	-	[L]Replication, recombination and repair	-	2.5	273-294	Y	140.02	0	6.1841e-10	3.70982e-15	up	-	285	9	4.5			2		0.674248
osa-miR159a.2	TTGCATGCCCCAGGAGCTGCA	novel.20887	-	GO:0003677(DNA binding);GO:0003700(transcription factor activity, sequence-specific DNA binding);GO:0005634(nucleus);GO:0006351(transcription, DNA-templated);GO:0006355(regulation of transcription, DNA-templated)	-	[K]Transcription	-	3	2117-2137	Y	15.5578	0	0.03922	0.0318336	up	-	2128	1	0.5			4		0.512531
osa-miR162a	TCGATAAACCTCTGCATCCAG	novel.20994	ribonuclease III	GO:0003723(RNA binding);GO:0004525(ribonuclease III activity);GO:0005634(nucleus);GO:0005737(cytoplasm);GO:0007275(multicellular organism development);GO:0016442(RISC complex);GO:0030422(production of siRNA involved in RNA interference);GO:0035196(production of miRNAs involved in gene silencing by miRNA)	ko03008(Ribosome biogenesis in eukaryotes)	[K]Transcription	-	2	3579-3600	Y	2582.59	0	0	1.81902e-271	up	-	3590	83	83			0		0.0104438
osa-miR6256	GTAGTACTCGGTTGTAGGTGTA	novel.21002	flavonol synthase/flavanone 3-hydroxylase-like	GO:0051213(dioxygenase activity)	ko00941(Flavonoid biosynthesis)	[S]Function unknown	-	3	1054-1074	Y	0	38.5633	1.5118e-32	8.60111e-27	down	-	1065			1	1		4		0.350043
osa-miR5075	TTCTCCGTCGCCGCCGTCCGC	novel.2115	-	-	-	[S]Function unknown	-	3	1280-1299	Y	31.1156	0	0.0035463	0.000770973	up	-	1290	2	1			2		1
osa-miR5809	TCGTCGCCGGCGACCACAGC	novel.21393	-	GO:0005516(calmodulin binding);GO:0005634(nucleus)	-	[S]Function unknown	-	4	1066-1085	Y	15.5578	0	0.03922	0.0318336	up	-	1076	1	0.5			4		1
osa-miR1320-3p	TGTAAAATTCATTCGTTCCAA	novel.21525	Os03g0174600	GO:0002143(tRNA wobble position uridine thiolation)	ko04122(Sulfur relay system)	[J]Translation, ribosomal structure and biogenesis	-	3.5	1411-1432	Y	15.5578	0	0.03922	0.0318336	up	-	1423	1	0.5			4		0.797442
osa-miR169e	TAGCCAAGGATGACTTGCCGG	novel.21529	nuclear transcription factor Y subunit A-3	GO:0003677(DNA binding);GO:0003700(transcription factor activity, sequence-specific DNA binding);GO:0005634(nucleus);GO:0006351(transcription, DNA-templated);GO:0006355(regulation of transcription, DNA-templated);GO:0009793(embryo development ending in seed dormancy);GO:0010262(somatic embryogenesis);GO:0016602(CCAAT-binding factor complex);GO:0048316(seed development)	ko00970(Aminoacyl-tRNA biosynthesis)	[K]Transcription	-	3.5	836-856	Y	108.905	154.253	8.5204e-49	8.29997e-39	down	-0.502235	847	7	3.5	8	4	1	1	0.0132747	0.0109274
novel_190	CAGCAGAACGAGGTGATC	novel.21544	-	GO:0004842(ubiquitin-protein transferase activity);GO:0005739(mitochondrion);GO:0007005(mitochondrion organization);GO:0008270(zinc ion binding);GO:0009941(chloroplast envelope);GO:0016021(integral component of membrane);GO:0016874(ligase activity)	-	[O]Posttranslational modification, protein turnover, chaperones	-	3.5	1219-1235	Y	15.5578	0	0.03922	0.0318336	up	-	1227	1	0.5			4		0.999354
osa-miR172d-5p	GCAGCACCATCAAGATTCAC	novel.21590	hypothetical protein	-	ko03030(DNA replication);ko03420(Nucleotide excision repair);ko03430(Mismatch repair);ko03440(Homologous recombination)	[L]Replication, recombination and repair	-	4	1834-1853	Y	31.1156	38.5633	5.6153e-12	4.3417e-10	down	-0.30959	1844	1	1	1	1	4	4	0.999957	0.997599
novel_198*	ATAAGATCAGAACATACA	novel.21603	ATPase 10	GO:0005887(integral component of plasma membrane);GO:0008553(hydrogen-exporting ATPase activity, phosphorylative mechanism);GO:0043231(intracellular membrane-bounded organelle);GO:0051453(regulation of intracellular pH);GO:1902600(hydrogen ion transmembrane transport)	ko00190(Oxidative phosphorylation)	[S]Function unknown	-	4	1352-1370	Y	0	57.8449	5.8889e-48	1.7215e-39	down	-	1361			3	1.5		2		1
osa-miR5522	AACAATAGGAATGGGAGGCAT	novel.21629	-	GO:0000808(origin recognition complex);GO:0003688(DNA replication origin binding);GO:0005515(protein binding);GO:0005634(nucleus);GO:0006260(DNA replication)	-	[L]Replication, recombination and repair	-	4	1618-1639	Y	62.2312	0	3.7274e-05	4.86823e-07	up	-	1630	4	2			2		0.980271
osa-miR5075	TTCTCCGTCGCCGCCGTCCGC	novel.21794	long chain base biosynthesis protein 2d-like isoform X1	GO:0003674(molecular_function);GO:0016021(integral component of membrane)	ko00600(Sphingolipid metabolism)	[S]Function unknown	-	3	807-826	Y	31.1156	0	0.0035463	0.000770973	up	-	817	2	1			2		1
osa-miR812a	GACGGACGGTTAAACGTTGGAC	novel.22064	hypothetical protein	GO:0004553(hydrolase activity, hydrolyzing O-glycosyl compounds);GO:0030247(polysaccharide binding);GO:0046658(anchored component of plasma membrane)	ko00500(Starch and sucrose metabolism)	[S]Function unknown	-	1.5	1566-1587	Y	57.0452	57.8449	4.6387e-14	8.34686e-12	down	-0.0200833	1578	8	1.83333	8	1.5	2	2	0.867201	0.732385
osa-miR531a	CTCGCCGGGGCTGCGTGCCGCCAT	novel.22160	uncharacterized LOC101763014	GO:0000910(cytokinesis);GO:0005634(nucleus);GO:0005739(mitochondrion);GO:0005874(microtubule);GO:0007020(microtubule nucleation);GO:0007067(mitotic nuclear division);GO:0008017(microtubule binding);GO:0009524(phragmoplast);GO:0009536(plastid);GO:0009574(preprophase band);GO:0031116(positive regulation of microtubule polymerization)	ko00190(Oxidative phosphorylation)	[S]Function unknown	-	4	121-143	Y	31.1156	0	0.0035463	0.000770973	up	-	134	2	1			2		0.905145
osa-miR5809	TCGTCGCCGGCGACCACAGC	novel.22331	hypothetical protein	GO:0000287(magnesium ion binding);GO:0005737(cytoplasm);GO:0005829(cytosol);GO:0008270(zinc ion binding);GO:0009507(chloroplast);GO:0009570(chloroplast stroma);GO:0016787(hydrolase activity);GO:0019284(L-methionine biosynthetic process from S-adenosylmethionine);GO:0019509(L-methionine biosynthetic process from methylthioadenosine);GO:0043715(2,3-diketo-5-methylthiopentyl-1-phosphate enolase acti…	ko00270(Cysteine and methionine metabolism)	-	-	3	338-356	Y	24.8925	23.138	6.5081e-06	5.25152e-05	up	0.105448	347	4	0.8	3	0.6	2	2	1	1
osa-miR530-3p	AGGTGCAGAGGCAGATGCAAC	novel.22371	-	GO:0000139(Golgi membrane);GO:0005789(endoplasmic reticulum membrane);GO:0005856(cytoskeleton);GO:0006457(protein folding);GO:0008092(cytoskeletal protein binding);GO:0009638(phototropism);GO:0009958(positive gravitropism)	-	-	-	4	1774-1793	Y	0	25.7088	3.0267e-22	4.19823e-18	down	-	1784			2	0.666667		2		0.722404
osa-miR5497	CAGAATATCTGGGACGAGCAT	novel.22497	hypothetical protein	GO:0005634(nucleus);GO:0005737(cytoplasm)	ko04140(Regulation of autophagy)	[S]Function unknown	-	3.5	754-773	Y	124.462	0	5.4801e-09	1.38249e-13	up	-	764	4	4			2		0.361509
osa-miR2919	AAGGGGGGGGGGGGAAAGA	novel.22541	Os03g0278400	GO:0003677(DNA binding);GO:0005096(GTPase activator activity);GO:0005634(nucleus);GO:0005794(Golgi apparatus);GO:0005829(cytosol);GO:0016192(vesicle-mediated transport);GO:0046872(metal ion binding)	ko04144(Endocytosis)	[U]Intracellular trafficking, secretion, and vesicular transport	-	4	17-35	Y	62.2312	0	3.7274e-05	4.86823e-07	up	-	26	2	2			2		1
osa-miR5809	TCGTCGCCGGCGACCACAGC	novel.22572	-	-	-	[S]Function unknown	-	4	113-132	Y	31.1156	0	0.0035463	0.000770973	up	-	123	1	1			4		1
osa-miR1428e-3p	TAAGATAATGCCATGAATTTG	novel.22653	serine/threonine-protein kinase SAPK7-like	GO:0004674(protein serine/threonine kinase activity);GO:0005634(nucleus);GO:0005737(cytoplasm);GO:0006468(protein phosphorylation);GO:0035556(intracellular signal transduction)	ko04075(Plant hormone signal transduction)	[T]Signal transduction mechanisms	-	4	1256-1276	Y	103.719	38.5633	0.10116	0.102482	up	1.42738	1267	10	3.33333	3	1	2	3	0.905145	0.200094
osa-miR414	TCATCCTCATCATCATCGTCC	novel.22873	1	GO:0003924(GTPase activity);GO:0005524(ATP binding);GO:0005737(cytoplasm);GO:0005874(microtubule);GO:0009793(embryo development ending in seed dormancy);GO:0051301(cell division)	ko00500(Starch and sucrose metabolism)	[S]Function unknown	-	2.5	1283-1303	Y	31.1156	77.1265	1.6794e-36	2.39707e-28	down	-1.30959	1294	2	1	4	2	3	2	0.783613	0.99978
osa-miR812a	GACGGACGGTTAAACGTTGGAC	novel.23090	serine/threonine-protein kinase SAPK3-like	GO:0004674(protein serine/threonine kinase activity);GO:0005524(ATP binding);GO:0005886(plasma membrane);GO:0006468(protein phosphorylation);GO:0007165(signal transduction);GO:0016301(kinase activity);GO:0016310(phosphorylation)	ko04075(Plant hormone signal transduction)	[T]Signal transduction mechanisms	-	2.5	1935-1956	Y	20.7437	0	0.017273	0.0131814	up	-	1947	2	0.666667			3		0.519087
novel_173*	GCAATTTTACGTTCCTTGAGG	novel.23212	WD40 repeat-like domain containing protein.	GO:0000398(mRNA splicing, via spliceosome);GO:0017070(U6 snRNA binding);GO:0030621(U4 snRNA binding);GO:0046540(U4/U6 x U5 tri-snRNP complex)	ko03040(Spliceosome)	[S]Function unknown	-	4	1672-1691	Y	72.603	0	8.4218e-06	3.1226e-08	up	-	1683	7	2.33333			2		0.95674
osa-miR1442	ATTCATAGTACTAGATGTGT	novel.23389	-	GO:0001522(pseudouridine synthesis);GO:0003723(RNA binding);GO:0005634(nucleus);GO:0008033(tRNA processing);GO:0009982(pseudouridine synthase activity)	-	[J]Translation, ribosomal structure and biogenesis	-	2	1873-1893	Y	0	77.1265	2.4299e-63	3.44503e-52	down	-	1884			2	2		2		0.999999
novel_14*	TTCAGTTTCCTCTAATATCTCG	novel.23434	hypothetical protein	GO:0000398(mRNA splicing, via spliceosome);GO:0005634(nucleus);GO:0005681(spliceosomal complex);GO:0005829(cytosol);GO:0005886(plasma membrane);GO:0009507(chloroplast)	ko03040(Spliceosome)	[S]Function unknown	-	4	6773-6793	Y	46.6734	0	0.00035525	1.92405e-05	up	-	6784	3	1.5			2		0.970786
osa-miR414	TCATCCTCATCATCATCGTCC	novel.23502	-	GO:0003729(mRNA binding)	-	[S]Function unknown	-	4	711-731	Y	31.1156	0	0.0035463	0.000770973	up	-	722	2	1			2		1
novel_127	ATGCACGATCAAATCGGATGG	novel.23533	-	-	-	-	-	3.5	674-693	Y	0	38.5633	1.5118e-32	8.60111e-27	down	-	684			1	1		4		0.174271
osa-miR169a	CAGCCAAGGATGACTTGCCGA	novel.23605	nuclear transcription factor Y subunit A-3	GO:0003677(DNA binding);GO:0003700(transcription factor activity, sequence-specific DNA binding);GO:0005634(nucleus);GO:0006351(transcription, DNA-templated);GO:0006355(regulation of transcription, DNA-templated);GO:0009793(embryo development ending in seed dormancy);GO:0010262(somatic embryogenesis);GO:0016602(CCAAT-binding factor complex);GO:0048316(seed development)	ko00970(Aminoacyl-tRNA biosynthesis)	[K]Transcription	-	3.5	1949-1969	Y	388.945	192.816	6.7253e-12	7.27172e-11	up	1.01234	1960	25	12.5	10	5	0	0	0.033776	0.0323441
osa-miR529a	CTGTACCCTCTCTCTTCTTC	novel.23703	-	GO:0004842(ubiquitin-protein transferase activity);GO:0005737(cytoplasm);GO:0008270(zinc ion binding);GO:0016021(integral component of membrane);GO:0016567(protein ubiquitination)	-	[S]Function unknown	-	3.5	769-787	Y	15.5578	0	0.03922	0.0318336	up	-	778	1	0.5			4		0.852816
novel_198*	ATAAGATCAGAACATACA	novel.23725	-	-	-	-	-	4	694-711	Y	0	38.5633	1.5118e-32	8.60111e-27	down	-	702			2	1		2		1
osa-miR444b.1	TGTTGTCTCAAGCTTGCTGCC	novel.23759	-	GO:0003674(molecular_function);GO:0008150(biological_process)	-	[S]Function unknown	-	4	176-197	Y	0	38.5633	1.5118e-32	8.60111e-27	down	-	187			1	1		4		0.886753
osa-miR2925	TGGCGGCCGCGGGCTTCGT	novel.23931	myb domain protein 30	GO:0003677(DNA binding);GO:0003700(transcription factor activity, sequence-specific DNA binding);GO:0005634(nucleus);GO:0006355(regulation of transcription, DNA-templated);GO:0009555(pollen development);GO:0009740(gibberellic acid mediated signaling pathway);GO:0009789(positive regulation of abscisic acid-activated signaling pathway);GO:0043068(positive regulation of programmed cell death);GO:004…	ko04626(Plant-pathogen interaction)	[K]Transcription	-	4	1726-1744	Y	93.3467	0	4.4051e-07	3.38273e-10	up	-	1735	3	3			2		1
novel_61*	TGGAGCTGTGCCAAACAGGCC	novel.24083	-	-	-	[S]Function unknown	-	3	2178-2198	Y	124.462	57.8449	0.00073308	0.00108284	up	1.10545	2189	8	4	3	1.5	2	2	0.997658	0.980834
osa-miR5809	TCGTCGCCGGCGACCACAGC	novel.24172	-	-	-	[S]Function unknown	-	3	207-226	Y	15.5578	0	0.03922	0.0318336	up	-	217	1	0.5			4		1
novel_215*	AGTCAAGCCTCCCAGATCTT	novel.24237	nuclear-pore anchor	GO:0003779(actin binding);GO:0005737(cytoplasm);GO:0005886(plasma membrane)	ko03013(RNA transport)	[S]Function unknown	-	4	5502-5520	Y	93.3467	77.1265	3.9385e-14	6.62088e-12	up	0.275373	5511	6	3	4	2	2	2	0.970786	0.900427
osa-miR166i-3p	TCGGATCAGGCTTCATTCCTC	novel.24265	-	GO:0003677(DNA binding);GO:0003700(transcription factor activity, sequence-specific DNA binding);GO:0005634(nucleus);GO:0006351(transcription, DNA-templated);GO:0006355(regulation of transcription, DNA-templated);GO:0008289(lipid binding);GO:0009855(determination of bilateral symmetry);GO:0009944(polarity specification of adaxial/abaxial axis);GO:0009955(adaxial/abaxial pattern specification);GO:…	-	[K]Transcription	-	4	912-932	Y	5725.27	38.5633	0	0	up	7.21397	923	184	184	1	1	0	4	0.0198436	0.634071
osa-miR169r-5p	TAGCCAAGGATGATTTGCCTG	novel.24316	nuclear transcription factor Y subunit A-3	GO:0003677(DNA binding);GO:0003700(transcription factor activity, sequence-specific DNA binding);GO:0005634(nucleus);GO:0006351(transcription, DNA-templated);GO:0006355(regulation of transcription, DNA-templated);GO:0016602(CCAAT-binding factor complex)	ko00970(Aminoacyl-tRNA biosynthesis)	[K]Transcription	-	2.5	2153-2173	Y	3982.79	1079.77	0.8178	0.837224	up	1.88306	2164	256	128	56	28	0	2	0.0189076	0.768847
osa-miR5075	TTCTCCGTCGCCGCCGTCCGC	novel.24396	18.1 kDa class I heat shock protein-like	GO:0003674(molecular_function);GO:0005783(endoplasmic reticulum);GO:0009408(response to heat);GO:0009507(chloroplast)	ko04141(Protein processing in endoplasmic reticulum)	[O]Posttranslational modification, protein turnover, chaperones	-	3	717-736	Y	404.503	134.971	0.044141	0.0464892	up	1.58349	727	26	13	7	3.5	2	3	1	0.999644
osa-miR5809	TCGTCGCCGGCGACCACAGC	novel.24457	hypothetical protein	GO:0000287(magnesium ion binding);GO:0005737(cytoplasm);GO:0005829(cytosol);GO:0008270(zinc ion binding);GO:0009507(chloroplast);GO:0009570(chloroplast stroma);GO:0016787(hydrolase activity);GO:0019284(L-methionine biosynthetic process from S-adenosylmethionine);GO:0019509(L-methionine biosynthetic process from methylthioadenosine);GO:0043715(2,3-diketo-5-methylthiopentyl-1-phosphate enolase acti…	ko00270(Cysteine and methionine metabolism)	-	-	3	324-342	Y	24.8925	23.138	6.5081e-06	5.25152e-05	up	0.105448	333	4	0.8	3	0.6	2	2	1	1
osa-miR414	TCATCCTCATCATCATCGTCC	novel.24490	hypothetical protein	GO:0004004(ATP-dependent RNA helicase activity);GO:0006364(rRNA processing);GO:0010501(RNA secondary structure unwinding)	ko03040(Spliceosome)	[L]Replication, recombination and repair	-	4	1793-1813	Y	62.2312	19.2816	0.62957	0.684564	up	1.69041	1804	4	2	1	0.5	2	4	1	1
osa-miR6248	TATTTGAGGATGGAGGTAGTA	novel.24545	-	-	-	-	-	4	520-541	Y	93.3467	0	4.4051e-07	3.38273e-10	up	-	532	3	3			2		1
osa-miR2118h	TTCCTGATGCCTCTCATTCCTA	novel.24553	-	-	-	-	-	4	300-322	Y	6129.77	1928.16	6.771e-08	1.02261e-07	up	1.66861	312	197	197	50	50	0	0	0.0583572	0.0559138
osa-miR812k	ACGAACGGTTAAAGTTGGACGCGG	novel.24672	-	GO:0005634(nucleus);GO:0008150(biological_process)	-	[S]Function unknown	-	3.5	1690-1714	Y	51.8593	128.544	1.1644e-59	2.16005e-46	down	-1.30959	1705	5	1.66667	10	3.33333	2	2	0.95674	0.871335
osa-miR2118c	TTCCCGATGCCTCCTATTCCTA	novel.24696	-	-	-	-	-	4	410-431	Y	2178.09	1156.9	2.6353e-77	6.78852e-69	up	0.912803	422	70	70	30	30	0	0	0.0392934	0.0376322
osa-miR414	TCATCCTCATCATCATCGTCC	novel.24724	Os03g0694900	GO:0004832(valine-tRNA ligase activity);GO:0005829(cytosol);GO:0006438(valyl-tRNA aminoacylation)	ko00970(Aminoacyl-tRNA biosynthesis)	[J]Translation, ribosomal structure and biogenesis	-	3	2065-2085	Y	20.7437	0	0.017273	0.0131814	up	-	2076	2	0.666667			2		1
osa-miR156j-3p	GCTCGCTCCTCTTTCTGTCAGC	novel.2473	kinesin-1-like protein PSS1	GO:0003777(microtubule motor activity);GO:0005871(kinesin complex);GO:0007018(microtubule-based movement);GO:0016887(ATPase activity)	ko04144(Endocytosis)	[Z]Cytoskeleton	-	4	2883-2903	Y	0	38.5633	1.5118e-32	8.60111e-27	down	-	2894			2	1		2		0.900427
osa-miR169r-5p	TAGCCAAGGATGATTTGCCTG	novel.24733	nuclear transcription factor Y subunit A-3	GO:0003677(DNA binding);GO:0003700(transcription factor activity, sequence-specific DNA binding);GO:0005634(nucleus);GO:0006351(transcription, DNA-templated);GO:0006355(regulation of transcription, DNA-templated);GO:0009555(pollen development);GO:0009793(embryo development ending in seed dormancy);GO:0010262(somatic embryogenesis);GO:0016602(CCAAT-binding factor complex);GO:0045892(negative regul…	ko00970(Aminoacyl-tRNA biosynthesis)	[K]Transcription	-	3	1389-1409	Y	7001.01	6613.6	0	0	up	0.0821266	1400	450	225	343	171.5	0	0	0.0170331	0.016305
osa-miR818a	AATCCCTTATATTATGGGACGG	novel.24736	-	-	-	[S]Function unknown	-	2.5	2119-2140	Y	700.101	192.816	0.92314	0.902721	up	1.86034	2131	23	22.5	5	5	0	2	0.472428	1
osa-miR167e-3p	AGATCATGTTGCAGCTTCACT	novel.24738	-	GO:0005215(transporter activity);GO:0005886(plasma membrane);GO:0006810(transport)	-	[S]Function unknown	-	4	655-675	Y	15.5578	0	0.03922	0.0318336	up	-	666	1	0.5			4		0.938841
osa-miR5076	GAAATGGGAGCAGAGCAGGTTT	novel.24792	BRASSINOSTEROID INSENSITIVE 1-associated receptor kinase 1-like	GO:0004674(protein serine/threonine kinase activity);GO:0005524(ATP binding);GO:0005886(plasma membrane);GO:0006468(protein phosphorylation);GO:0016021(integral component of membrane);GO:0016301(kinase activity)	ko04075(Plant hormone signal transduction);ko04626(Plant-pathogen interaction)	[T]Signal transduction mechanisms	-	4	573-593	Y	15.5578	0	0.03922	0.0318336	up	-	584	1	0.5			4		0.752696
osa-miR396g	TCCACAGGCTTTCTTGAACGG	novel.25055	-	GO:0005515(protein binding);GO:0005524(ATP binding);GO:0005634(nucleus);GO:0006351(transcription, DNA-templated);GO:0006355(regulation of transcription, DNA-templated);GO:0009624(response to nematode);GO:0048364(root development);GO:0048366(leaf development);GO:0061062(regulation of nematode larval development)	-	[K]Transcription	-	2	989-1009	Y	637.869	57.8449	2.9965e-17	1.8201e-20	up	3.463	1000	41	20.5	3	1.5	0	2	0.0310055	0.910786
osa-miR5161	TCTGGATCAGAGGGAGTATA	novel.25148	-	GO:0034399(nuclear periphery);GO:0051292(nuclear pore complex assembly)	-	[S]Function unknown	-	4	3532-3551	Y	15.5578	0	0.03922	0.0318336	up	-	3542	1	0.5			4		0.999075
osa-miR5502	TACGGATACGGATACGCGATAC	novel.25204	hypothetical protein	GO:0004672(protein kinase activity);GO:0005524(ATP binding);GO:0005634(nucleus);GO:0006468(protein phosphorylation)	ko04626(Plant-pathogen interaction)	[S]Function unknown	-	4	3872-3892	Y	15.5578	96.4081	2.5204e-62	1.43961e-47	down	-2.63152	3883	1	0.5	5	2.5	4	2	0.567547	0.536502
osa-miR5788	TGGATGTGACATACTCTAGTA	novel.25246	-	GO:0005634(nucleus);GO:0005829(cytosol);GO:0008901(ferredoxin hydrogenase activity);GO:0046872(metal ion binding);GO:0051539(4 iron, 4 sulfur cluster binding);GO:0070482(response to oxygen levels)	-	[C]Energy production and conversion	-	4	1281-1302	Y	15.5578	0	0.03922	0.0318336	up	-	1292	1	0.5			4		1
osa-miR1858a	GAGAGGAGGACGGAGTGGGGC	novel.25505	-	GO:0000139(Golgi membrane);GO:0005794(Golgi apparatus);GO:0009506(plasmodesma);GO:0016021(integral component of membrane);GO:0016757(transferase activity, transferring glycosyl groups);GO:0016759(cellulose synthase activity);GO:0071555(cell wall organization)	-	[M]Cell wall/membrane/envelope biogenesis	-	3	299-319	Y	62.2312	0	3.7274e-05	4.86823e-07	up	-	310	2	2			2		0.997658
osa-miR2924	CTCGCTTGCTCCGGCCGCCAC	novel.25653	-	GO:0005515(protein binding);GO:0005737(cytoplasm);GO:0008219(cell death);GO:0009751(response to salicylic acid);GO:0009816(defense response to bacterium, incompatible interaction);GO:0010175(sphingosine transmembrane transporter activity);GO:0017089(glycolipid transporter activity);GO:0046836(glycolipid transport);GO:0051861(glycolipid binding)	-	[U]Intracellular trafficking, secretion, and vesicular transport	-	4	105-124	Y	15.5578	0	0.03922	0.0318336	up	-	115	1	0.5			4		0.9993
osa-miR816	GTGACATATTTTACTACAAC	novel.25669	cullin-4-like	GO:0031625(ubiquitin protein ligase binding);GO:0042787(protein ubiquitination involved in ubiquitin-dependent protein catabolic process);GO:0061630(ubiquitin protein ligase activity);GO:0080008(Cul4-RING E3 ubiquitin ligase complex)	ko04120(Ubiquitin mediated proteolysis);ko03420(Nucleotide excision repair)	[O]Posttranslational modification, protein turnover, chaperones	-	4	866-885	Y	93.3467	0	4.4051e-07	3.38273e-10	up	-	876	3	3			2		1
novel_198	TATGTTCTGAACTTATTC	novel.25763	Os03g0794500	GO:0004353(glutamate dehydrogenase [NAD(P)+] activity);GO:0005507(copper ion binding);GO:0005524(ATP binding);GO:0005739(mitochondrion);GO:0006520(cellular amino acid metabolic process);GO:0006807(nitrogen compound metabolic process);GO:0008270(zinc ion binding);GO:0009646(response to absence of light);GO:0009651(response to salt stress);GO:0016491(oxidoreductase activity);GO:0046686(response to …	ko01200(Carbon metabolism);ko00910(Nitrogen metabolism);ko00250(Alanine, aspartate and glutamate metabolism);ko00220(Arginine biosynthesis);ko00471(D-Glutamine and D-glutamate metabolism)	[E]Amino acid transport and metabolism	-	3	1256-1273	Y	15.5578	0	0.03922	0.0318336	up	-	1264	1	0.5			4		0.999912
osa-miR818a	AATCCCTTATATTATGGGACGG	novel.2584	-	-	-	-	-	1.5	148-169	Y	1926.2	483.877	0.097843	0.101504	up	1.99305	160	126	61.9048	29	12.5476	2	2	1	1
osa-miR414	TCATCCTCATCATCATCGTCC	novel.25976	uncharacterized protein LOC103984394	GO:0000209(protein polyubiquitination);GO:0042787(protein ubiquitination involved in ubiquitin-dependent protein catabolic process);GO:0043161(proteasome-mediated ubiquitin-dependent protein catabolic process);GO:0061630(ubiquitin protein ligase activity)	ko03013(RNA transport)	[O]Posttranslational modification, protein turnover, chaperones	-	3	553-573	Y	326.714	57.8449	0.0021668	0.00186162	up	2.49777	564	21	10.5	3	1.5	2	2	1	1
osa-miR172c	TGAATCTTGATGATGCTGCAC	novel.26034	ethylene-responsive transcription factor 1B-like	GO:0003677(DNA binding);GO:0003700(transcription factor activity, sequence-specific DNA binding);GO:0005634(nucleus);GO:0006351(transcription, DNA-templated);GO:0006355(regulation of transcription, DNA-templated);GO:0009908(flower development);GO:0010073(meristem maintenance);GO:0010093(specification of floral organ identity);GO:0019953(sexual reproduction);GO:0030154(cell differentiation);GO:004…	ko04075(Plant hormone signal transduction)	[K]Transcription	-	3	2006-2026	Y	77.7889	0	4.0169e-06	1.32791e-08	up	-	2017	5	2.5			0		0.037917
osa-miR5809	TCGTCGCCGGCGACCACAGC	novel.26051	-	GO:0003779(actin binding);GO:0005515(protein binding);GO:0005622(intracellular);GO:0005737(cytoplasm);GO:0005739(mitochondrion);GO:0005829(cytosol);GO:0005886(plasma membrane);GO:0006979(response to oxidative stress);GO:0009506(plasmodesma);GO:0009507(chloroplast);GO:0015629(actin cytoskeleton);GO:0030042(actin filament depolymerization);GO:0046686(response to cadmium ion)	-	[S]Function unknown	-	3	555-574	Y	0	19.2816	4.4609e-17	2.00209e-13	down	-	565			1	0.5		4		1
osa-miR5799	AAGACGAATAATCAAACGTTGGAC	novel.26431	-	GO:0003735(structural constituent of ribosome);GO:0005840(ribosome);GO:0006412(translation);GO:0009507(chloroplast);GO:0009534(chloroplast thylakoid);GO:0009570(chloroplast stroma);GO:0044238(primary metabolic process)	-	[J]Translation, ribosomal structure and biogenesis	-	4	778-801	Y	62.2312	0	3.7274e-05	4.86823e-07	up	-	792	2	2			2		0.935942
osa-miR5160	CGAGATCGATGGTATATTTCTG	novel.26474	-	GO:0003674(molecular_function);GO:0008150(biological_process)	-	[S]Function unknown	-	3.5	297-317	Y	62.2312	0	3.7274e-05	4.86823e-07	up	-	308	2	2			2		0.592329
osa-miR2868	TTGGTTTTGTGTAGTAGAAA	novel.2658	-	GO:0005515(protein binding);GO:0005524(ATP binding);GO:0005634(nucleus);GO:0006281(DNA repair);GO:0009506(plasmodesma);GO:0009941(chloroplast envelope);GO:0016568(chromatin modification);GO:0016887(ATPase activity);GO:0031935(regulation of chromatin silencing);GO:0042803(protein homodimerization activity);GO:0080188(RNA-directed DNA methylation)	-	[S]Function unknown	-	3	791-810	Y	15.5578	0	0.03922	0.0318336	up	-	801	1	0.5			4		0.762374
osa-miR419	TGATGAATGCTGACGATGTTG	novel.2734	-	GO:0003674(molecular_function);GO:0005634(nucleus);GO:0008150(biological_process)	-	[S]Function unknown	-	3.5	2020-2039	Y	140.02	19.2816	0.0040175	0.0026131	up	2.86034	2031	9	4.5	1	0.5	2	4	0.95674	0.738264
osa-miR2118g	TTCCTAATGCCTCCCATTCCTA	novel.27484	-	-	-	-	-	4	309-330	Y	715.658	269.943	5.8241e-06	1.12089e-05	up	1.40662	321	23	23	7	7	2	2	0.997229	0.978609
osa-miR396c-5p	TTCCACAGCTTTCTTGAACTT	novel.27610	kinesin-1-like protein PSS1	GO:0005871(kinesin complex);GO:0007018(microtubule-based movement);GO:0008574(ATP-dependent microtubule motor activity, plus-end-directed)	ko04144(Endocytosis)	[Z]Cytoskeleton	-	3.5	2178-2197	Y	15.5578	0	0.03922	0.0318336	up	-	2188	1	0.5			4		0.797442
osa-miR5795	ATGTCGAGGTCGAGTTCCCGGC	novel.27614	GTP-binding protein SAR1-like	GO:0005634(nucleus)	ko04141(Protein processing in endoplasmic reticulum)	[S]Function unknown	-	4	1155-1176	Y	0	38.5633	1.5118e-32	8.60111e-27	down	-	1167			2	1		3		0.284584
novel_19	GAAACTGTTTGGCTGAGCTCCAGC	novel.27616	Os07g0580500	GO:0003700(transcription factor activity, sequence-specific DNA binding);GO:0005515(protein binding);GO:0005634(nucleus);GO:0005737(cytoplasm);GO:0009741(response to brassinosteroid)	ko04075(Plant hormone signal transduction)	[S]Function unknown	-	0	5316-5339	Y	23.3367	0	0.011561	0.00833922	up	-	5330	3	0.75			2		0.999959
osa-miR160a-5p	TGCCTGGCTCCCTGTATGCCA	novel.27621	hypothetical protein	GO:0005739(mitochondrion)	ko03030(DNA replication);ko03420(Nucleotide excision repair);ko03430(Mismatch repair);ko03440(Homologous recombination)	[L]Replication, recombination and repair	-	4	7229-7248	Y	0	77.1265	2.4299e-63	3.44503e-52	down	-	7239			2	2		2		0.226104
osa-miR2118l	TTCCTAATGCTTCCCATTCCTA	novel.27641	-	-	-	-	-	3	71-92	Y	9801.41	6247.25	0	0	up	0.649768	83	315	315	162	162	0	0	0.0502338	0.0481217
osa-miR2118l	TTCCTAATGCTTCCCATTCCTA	novel.27644	-	-	-	-	-	3	387-407	Y	31.1156	0	0.0035463	0.000770973	up	-	398	1	1			4		0.986582
osa-miR2118g	TTCCTAATGCCTCCCATTCCTA	novel.27645	-	-	-	-	-	4	737-758	Y	15371.1	12725.9	0	0	up	0.272455	749	494	494	330	330	0	0	0.0488731	0.0468168
osa-miR2118l	TTCCTAATGCTTCCCATTCCTA	novel.27656	-	-	-	-	-	3.5	646-667	Y	5196.3	1581.09	0.00017957	0.000203059	up	1.71656	658	167	167	41	41	0	0	0.00381045	0.00364653
osa-miR2118c	TTCCCGATGCCTCCTATTCCTA	novel.27660	-	-	-	-	-	3.5	68-90	Y	31.1156	0	0.0035463	0.000770973	up	-	81	1	1			4		0.984259
osa-miR2118c	TTCCCGATGCCTCCTATTCCTA	novel.27678	-	-	-	-	-	3.5	850-872	Y	1120.16	501.322	1.7682e-20	8.65748e-19	up	1.1599	862	36	36	13	13	0	2	0.0484191	0.977811
osa-miR2118l	TTCCTAATGCTTCCCATTCCTA	novel.27707	-	-	-	-	-	4	166-187	Y	4169.49	3586.38	0	0	up	0.217341	178	134	134	93	93	0	0	0.0360787	0.034551
osa-miR2118i	TTCCTAGTGCCTCCCATTCCTA	novel.27735	-	-	-	-	-	4	33-54	Y	155.578	115.69	1.9045e-17	5.47347e-15	up	0.427376	45	5	5	3	3	0	0	0.0456905	0.0437651
osa-miR2275d	CTTGTTTTTCTCCAATATCTCA	novel.27749	-	-	-	-	-	2.5	23-44	Y	79935.9	4820.41	0	0	up	4.05162	35	2569	2569	125	125	0	0	0.0047608	0.00455608
osa-miR414	TCATCCTCATCATCATCGTCC	novel.27858	-	GO:0001077(transcriptional activator activity, RNA polymerase II core promoter proximal region sequence-specific binding);GO:0005634(nucleus);GO:0043565(sequence-specific DNA binding);GO:0045944(positive regulation of transcription from RNA polymerase II promoter)	-	[K]Transcription	-	4	3279-3299	Y	0	19.2816	4.4609e-17	2.00209e-13	down	-	3290			1	0.5		4		1
osa-miR393a	TCCAAAGGGATCGCATTGATC	novel.27910	protein TRANSPORT INHIBITOR RESPONSE 1	GO:0000822(inositol hexakisphosphate binding);GO:0009734(auxin-activated signaling pathway);GO:0010011(auxin binding);GO:0019005(SCF ubiquitin ligase complex)	ko04075(Plant hormone signal transduction)	[S]Function unknown	-	1	2210-2229	Y	4449.53	597.731	3.0566e-62	9.16069e-71	up	2.89609	2220	286	143	31	15.5	0	2	0.0184393	0.760226
osa-miR1427	TGCGGAACCGTGCGGTGGCGC	novel.27941	-	GO:0004176(ATP-dependent peptidase activity);GO:0005524(ATP binding);GO:0005618(cell wall);GO:0005739(mitochondrion);GO:0005829(cytosol);GO:0009507(chloroplast);GO:0009532(plastid stroma);GO:0009535(chloroplast thylakoid membrane);GO:0009536(plastid);GO:0009570(chloroplast stroma);GO:0009658(chloroplast organization);GO:0009706(chloroplast inner membrane);GO:0009735(response to cytokinin);GO:0009…	-	[O]Posttranslational modification, protein turnover, chaperones	-	2.5	294-314	Y	31.1156	0	0.0035463	0.000770973	up	-	305	1	1			4		0.797442
osa-miR1848	CCTCGCCGGCGCGCGCGTGCA	novel.27992	-	GO:0004842(ubiquitin-protein transferase activity);GO:0005634(nucleus);GO:0005737(cytoplasm);GO:0006952(defense response);GO:0008270(zinc ion binding);GO:0016567(protein ubiquitination);GO:0016874(ligase activity);GO:0031347(regulation of defense response);GO:0043067(regulation of programmed cell death);GO:0043161(proteasome-mediated ubiquitin-dependent protein catabolic process)	-	[S]Function unknown	-	4	1077-1096	Y	0	19.2816	4.4609e-17	2.00209e-13	down	-	1087			1	0.5		4		1
osa-miR1850.1	TGGAAAGTTGGGAGATTGGGG	novel.28049	-	GO:0003674(molecular_function);GO:0005634(nucleus);GO:0008150(biological_process)	-	[S]Function unknown	-	2	896-915	Y	0	19.2816	4.4609e-17	2.00209e-13	down	-	906			2	0.5		3		0.208553
osa-miR2118o	CTCCTGATGCCTCCCAAGCCTA	novel.28184	-	-	-	-	-	3.5	13-34	Y	8525.67	3239.31	5.4681e-58	1.30339e-54	up	1.39612	25	274	274	84	84	0	0	0.022646	0.0216807
osa-miR2118o	CTCCTGATGCCTCCCAAGCCTA	novel.28189	-	-	-	-	-	3.5	148-169	Y	5289.65	5128.91	0	0	up	0.0445186	160	170	170	133	133	0	0	0.022646	0.0216807
osa-miR2118a	TTCTCGATGCCTCCCATTCCTA	novel.28190	-	-	-	-	-	2.5	55-76	Y	4387.3	1542.53	1.341e-17	6.92669e-17	up	1.50803	67	141	141	40	40	0	0	0.00949893	0.00909141
osa-miR2118d	TTCCTGATGCCTCCCATGCCTA	novel.28196	-	-	-	-	-	1	581-602	Y	684.543	77.1265	2.5318e-14	1.65082e-16	up	3.14984	593	22	22	2	2	2	2	0.998586	0.986215
osa-miR2118e	TTCCCAATGCCTCCCATGCCTA	novel.28201	-	-	-	-	-	3	4192-4212	Y	186.693	0	9.1575e-13	4.18031e-20	up	-	4203	6	6			2		0.982364
osa-miR2118e	TTCCCAATGCCTCCCATGCCTA	novel.28202	-	-	-	-	-	3.5	122-143	Y	373.387	424.196	0	1.83068e-85	down	-0.184059	134	12	12	11	11	0	0	0.0189076	0.0181002
osa-miR2118e	TTCCCAATGCCTCCCATGCCTA	novel.28203	-	-	-	-	-	4	1176-1198	Y	31.1156	115.69	3.0248e-64	1.10464e-49	down	-1.89455	1188	1	1	3	3	4	2	0.938841	0.922941
osa-miR2118e	TTCCCAATGCCTCCCATGCCTA	novel.28205	-	-	-	-	-	3	1496-1517	Y	2333.67	424.196	7.3405e-15	7.06994e-16	up	2.4598	1508	75	75	11	11	0	0	0.033776	0.0323441
osa-miR2118p	TTCCCGATGCCTCCCATGCCTA	novel.28283	-	-	-	-	-	3	1573-1594	Y	700.101	212.098	0.18791	0.196747	up	1.72283	1585	45	22.5	11	5.5	0	0	0.0583572	0.0559138
osa-miR164a	TGGAGAAGCAGGGCACGTGCA	novel.28584	NAC domain-containing protein 89-like	GO:0003677(DNA binding);GO:0003700(transcription factor activity, sequence-specific DNA binding);GO:0005634(nucleus);GO:0006351(transcription, DNA-templated);GO:0006355(regulation of transcription, DNA-templated);GO:0007275(multicellular organism development)	ko03018(RNA degradation)	[S]Function unknown	-	3	914-934	Y	933.467	886.955	0	2.96546e-145	up	0.0737388	925	60	30	46	23	0	0	0.0296172	0.028359
osa-miR444b.2	TGCAGTTGTTGTCTCAAGCTT	novel.28591	-	-	-	[S]Function unknown	-	2	958-978	Y	31.1156	0	0.0035463	0.000770973	up	-	969	2	1			2		0.954245
osa-miR5075	TTCTCCGTCGCCGCCGTCCGC	novel.287	-	GO:0000014(single-stranded DNA endodeoxyribonuclease activity);GO:0003676(nucleic acid binding);GO:0004519(endonuclease activity);GO:0005576(extracellular region);GO:0006308(DNA catabolic process);GO:0043765(T/G mismatch-specific endonuclease activity);GO:0046872(metal ion binding)	-	[S]Function unknown	-	4	165-184	Y	15.5578	0	0.03922	0.0318336	up	-	175	1	0.5			4		1
osa-miR168b	AGGCTTGGTGCAGCTCGGGAA	novel.28820	defective IN anther DEHISCENCE1	GO:0005634(nucleus);GO:0006457(protein folding)	ko00564(Glycerophospholipid metabolism);ko00592(alpha-Linolenic acid metabolism)	-	-	2	719-739	Y	31.1156	0	0.0035463	0.000770973	up	-	730	2	1			2		0.708811
novel_176*	CCATATAATCATCTCTCACT	novel.28851	cyclin-dependent serine/threonine protein kinase	GO:0004672(protein kinase activity);GO:0005515(protein binding);GO:0005524(ATP binding);GO:0005634(nucleus);GO:0005829(cytosol);GO:0006468(protein phosphorylation);GO:0016301(kinase activity);GO:0048586(regulation of long-day photoperiodism, flowering);GO:0071472(cellular response to salt stress)	ko03022(Basal transcription factors);ko03420(Nucleotide excision repair)	[T]Signal transduction mechanisms	-	4	1020-1039	Y	404.503	115.69	0.66543	0.669429	up	1.80589	1030	13	13	3	3	2	2	0.980271	0.922941
osa-miR5075	TTCTCCGTCGCCGCCGTCCGC	novel.28870	-	GO:0005737(cytoplasm);GO:0008150(biological_process)	-	[S]Function unknown	-	4	2320-2341	Y	0	96.4081	1.0349e-78	6.89313e-65	down	-	2332			5	2.5		2		1
osa-miR390-5p	AAGCTCAGGAGGGATAGCGCC	novel.28944	-	-	-	-	-	3.5	559-580	Y	373.387	77.1265	0.024788	0.0249975	up	2.27537	571	12	12	2	2	2	2	0.361509	0.253929
osa-miR5809	TCGTCGCCGGCGACCACAGC	novel.29012	brassinosteroid receptor	GO:0008194(UDP-glycosyltransferase activity);GO:0009813(flavonoid biosynthetic process);GO:0043231(intracellular membrane-bounded organelle);GO:0052696(flavonoid glucuronidation)	ko04075(Plant hormone signal transduction)	[S]Function unknown	-	4	6213-6231	Y	31.1156	0	0.0035463	0.000770973	up	-	6222	2	1			2		1
osa-miR160f-5p	TGCCTGGCTCCCTGAATGCCA	novel.29135	auxin response factor 16-like	GO:0003677(DNA binding);GO:0003700(transcription factor activity, sequence-specific DNA binding);GO:0005634(nucleus);GO:0006351(transcription, DNA-templated);GO:0006355(regulation of transcription, DNA-templated);GO:0007389(pattern specification process);GO:0009734(auxin-activated signaling pathway);GO:0009738(abscisic acid-activated signaling pathway);GO:0009743(response to carbohydrate);GO:0010…	ko04075(Plant hormone signal transduction)	[K]Transcription	-	2	1545-1565	Y	4589.55	559.167	1.1105e-76	5.12163e-89	up	3.037	1556	295	147.5	29	14.5	0	2	0.0411255	0.960136
osa-miR1848	CCTCGCCGGCGCGCGCGTGCA	novel.29173	hypothetical protein	GO:0004185(serine-type carboxypeptidase activity);GO:0051603(proteolysis involved in cellular protein catabolic process)	ko00460(Cyanoamino acid metabolism)	[E]Amino acid transport and metabolism	-	3	1139-1158	Y	62.2312	0	3.7274e-05	4.86823e-07	up	-	1149	4	2			2		1
osa-miR812s	AAGACGGACAATCAAACGTTGGAC	novel.29263	-	GO:0000166(nucleotide binding);GO:0004780(sulfate adenylyltransferase (ADP) activity);GO:0005634(nucleus);GO:0005777(peroxisome);GO:0006790(sulfur compound metabolic process);GO:0009117(nucleotide metabolic process);GO:0009150(purine ribonucleotide metabolic process);GO:0047627(adenylylsulfatase activity)	-	[S]Function unknown	-	3	2249-2273	Y	31.1156	0	0.0035463	0.000770973	up	-	2264	3	1			2		0.997658
osa-miR2866	TCTAGTTTGTGTTCAGCATC	novel.29288	intersectin-1-like	GO:0000421(autophagosome membrane);GO:0005770(late endosome);GO:0005829(cytosol);GO:0005886(plasma membrane);GO:0008150(biological_process);GO:0030136(clathrin-coated vesicle);GO:0030276(clathrin binding)	ko04144(Endocytosis)	[S]Function unknown	-	4	818-837	Y	46.6734	19.2816	0.12414	0.175473	up	1.27537	828	3	1.5	1	0.5	2	4	0.995897	0.904223
osa-miR166i-3p	TCGGATCAGGCTTCATTCCTC	novel.29394	uncharacterized LOC103446271	GO:0005768(endosome);GO:0005794(Golgi apparatus);GO:0005802(trans-Golgi network);GO:0008150(biological_process);GO:0016021(integral component of membrane);GO:0016757(transferase activity, transferring glycosyl groups)	ko00561(Glycerolipid metabolism);ko00564(Glycerophospholipid metabolism)	[S]Function unknown	-	4	177-197	Y	0	57.8449	5.8889e-48	1.7215e-39	down	-	188			3	1.5		2		0.78517
novel_170*	TATCATCCCGTCCGAACG	novel.29441	-	GO:0005634(nucleus);GO:0008152(metabolic process);GO:0016787(hydrolase activity)	-	[S]Function unknown	-	4	207-225	Y	15.5578	0	0.03922	0.0318336	up	-	216	1	0.5			4		0.999471
osa-miR827	TTAGATGACCATCAGCAAACA	novel.29567	-	GO:0005622(intracellular);GO:0005623(cell);GO:0006817(phosphate ion transport);GO:0009705(plant-type vacuole membrane);GO:0016021(integral component of membrane);GO:0055085(transmembrane transport)	-	[T]Signal transduction mechanisms	-	3	360-380	Y	840.121	0	7.314e-52	1.5549e-88	up	-	371	54	27			0		0.00855311
osa-miR396e-5p	TCCACAGGCTTTCTTGAACTG	novel.29579	-	GO:0005524(ATP binding);GO:0005634(nucleus);GO:0006351(transcription, DNA-templated);GO:0006355(regulation of transcription, DNA-templated);GO:0008285(negative regulation of cell proliferation);GO:0009624(response to nematode);GO:0044212(transcription regulatory region DNA binding);GO:0048364(root development);GO:0048366(leaf development);GO:0061062(regulation of nematode larval development)	-	[K]Transcription	-	3	858-878	Y	155.578	0	7.0181e-11	5.98673e-17	up	-	869	10	5			0		0.0296172
osa-miR2925	TGGCGGCCGCGGGCTTCGT	novel.29756	-	GO:0005634(nucleus);GO:0005737(cytoplasm);GO:0007059(chromosome segregation);GO:0016226(iron-sulfur cluster assembly)	-	[S]Function unknown	-	3.5	7-24	Y	62.2312	0	3.7274e-05	4.86823e-07	up	-	15	4	2			2		1
osa-miR5075	TTCTCCGTCGCCGCCGTCCGC	novel.2976	-	GO:0005575(cellular_component);GO:0008150(biological_process)	-	[S]Function unknown	-	3	1778-1797	Y	0	57.8449	5.8889e-48	1.7215e-39	down	-	1788			3	1.5		2		1
osa-miR396e-5p	TCCACAGGCTTTCTTGAACTG	novel.29799	-	GO:0005634(nucleus);GO:0009739(response to gibberellin);GO:0030912(response to deep water)	-	[K]Transcription	-	1	720-740	Y	1509.11	269.943	1.0423e-10	2.24611e-11	up	2.48297	731	97	48.5	14	7	0	2	0.060153	0.991436
osa-miR419	TGATGAATGCTGACGATGTTG	novel.29918	serine/threonine-protein kinase CTR1-like	GO:0001666(response to hypoxia);GO:0004674(protein serine/threonine kinase activity);GO:0004712(protein serine/threonine/tyrosine kinase activity);GO:0005515(protein binding);GO:0005524(ATP binding);GO:0005634(nucleus);GO:0005789(endoplasmic reticulum membrane);GO:0009686(gibberellin biosynthetic process);GO:0009723(response to ethylene);GO:0009744(response to sucrose);GO:0009750(response to fruc…	ko04075(Plant hormone signal transduction)	-	-	4	665-686	Y	31.1156	0	0.0035463	0.000770973	up	-	677	1	1			4		0.979999
osa-miR5075	TTCTCCGTCGCCGCCGTCCGC	novel.30220	-	GO:0003674(molecular_function);GO:0005634(nucleus);GO:0009611(response to wounding)	-	[S]Function unknown	-	3.5	292-311	Y	241.146	655.575	0	2.98817e-239	down	-1.44286	302	31	7.75	68	17	2	2	1	1
osa-miR5075	TTCTCCGTCGCCGCCGTCCGC	novel.30232	-	GO:0003674(molecular_function);GO:0005634(nucleus);GO:0009611(response to wounding)	-	[S]Function unknown	-	3.5	69-88	Y	334.492	732.702	0	3.19056e-239	down	-1.13125	79	34	10.75	70	19	2	2	1	1
novel_100*	TTTTGTTCAAAAAGTGCCGAA	novel.30281	Os04g0640600	GO:0000287(magnesium ion binding);GO:0004765(shikimate kinase activity);GO:0009073(aromatic amino acid family biosynthetic process);GO:0009507(chloroplast);GO:0009536(plastid);GO:0019632(shikimate metabolic process)	ko01230(Biosynthesis of amino acids);ko00400(Phenylalanine, tyrosine and tryptophan biosynthesis)	[E]Amino acid transport and metabolism	-	3.5	859-879	Y	0	96.4081	1.0349e-78	6.89313e-65	down	-	870			5	2.5		2		0.827543
osa-miR172c	TGAATCTTGATGATGCTGCAC	novel.30380	pathogenesis-related genes transcriptional activator PTI6-like	GO:0003677(DNA binding);GO:0003700(transcription factor activity, sequence-specific DNA binding);GO:0005634(nucleus);GO:0006351(transcription, DNA-templated);GO:0006355(regulation of transcription, DNA-templated);GO:0009908(flower development);GO:0010073(meristem maintenance);GO:0010093(specification of floral organ identity);GO:0019953(sexual reproduction);GO:0030154(cell differentiation);GO:004…	ko04626(Plant-pathogen interaction)	[K]Transcription	-	4	1610-1630	Y	1540.22	289.224	3.8867e-09	1.20529e-09	up	2.41288	1621	99	49.5	15	7.5	0	2	0.0296172	0.900427
osa-miR395a	GTGAAGTGCTTGGGGGAACTC	novel.30394	hypothetical protein	GO:0009834(plant-type secondary cell wall biogenesis);GO:0010417(glucuronoxylan biosynthetic process);GO:0042285(xylosyltransferase activity)	ko00514(Other types of O-glycan biosynthesis)	[S]Function unknown	-	4	1690-1710	Y	0	115.69	0	2.95947e-78	down	-	1701			6	3		2		0.990085
osa-miR167h-3p	AGGTCATGCTGTAGTTTCATC	novel.3053	Os02g0762300	GO:0000049(tRNA binding);GO:0002098(tRNA wobble uridine modification);GO:0005737(cytoplasm);GO:0016779(nucleotidyltransferase activity);GO:0032447(protein urmylation);GO:0034227(tRNA thio-modification)	ko04122(Sulfur relay system)	[D]Cell cycle control, cell division, chromosome partitioning	-	4	3556-3575	Y	7.77889	19.2816	2.8086e-10	7.20706e-08	down	-1.30959	3566	1	0.25	2	0.5	4	3	0.858576	0.229311
osa-miR3979-5p	TCTCTCTCTCCCTTGAAGGC	novel.30548	Os04g0667800	GO:0004842(ubiquitin-protein transferase activity);GO:0016567(protein ubiquitination)	ko04141(Protein processing in endoplasmic reticulum);ko04120(Ubiquitin mediated proteolysis)	[O]Posttranslational modification, protein turnover, chaperones	-	4	64-84	Y	15.5578	0	0.03922	0.0318336	up	-	75	1	0.5			4		0.999998
osa-miR414	TCATCCTCATCATCATCGTCC	novel.30553	hypothetical protein	GO:0004430(1-phosphatidylinositol 4-kinase activity);GO:0005524(ATP binding);GO:0005575(cellular_component)	ko03008(Ribosome biogenesis in eukaryotes)	[S]Function unknown	-	3.5	1802-1822	Y	46.6734	38.5633	8.9016e-08	9.57781e-07	up	0.275373	1813	3	1.5	2	1	3	3	0.996062	0.987998
osa-miR167a-5p	TGAAGCTGCCAGCATGATCTA	novel.30587	auxin response factor 5-like	GO:0003677(DNA binding);GO:0003700(transcription factor activity, sequence-specific DNA binding);GO:0005634(nucleus);GO:0006351(transcription, DNA-templated);GO:0006355(regulation of transcription, DNA-templated);GO:0009733(response to auxin);GO:0009734(auxin-activated signaling pathway);GO:0009908(flower development)	ko04075(Plant hormone signal transduction)	[K]Transcription	-	4	2634-2655	Y	342.271	115.69	0.047586	0.0463575	up	1.56488	2645	22	11	6	3	2	2	0.980271	0.922941
novel_198	TATGTTCTGAACTTATTC	novel.30632	-	GO:0005515(protein binding);GO:0009507(chloroplast);GO:0009528(plastid inner membrane);GO:0009706(chloroplast inner membrane);GO:0010020(chloroplast fission);GO:0016021(integral component of membrane);GO:0043572(plastid fission);GO:0043621(protein self-association)	-	[S]Function unknown	-	4	2788-2806	Y	0	38.5633	1.5118e-32	8.60111e-27	down	-	2797			1	1		4		1
osa-miR2093-5p	GTGCATTAATTGGAAGAACA	novel.30814	-	GO:0005768(endosome);GO:0005774(vacuolar membrane);GO:0005802(trans-Golgi network);GO:0008757(S-adenosylmethionine-dependent methyltransferase activity);GO:0032259(methylation)	-	[S]Function unknown	-	4	2077-2096	Y	77.7889	0	4.0169e-06	1.32791e-08	up	-	2087	5	2.5			2		0.991002
osa-miR812p	GACGGACGATTAAAGTTGGGCATG	novel.3083	-	-	-	-	-	3.5	2-26	Y	72.603	25.7088	0.25746	0.269686	up	1.49777	17	11	2.33333	3	0.666667	2	3	0.893886	0.191544
osa-miR172b	GGAATCTTGATGATGCTGCAT	novel.31060	ethylene-responsive transcription factor 1B-like	GO:0003677(DNA binding);GO:0003700(transcription factor activity, sequence-specific DNA binding);GO:0005634(nucleus);GO:0006351(transcription, DNA-templated);GO:0006355(regulation of transcription, DNA-templated);GO:0009908(flower development);GO:0010073(meristem maintenance);GO:0010093(specification of floral organ identity);GO:0019953(sexual reproduction);GO:0030154(cell differentiation);GO:004…	ko04075(Plant hormone signal transduction)	[K]Transcription	-	2.5	2122-2142	Y	2053.63	385.633	1.0447e-11	2.26217e-12	up	2.41288	2133	132	66	20	10	0	2	0.028227	0.888865
osa-miR393b-3p	TCAGTGCAATCCCTTTGGAAT	novel.31116	uncharacterized LOC103642558	GO:0003677(DNA binding);GO:0003700(transcription factor activity, sequence-specific DNA binding);GO:0005634(nucleus);GO:0008380(RNA splicing)	ko00510(N-Glycan biosynthesis)	[K]Transcription	-	4	4890-4911	Y	31.1156	0	0.0035463	0.000770973	up	-	4901	1	1			4		0.812985
osa-miR5809	TCGTCGCCGGCGACCACAGC	novel.31135	-	-	-	[S]Function unknown	-	3.5	961-981	Y	0	96.4081	1.0349e-78	6.89313e-65	down	-	972			5	2.5		2		1
osa-miR5809	TCGTCGCCGGCGACCACAGC	novel.31136	-	GO:0003677(DNA binding);GO:0003700(transcription factor activity, sequence-specific DNA binding);GO:0005634(nucleus);GO:0006355(regulation of transcription, DNA-templated);GO:0046872(metal ion binding)	-	[S]Function unknown	-	3	1669-1688	Y	155.578	192.816	1.522e-53	3.86515e-43	down	-0.30959	1679	5	5	5	5	2	2	1	1
osa-miR528-3p	CCTGTGCTTGCCTCTTCCATT	novel.31186	-	GO:0000287(magnesium ion binding);GO:0005515(protein binding);GO:0005524(ATP binding);GO:0005829(cytosol);GO:0006351(transcription, DNA-templated);GO:0006355(regulation of transcription, DNA-templated);GO:0006807(nitrogen compound metabolic process);GO:0006808(regulation of nitrogen utilization);GO:0009416(response to light stimulus);GO:0009507(chloroplast);GO:0009534(chloroplast thylakoid);GO:00…	-	[E]Amino acid transport and metabolism	-	4	692-712	Y	15.5578	0	0.03922	0.0318336	up	-	703	1	0.5			4		0.893053
osa-miR5509	TAGGCATTTTCTCTTGGCATG	novel.31261	-	GO:0000453(enzyme-directed rRNA 2'-O-methylation);GO:0003723(RNA binding);GO:0070039(rRNA (guanosine-2'-O-)-methyltransferase activity)	-	[J]Translation, ribosomal structure and biogenesis	-	2.5	635-655	Y	108.905	0	4.8908e-08	5.30207e-12	up	-	646	7	3.5			2		0.674248
osa-miR2118f	TTCCTGATGCCTCCCATTCCTA	novel.31409	-	-	-	-	-	4	259-281	Y	37712.1	13420	0	1.30353e-146	up	1.49064	272	1212	1212	348	348	0	0	0.052045	0.0498589
osa-miR2118f	TTCCTGATGCCTCCCATTCCTA	novel.31427	-	-	-	-	-	4	185-206	Y	7187.7	3779.2	0	6.03308e-215	up	0.927449	197	231	231	98	98	0	0	0.052045	0.0498589
osa-miR2118g	TTCCTAATGCCTCCCATTCCTA	novel.31436	-	-	-	-	-	4	3680-3701	Y	2489.25	1542.53	0	1.65632e-129	up	0.69041	3692	80	80	40	40	2	2	0.997229	0.978609
osa-miR810a	TCATAAGCCCACCACATGTGG	novel.31480	-	GO:0003674(molecular_function);GO:0005575(cellular_component);GO:0005634(nucleus);GO:0005654(nucleoplasm);GO:0005737(cytoplasm);GO:0005813(centrosome);GO:0006470(protein dephosphorylation);GO:0019216(regulation of lipid metabolic process);GO:0030289(protein phosphatase 4 complex);GO:0045722(positive regulation of gluconeogenesis)	-	[S]Function unknown	-	4	2518-2538	Y	31.1156	0	0.0035463	0.000770973	up	-	2529	2	1			2		0.79201
osa-miR5809	TCGTCGCCGGCGACCACAGC	novel.31546	-	GO:0003677(DNA binding);GO:0005634(nucleus);GO:0006351(transcription, DNA-templated);GO:0006355(regulation of transcription, DNA-templated);GO:0008270(zinc ion binding);GO:0016568(chromatin modification);GO:0035064(methylated histone binding);GO:0044212(transcription regulatory region DNA binding)	-	[S]Function unknown	-	4	907-925	Y	46.6734	269.943	0	1.62111e-129	down	-2.53198	916	3	1.5	14	7	2	2	1	1
osa-miR172d-5p	GCAGCACCATCAAGATTCAC	novel.31584	-	GO:0008152(metabolic process);GO:0009507(chloroplast);GO:0016787(hydrolase activity)	-	[S]Function unknown	-	4	454-472	Y	171.136	19.2816	0.00013896	4.185e-05	up	3.14984	463	11	5.5	1	0.5	2	4	0.999999	0.997599
osa-miR1855	AGCACTGGAGTAGCCAAGAGA	novel.31639	cellulose synthase-like protein D5	GO:0005768(endosome);GO:0005794(Golgi apparatus);GO:0005802(trans-Golgi network);GO:0005886(plasma membrane);GO:0009825(multidimensional cell growth);GO:0009832(plant-type cell wall biogenesis);GO:0009833(plant-type primary cell wall biogenesis);GO:0016021(integral component of membrane);GO:0016757(transferase activity, transferring glycosyl groups);GO:0016759(cellulose synthase activity);GO:0016…	ko00500(Starch and sucrose metabolism);ko00520(Amino sugar and nucleotide sugar metabolism)	[M]Cell wall/membrane/envelope biogenesis	-	3.5	3630-3650	Y	31.1156	501.322	0	1.24606e-288	down	-4.01003	3641	1	1	13	13	4	2	0.472017	0.443378
osa-miR5075	TTCTCCGTCGCCGCCGTCCGC	novel.31806	-	-	-	[S]Function unknown	-	3	762-781	Y	31.1156	154.253	0	1.13683e-71	down	-2.30959	772	1	1	4	4	4	2	1	1
osa-miR2919	AAGGGGGGGGGGGGAAAGA	novel.31940	-	GO:0003674(molecular_function);GO:0005886(plasma membrane);GO:0008150(biological_process);GO:0016021(integral component of membrane)	-	[S]Function unknown	-	3	1577-1595	Y	31.1156	57.8449	1.4097e-23	9.58945e-19	down	-0.894552	1586	2	1	3	1.5	2	2	1	0.999986
osa-miR2925	TGGCGGCCGCGGGCTTCGT	novel.32565	-	GO:0043161(proteasome-mediated ubiquitin-dependent protein catabolic process);GO:0061630(ubiquitin protein ligase activity)	-	[S]Function unknown	-	4	1154-1171	Y	15.5578	0	0.03922	0.0318336	up	-	1163	1	0.5			4		1
osa-miR5492	AGAAGGAGAATAGATATGGTT	novel.32691	-	GO:0005509(calcium ion binding);GO:0005544(calcium-dependent phospholipid binding);GO:0005886(plasma membrane)	-	[S]Function unknown	-	4	3114-3135	Y	31.1156	0	0.0035463	0.000770973	up	-	3126	2	1			2		0.993924
novel_114*	CTTAAAGTCAGAGGAGCC	novel.32750	-	GO:0005768(endosome);GO:0005774(vacuolar membrane);GO:0005802(trans-Golgi network);GO:0008757(S-adenosylmethionine-dependent methyltransferase activity);GO:0032259(methylation)	-	[S]Function unknown	-	4	2134-2151	Y	124.462	0	5.4801e-09	1.38249e-13	up	-	2142	4	4			2		0.993924
osa-miR172d-5p	GCAGCACCATCAAGATTCAC	novel.32821	-	GO:0008420(CTD phosphatase activity);GO:0016591(DNA-directed RNA polymerase II, holoenzyme);GO:0070940(dephosphorylation of RNA polymerase II C-terminal domain)	-	[K]Transcription	-	3	1692-1710	Y	46.6734	38.5633	8.9016e-08	9.57781e-07	up	0.275373	1701	3	1.5	2	1	2	2	0.989354	0.948489
osa-miR5075	TTCTCCGTCGCCGCCGTCCGC	novel.32873	-	GO:0009507(chloroplast)	-	[O]Posttranslational modification, protein turnover, chaperones	-	4	361-382	Y	15.5578	0	0.03922	0.0318336	up	-	373	1	0.5			4		1
novel_73	TTTTCAAACTGCTAAACGATG	novel.32878	exosome complex exonuclease RRP44-like	GO:0005634(nucleus);GO:0005737(cytoplasm)	ko03018(RNA degradation)	[S]Function unknown	-	3.5	1900-1920	Y	373.387	115.69	0.23741	0.225671	up	1.69041	1911	24	12	6	3	2	2	0.997069	0.977811
osa-miR5074	GAAGGCCACCGTCGGGATCGC	novel.33021	g2-like myb-transcription factor with a n-terminal response regulator receiver domain	GO:0003677(DNA binding);GO:0003700(transcription factor activity, sequence-specific DNA binding);GO:0005634(nucleus);GO:0006351(transcription, DNA-templated);GO:0006355(regulation of transcription, DNA-templated)	ko04075(Plant hormone signal transduction)	[S]Function unknown	-	3.5	1026-1045	Y	15.5578	0	0.03922	0.0318336	up	-	1036	1	0.5			4		0.616355
osa-miR2118b	TTCCCGATGCCTCCCATTCCTA	novel.33039	NB-ARC domain disease resistance protein	GO:0005515(protein binding);GO:0005524(ATP binding);GO:0005576(extracellular region);GO:0006952(defense response);GO:0043531(ADP binding)	ko03040(Spliceosome)	[S]Function unknown	-	4	1204-1225	Y	77.7889	96.4081	1.2494e-27	3.30915e-22	down	-0.30959	1216	5	2.5	5	2.5	2	2	0.997229	0.978609
osa-miR414	TCATCCTCATCATCATCGTCC	novel.33057	-	GO:0006355(regulation of transcription, DNA-templated);GO:0009507(chloroplast);GO:0009570(chloroplast stroma);GO:0009658(chloroplast organization)	-	[S]Function unknown	-	3.5	1201-1221	Y	15.5578	0	0.03922	0.0318336	up	-	1212	1	0.5			4		1
osa-miR444f	TGCAGTTGTTGCCTCAAGCTT	novel.3355	Os01g0636700	GO:0003677(DNA binding);GO:0004386(helicase activity);GO:0005524(ATP binding);GO:0005634(nucleus);GO:0006310(DNA recombination);GO:0045951(positive regulation of mitotic recombination);GO:0046686(response to cadmium ion)	ko03420(Nucleotide excision repair)	[L]Replication, recombination and repair	-	3.5	1332-1352	Y	171.136	0	8.0014e-12	1.57135e-18	up	-	1343	11	5.5			2		0.739706
osa-miR818f	GGGAGCATGTAGGATGGCCAT	novel.33588	-	GO:0005634(nucleus);GO:0006979(response to oxidative stress)	-	[S]Function unknown	-	3.5	613-632	Y	31.1156	0	0.0035463	0.000770973	up	-	624	2	1			2		0.592329
osa-miR5075	TTCTCCGTCGCCGCCGTCCGC	novel.33686	EF-Hand type domain containing protein.	GO:0005509(calcium ion binding);GO:0070062(extracellular exosome)	ko04070(Phosphatidylinositol signaling system);ko04626(Plant-pathogen interaction)	[D]Cell cycle control, cell division, chromosome partitioning ;[T]Signal transduction mechanisms ;[Z]Cytoskeleton	-	4	454-473	Y	0	38.5633	1.5118e-32	8.60111e-27	down	-	464			2	1		2		1
osa-miR414	TCATCCTCATCATCATCGTCC	novel.33735	uncharacterized LOC103649062	GO:0003677(DNA binding);GO:0003746(translation elongation factor activity);GO:0005634(nucleus);GO:0005829(cytosol);GO:0006139(nucleobase-containing compound metabolic process);GO:0006333(chromatin assembly or disassembly);GO:0006352(DNA-templated transcription, initiation);GO:0006357(regulation of transcription from RNA polymerase II promoter);GO:0006414(translational elongation);GO:0009506(plasm…	ko03015(mRNA surveillance pathway)	[K]Transcription	-	4	481-501	Y	31.1156	0	0.0035463	0.000770973	up	-	492	2	1			3		0.998055
osa-miR5809	TCGTCGCCGGCGACCACAGC	novel.33807	G-type lectin S-receptor-like serine/threonine-protein kinase CES101	GO:0004674(protein serine/threonine kinase activity);GO:0005886(plasma membrane);GO:0006468(protein phosphorylation);GO:0006952(defense response);GO:0009506(plasmodesma)	ko00520(Amino sugar and nucleotide sugar metabolism)	[T]Signal transduction mechanisms	-	4	998-1017	Y	15.5578	0	0.03922	0.0318336	up	-	1008	1	0.5			4		1
osa-miR159a.1	TTTGGATTGAAGGGAGCTCTG	novel.33816	-	-	-	[S]Function unknown	-	3	648-668	Y	46.6734	19.2816	0.12414	0.175473	up	1.27537	659	3	1.5	1	0.5	2	4	0.780013	0.476006
osa-miR2118a	TTCTCGATGCCTCCCATTCCTA	novel.33847	-	-	-	-	-	4	178-199	Y	5009.61	1735.35	1.3627e-17	7.06379e-17	up	1.52947	190	161	161	45	45	0	0	0.0456905	0.0437651
osa-miR2118a	TTCTCGATGCCTCCCATTCCTA	novel.33849	-	-	-	-	-	4	109-130	Y	1835.82	1619.66	0	2.05284e-240	up	0.180736	121	59	59	42	42	0	0	0.0456905	0.0437651
osa-miR2118f	TTCCTGATGCCTCCCATTCCTA	novel.33870	-	-	-	-	-	3	369-390	Y	3298.25	617.012	3.5399e-18	2.36681e-19	up	2.41833	381	106	106	16	16	0	0	0.0664112	0.0636421
osa-miR1439	TTTTGGAACGGAGTGAGTATT	novel.33896	-	-	-	[S]Function unknown	-	3.5	682-702	Y	7.77889	0	0.14485	0.215443	up	-	693	1	0.25			4		1
osa-miR5075	TTCTCCGTCGCCGCCGTCCGC	novel.33984	auxin response factor 14-like	GO:0003677(DNA binding);GO:0003700(transcription factor activity, sequence-specific DNA binding);GO:0005634(nucleus);GO:0006351(transcription, DNA-templated);GO:0006355(regulation of transcription, DNA-templated);GO:0009733(response to auxin);GO:0009734(auxin-activated signaling pathway);GO:0009850(auxin metabolic process);GO:0010050(vegetative phase change);GO:0010158(abaxial cell fate specifica…	ko04075(Plant hormone signal transduction)	[K]Transcription	-	3.5	697-717	Y	31.1156	0	0.0035463	0.000770973	up	-	708	1	1			4		1
osa-miR444a-3p.2	TGCAGTTGCTGCCTCAAGCTT	novel.34276	serine/threonine-protein kinase/endoribonuclease IRE1a-like	GO:0004672(protein kinase activity)	ko04141(Protein processing in endoplasmic reticulum)	[T]Signal transduction mechanisms	-	4	1395-1415	Y	1758.03	944.8	1.7385e-65	2.36981e-58	up	0.895879	1406	113	56.5	49	24.5	0	2	0.0424973	0.964283
osa-miR5793	CGAGGACGAGATACAGTGCAG	novel.34654	pentatricopeptide repeat-containing protein At2g04860	GO:0005575(cellular_component);GO:0008150(biological_process);GO:0008270(zinc ion binding)	ko00500(Starch and sucrose metabolism)	[S]Function unknown	-	4	2954-2973	Y	15.5578	57.8449	5.3164e-33	2.61975e-25	down	-1.89455	2964	1	0.5	3	1.5	4	2	0.812985	0.78517
osa-miR414	TCATCCTCATCATCATCGTCC	novel.34709	hypothetical protein	GO:0003684(damaged DNA binding);GO:0005634(nucleus);GO:0006289(nucleotide-excision repair);GO:0031461(cullin-RING ubiquitin ligase complex);GO:0043161(proteasome-mediated ubiquitin-dependent protein catabolic process)	ko04120(Ubiquitin mediated proteolysis);ko03420(Nucleotide excision repair)	[T]Signal transduction mechanisms	-	3	1142-1161	Y	15.5578	0	0.03922	0.0318336	up	-	1152	1	0.5			4		1
osa-miR414	TCATCCTCATCATCATCGTCC	novel.34751	-	GO:0004407(histone deacetylase activity);GO:0005618(cell wall);GO:0005634(nucleus);GO:0005730(nucleolus);GO:0005739(mitochondrion);GO:0005774(vacuolar membrane);GO:0005829(cytosol);GO:0006351(transcription, DNA-templated);GO:0009294(DNA mediated transformation);GO:0009944(polarity specification of adaxial/abaxial axis);GO:0010162(seed dormancy process);GO:0045892(negative regulation of transcript…	-	[S]Function unknown	-	3	2370-2390	Y	15.5578	38.5633	4.568e-19	6.01332e-15	down	-1.30959	2381	1	0.5	2	1	4	3	1	0.88385
osa-miR396e-5p	TCCACAGGCTTTCTTGAACTG	novel.34905	probable tocopherol O-methyltransferase	GO:0005634(nucleus);GO:0009739(response to gibberellin);GO:0030912(response to deep water)	ko00130(Ubiquinone and other terpenoid-quinone biosynthesis)	[K]Transcription	-	1	632-652	Y	6596.5	269.943	0	0	up	4.61098	643	212	212	7	7	0	2	0.060153	0.991436
osa-miR390-5p	AAGCTCAGGAGGGATAGCGCC	novel.35032	protein BRASSINOSTEROID INSENSITIVE 1-like	GO:0004674(protein serine/threonine kinase activity);GO:0005524(ATP binding);GO:0005576(extracellular region);GO:0005886(plasma membrane);GO:0006468(protein phosphorylation);GO:0009553(embryo sac development);GO:0010103(stomatal complex morphogenesis);GO:0016020(membrane);GO:0016021(integral component of membrane);GO:0016301(kinase activity);GO:0048481(plant ovule development)	ko04075(Plant hormone signal transduction)	[T]Signal transduction mechanisms ;[S]Function unknown	-	4	1270-1290	Y	31.1156	0	0.0035463	0.000770973	up	-	1281	1	1			4		0.858576
osa-miR5789	TGACTGAGCTTCGTTCGGTAT	novel.35070	-	-	-	-	-	0	272-292	Y	93.3467	154.253	3.212e-55	1.45211e-43	down	-0.724627	283	3	3	4	4	2	2	0.568814	0.422619
osa-miR818a	AATCCCTTATATTATGGGACGG	novel.35223	U2 small nuclear ribonucleoprotein B''	GO:0000398(mRNA splicing, via spliceosome);GO:0035614(snRNA stem-loop binding)	ko03040(Spliceosome)	[S]Function unknown	-	2.5	890-911	Y	0	38.5633	1.5118e-32	8.60111e-27	down	-	902			2	1		2		1
osa-miR528-5p	TGGAAGGGGCATGCAGAGGAG	novel.35288	-	GO:0007275(multicellular organism development)	-	[S]Function unknown	-	3.5	3123-3143	Y	4076.14	385.633	0	3.41822e-117	up	3.40191	3134	131	131	10	10	0	2	0.022646	0.827543
osa-miR2919	AAGGGGGGGGGGGGAAAGA	novel.3552	-	GO:0005634(nucleus);GO:0005737(cytoplasm);GO:0008408(3'-5' exonuclease activity)	-	[S]Function unknown	-	4	2059-2077	Y	0	19.2816	4.4609e-17	2.00209e-13	down	-	2068			1	0.5		4		1
osa-miR169a	CAGCCAAGGATGACTTGCCGA	novel.35570	hypothetical protein	GO:0004185(serine-type carboxypeptidase activity);GO:0005773(vacuole);GO:0051603(proteolysis involved in cellular protein catabolic process)	ko00460(Cyanoamino acid metabolism)	[E]Amino acid transport and metabolism	-	4	1300-1320	Y	108.905	19.2816	0.076671	0.0678672	up	2.49777	1311	7	3.5	1	0.5	2	4	0.991002	0.866096
osa-miR2927	TGTCGTCGTCGATGGAGCCCATG	novel.35712	-	-	-	-	-	3	741-764	Y	0	77.1265	2.4299e-63	3.44503e-52	down	-	755			2	2		2		0.732385
osa-miR6256	GTAGTACTCGGTTGTAGGTGTA	novel.35721	Similar to UMP-CMP kinase family protein.	GO:0005504(fatty acid binding);GO:0009570(chloroplast stroma)	ko00240(Pyrimidine metabolism)	[S]Function unknown	-	4	4758-4779	Y	15.5578	0	0.03922	0.0318336	up	-	4770	1	0.5			4		0.428137
osa-miR159a.1	TTTGGATTGAAGGGAGCTCTG	novel.3586	mitogen-activated protein kinase homolog NTF4	GO:0004707(MAP kinase activity);GO:0005515(protein binding);GO:0005524(ATP binding);GO:0005634(nucleus);GO:0007165(signal transduction)	ko04075(Plant hormone signal transduction)	[T]Signal transduction mechanisms	-	4	2625-2646	Y	233.367	57.8449	0.50657	0.568108	up	2.01234	2636	15	7.5	3	1.5	2	3	0.993924	0.383521
osa-miR2905	TACATGTCAGTGACAAAGGCA	novel.36004	-	GO:0005794(Golgi apparatus);GO:0016413(O-acetyltransferase activity);GO:0071554(cell wall organization or biogenesis)	-	[S]Function unknown	-	4	1668-1688	Y	77.7889	134.971	2.6795e-50	1.52307e-39	down	-0.795017	1679	5	2.5	7	3.5	2	2	0.980271	0.922941
osa-miR5521	AGTGGCTGCATATCTGATGAG	novel.36023	DEMETER-like protein 2-like	GO:0005634(nucleus);GO:0006457(protein folding);GO:0009737(response to abscisic acid);GO:0016020(membrane)	ko03410(Base excision repair)	[O]Posttranslational modification, protein turnover, chaperones	-	4	3206-3226	Y	62.2312	0	3.7274e-05	4.86823e-07	up	-	3217	4	2			2		0.85954
osa-miR2863b	TTCGTTTATTTGGACTAGAGT	novel.36113	uncharacterized LOC105765992	GO:0005829(cytosol);GO:0061503(tRNA threonylcarbamoyladenosine dehydratase);GO:0061504(cyclic threonylcarbamoyladenosine biosynthetic process)	ko03010(Ribosome)	[H]Coenzyme transport and metabolism	-	4	1523-1543	Y	46.6734	38.5633	8.9016e-08	9.57781e-07	up	0.275373	1534	3	1.5	2	1	2	2	0.85954	0.722404
osa-miR444f	TGCAGTTGTTGCCTCAAGCTT	novel.36231	-	-	-	-	-	4	230-250	Y	0	19.2816	4.4609e-17	2.00209e-13	down	-	241			1	0.5		4		0.738264
osa-miR1873	TCAACATGGTATCAGAGCTGGAAG	novel.36321	-	GO:0004601(peroxidase activity);GO:0009505(plant-type cell wall);GO:0009664(plant-type cell wall organization)	-	-	-	4	1338-1361	Y	93.3467	0	4.4051e-07	3.38273e-10	up	-	1352	3	3			2		0.324679
osa-miR2118c	TTCCCGATGCCTCCTATTCCTA	novel.36347	-	-	-	-	-	4	191-212	Y	1400.2	115.69	2.6567e-39	3.12707e-48	up	3.5973	203	45	45	3	3	0	2	0.0392934	0.953848
novel_198*	ATAAGATCAGAACATACA	novel.36745	EGF domain-specific O-linked N-acetylglucosamine transferase-like	GO:0005576(extracellular region);GO:0016757(transferase activity, transferring glycosyl groups)	ko00514(Other types of O-glycan biosynthesis)	[S]Function unknown	-	4	1791-1808	Y	15.5578	154.253	0	2.86691e-83	down	-3.30959	1799	1	0.5	8	4	4	2	1	1
osa-miR7693-3p	GACGTCCATCGATGAAGAGCGA	novel.36812	-	GO:0003674(molecular_function);GO:0005739(mitochondrion);GO:0008150(biological_process)	-	[S]Function unknown	-	3	258-279	Y	0	38.5633	1.5118e-32	8.60111e-27	down	-	270			2	1		2		0.482685
novel_190	CAGCAGAACGAGGTGATC	novel.36829	-	GO:0003677(DNA binding);GO:0003682(chromatin binding);GO:0005634(nucleus)	-	[K]Transcription	-	4	1251-1267	Y	93.3467	192.816	7.7478e-80	2.24911e-62	down	-1.04656	1259	6	3	10	5	2	2	1	1
osa-miR2925	TGGCGGCCGCGGGCTTCGT	novel.3685	-	GO:0003700(transcription factor activity, sequence-specific DNA binding);GO:0005515(protein binding);GO:0005634(nucleus);GO:0006351(transcription, DNA-templated);GO:0006355(regulation of transcription, DNA-templated);GO:0007275(multicellular organism development);GO:0044212(transcription regulatory region DNA binding);GO:0090602(sieve element enucleation);GO:0090603(sieve element differentiation)	-	[S]Function unknown	-	3.5	598-616	Y	31.1156	0	0.0035463	0.000770973	up	-	607	2	1			2		1
osa-miR2118d	TTCCTGATGCCTCCCATGCCTA	novel.36936	-	-	-	-	-	3.5	711-732	Y	248.925	0	1.616e-16	1.2517e-26	up	-	723	8	8			0		0.033776
osa-miR2118h	TTCCTGATGCCTCTCATTCCTA	novel.36949	-	-	-	-	-	4	548-569	Y	373.387	115.69	0.23741	0.225671	up	1.69041	560	12	12	3	3	0	2	0.0583572	0.990085
osa-miR2118d	TTCCTGATGCCTCCCATGCCTA	novel.36959	-	-	-	-	-	4	154-175	Y	373.387	269.943	9.292e-37	1.71117e-31	up	0.468018	166	12	12	7	7	0	0	0.0739545	0.070883
osa-miR5534a	TGACGACAACAGCTAGAATGG	novel.37218	-	GO:0006813(potassium ion transport);GO:0015079(potassium ion transmembrane transporter activity);GO:0015299(solute:proton antiporter activity);GO:0015386(potassium:proton antiporter activity);GO:0016021(integral component of membrane);GO:0071805(potassium ion transmembrane transport);GO:1902600(hydrogen ion transmembrane transport)	-	[P]Inorganic ion transport and metabolism	-	4	1642-1662	Y	15.5578	19.2816	1.1086e-06	2.16348e-05	down	-0.30959	1653	1	0.5	1	0.5	4	4	0.858576	0.690522
osa-miR531b	CTCGCCGGGGCTGCGTGCCG	novel.37221	-	GO:0003677(DNA binding);GO:0003700(transcription factor activity, sequence-specific DNA binding);GO:0005515(protein binding);GO:0005634(nucleus);GO:0006351(transcription, DNA-templated);GO:0006355(regulation of transcription, DNA-templated);GO:0008285(negative regulation of cell proliferation);GO:0009640(photomorphogenesis);GO:0010073(meristem maintenance);GO:0010227(floral organ abscission);GO:0…	-	[K]Transcription	-	4	1809-1829	Y	15.5578	0	0.03922	0.0318336	up	-	1820	1	0.5			4		1
osa-miR414	TCATCCTCATCATCATCGTCC	novel.37248	-	GO:0003674(molecular_function);GO:0005634(nucleus);GO:0008150(biological_process)	-	[S]Function unknown	-	3	1135-1155	Y	0	38.5633	1.5118e-32	8.60111e-27	down	-	1146			2	1		2		1
osa-miR528-5p	TGGAAGGGGCATGCAGAGGAG	novel.37265	hypothetical protein	GO:0005507(copper ion binding);GO:0016722(oxidoreductase activity, oxidizing metal ions)	ko00053(Ascorbate and aldarate metabolism)	[Q]Secondary metabolites biosynthesis, transport and catabolism	-	3	2317-2337	Y	280.04	115.69	0.00016558	0.00023327	up	1.27537	2328	18	9	6	3	0	2	0.00855311	0.482685
osa-miR5075	TTCTCCGTCGCCGCCGTCCGC	novel.37400	-	GO:0004722(protein serine/threonine phosphatase activity);GO:0005634(nucleus);GO:0005737(cytoplasm);GO:0005829(cytosol);GO:0006470(protein dephosphorylation);GO:0046872(metal ion binding);GO:0050688(regulation of defense response to virus)	-	[T]Signal transduction mechanisms	-	4	145-164	Y	62.2312	0	3.7274e-05	4.86823e-07	up	-	155	2	2			2		1
osa-miR5809	TCGTCGCCGGCGACCACAGC	novel.37434	hypothetical protein	GO:0000287(magnesium ion binding);GO:0005737(cytoplasm);GO:0005829(cytosol);GO:0008270(zinc ion binding);GO:0009507(chloroplast);GO:0009570(chloroplast stroma);GO:0016787(hydrolase activity);GO:0019284(L-methionine biosynthetic process from S-adenosylmethionine);GO:0019509(L-methionine biosynthetic process from methylthioadenosine);GO:0043715(2,3-diketo-5-methylthiopentyl-1-phosphate enolase acti…	ko00270(Cysteine and methionine metabolism)	-	-	3	263-281	Y	24.8925	23.138	6.5081e-06	5.25152e-05	up	0.105448	272	4	0.8	3	0.6	2	2	1	1
osa-miR159d	ATTGGATTGAAGGGAGCTCCG	novel.37471	hypothetical protein	GO:0003677(DNA binding);GO:0003700(transcription factor activity, sequence-specific DNA binding);GO:0005634(nucleus);GO:0006355(regulation of transcription, DNA-templated);GO:0009555(pollen development);GO:0009740(gibberellic acid mediated signaling pathway);GO:0009789(positive regulation of abscisic acid-activated signaling pathway);GO:0043068(positive regulation of programmed cell death);GO:004…	ko00190(Oxidative phosphorylation);ko00860(Porphyrin and chlorophyll metabolism)	[K]Transcription	-	3.5	1206-1226	Y	404.503	0	7.4652e-26	5.1487e-43	up	-	1217	26	13			2		0.893886
osa-miR2118f	TTCCTGATGCCTCCCATTCCTA	novel.37572	-	-	-	-	-	4	114-135	Y	7001.01	5051.79	0	0	up	0.470768	126	225	225	131	131	0	0	0.052045	0.0498589
osa-miR2118c	TTCCCGATGCCTCCTATTCCTA	novel.37579	-	-	-	-	-	4	1722-1743	Y	3329.37	1503.97	4.0627e-60	4.52799e-55	up	1.14647	1734	107	107	39	39	0	2	0.0392934	0.953848
osa-miR2118c	TTCCCGATGCCTCCTATTCCTA	novel.37589	-	-	-	-	-	3.5	924-945	Y	1493.55	694.139	1.2861e-31	8.26461e-29	up	1.10545	936	96	48	36	18	0	0	0.0484191	0.0463815
osa-miR2118c	TTCCCGATGCCTCCTATTCCTA	novel.37591	-	-	-	-	-	3.5	926-947	Y	1555.78	694.139	1.9848e-27	3.18587e-25	up	1.16434	938	98	50	36	18	0	0	0.0484191	0.0463815
osa-miR2118a	TTCTCGATGCCTCCCATTCCTA	novel.37596	-	-	-	-	-	4	216-237	Y	1618.01	694.139	1.1618e-23	6.72987e-22	up	1.22092	228	52	52	18	18	0	0	0.0456905	0.0437651
osa-miR2118f	TTCCTGATGCCTCCCATTCCTA	novel.37610	-	-	-	-	-	4	297-318	Y	5009.61	115.69	0	0	up	5.43636	309	161	161	3	3	0	2	0.052045	0.983445
osa-miR2118c	TTCCCGATGCCTCCTATTCCTA	novel.37612	-	-	-	-	-	3.5	15-36	Y	217.809	0	1.2106e-14	1.80705e-23	up	-	27	7	7			0		0.0484191
osa-miR2118h	TTCCTGATGCCTCTCATTCCTA	novel.37615	-	-	-	-	-	3	244-265	Y	155.578	231.38	2.4019e-75	1.85919e-59	down	-0.572624	256	5	5	6	6	0	0	0.0420402	0.0402654
osa-miR2095-5p	CTGATAATTTTACGATGAATAG	novel.37645	cell division cycle protein 27 homolog B-like	GO:0005515(protein binding);GO:0005634(nucleus);GO:0005680(anaphase-promoting complex);GO:0005819(spindle);GO:0007067(mitotic nuclear division);GO:0007276(gamete generation);GO:0007346(regulation of mitotic cell cycle);GO:0009504(cell plate);GO:0009733(response to auxin);GO:0010071(root meristem specification);GO:0016567(protein ubiquitination);GO:0030154(cell differentiation);GO:0048364(root dev…	ko04120(Ubiquitin mediated proteolysis)	[S]Function unknown	-	4	2923-2945	Y	0	77.1265	2.4299e-63	3.44503e-52	down	-	2936			2	2		2		0.536502
osa-miR414	TCATCCTCATCATCATCGTCC	novel.37651	Cinnamoyl coa reductase 1 isoform 1	GO:0003824(catalytic activity);GO:0009809(lignin biosynthetic process);GO:0016621(cinnamoyl-CoA reductase activity);GO:0050662(coenzyme binding)	ko00940(Phenylpropanoid biosynthesis)	[M]Cell wall/membrane/envelope biogenesis	-	4	889-908	Y	15.5578	0	0.03922	0.0318336	up	-	900	1	0.5			4		1
osa-miR812g	AAGACGGATGATTAAAGTTGGACA	novel.37662	peptidase	GO:0004252(serine-type endopeptidase activity);GO:0005618(cell wall)	ko04144(Endocytosis)	[O]Posttranslational modification, protein turnover, chaperones	-	3.5	1206-1230	Y	15.5578	0	0.03922	0.0318336	up	-	1221	1	0.5			4		0.92229
osa-miR168b	AGGCTTGGTGCAGCTCGGGAA	novel.37688	defective IN anther DEHISCENCE1	GO:0005634(nucleus);GO:0006457(protein folding)	ko00564(Glycerophospholipid metabolism);ko00592(alpha-Linolenic acid metabolism)	-	-	2	562-582	Y	31.1156	0	0.0035463	0.000770973	up	-	573	2	1			2		0.708811
osa-miR5075	TTCTCCGTCGCCGCCGTCCGC	novel.37721	uncharacterized protein LOC103984394	GO:0000209(protein polyubiquitination);GO:0042787(protein ubiquitination involved in ubiquitin-dependent protein catabolic process);GO:0043161(proteasome-mediated ubiquitin-dependent protein catabolic process);GO:0061630(ubiquitin protein ligase activity)	ko03013(RNA transport)	[O]Posttranslational modification, protein turnover, chaperones	-	3.5	260-280	Y	15.5578	0	0.03922	0.0318336	up	-	271	1	0.5			4		1
osa-miR2275a	TTTGGTTTCCTCCAATATCTCA	novel.37742	-	-	-	-	-	4	197-218	Y	26230.4	2429.49	0	0	up	3.43252	209	843	843	63	63	0	0	0.0424973	0.0407035
osa-miR172a	AGAATCTTGATGATGCTGCAT	novel.37762	Ethylene-responsive transcription factor	GO:0003677(DNA binding);GO:0003700(transcription factor activity, sequence-specific DNA binding);GO:0005634(nucleus);GO:0006351(transcription, DNA-templated);GO:0006355(regulation of transcription, DNA-templated);GO:0009908(flower development);GO:0010073(meristem maintenance);GO:0010093(specification of floral organ identity);GO:0019953(sexual reproduction);GO:0030154(cell differentiation);GO:004…	ko04075(Plant hormone signal transduction)	[S]Function unknown	-	3	1478-1498	Y	31.1156	0	0.0035463	0.000770973	up	-	1489	2	1			2		0.970786
osa-miR812o-3p	GAACGGTCAAATGTTAGACACGGA	novel.37864	-	GO:0003723(RNA binding)	-	[S]Function unknown	-	4	16-39	Y	5.18593	0	0.23388	0.591718	up	-	30	1	0.166667			4		0.965025
osa-miR156k	TGACAGAAGAGAGAGAGCACA	novel.37974	-	GO:0003677(DNA binding);GO:0003700(transcription factor activity, sequence-specific DNA binding);GO:0005634(nucleus);GO:0006351(transcription, DNA-templated);GO:0006355(regulation of transcription, DNA-templated);GO:0046872(metal ion binding);GO:0048510(regulation of timing of transition from vegetative to reproductive phase)	-	[K]Transcription	-	1	651-671	Y	140.02	0	6.1841e-10	3.70982e-15	up	-	662	9	4.5			2		0.999998
osa-miR2919	AAGGGGGGGGGGGGAAAGA	novel.38006	-	-	-	-	-	4	25-43	Y	15.5578	0	0.03922	0.0318336	up	-	34	1	0.5			4		1
osa-miR818a	AATCCCTTATATTATGGGACGG	novel.38019	Similar to MEE44 (maternal effect embryo arrest 44); nucleotidyltransferase.	GO:0004857(enzyme inhibitor activity)	ko03018(RNA degradation)	[L]Replication, recombination and repair	-	3	5509-5530	Y	0	38.5633	1.5118e-32	8.60111e-27	down	-	5521			1	1		4		1
osa-miR5075	TTCTCCGTCGCCGCCGTCCGC	novel.38087	-	GO:0004620(phospholipase activity);GO:0005886(plasma membrane);GO:0006644(phospholipid metabolic process);GO:0016042(lipid catabolic process);GO:0019374(galactolipid metabolic process);GO:0040008(regulation of growth);GO:0047617(acyl-CoA hydrolase activity);GO:0051707(response to other organism)	-	[S]Function unknown	-	4	1131-1150	Y	15.5578	0	0.03922	0.0318336	up	-	1141	1	0.5			4		1
novel_92	CTGATGAGAAAGCTGACATTG	novel.38122	-	-	-	-	-	0	524-544	Y	31.1156	0	0.0035463	0.000770973	up	-	535	1	1			4		0.698066
osa-miR160a-5p	TGCCTGGCTCCCTGTATGCCA	novel.38186	auxin response factor 7-like	GO:0003677(DNA binding);GO:0003700(transcription factor activity, sequence-specific DNA binding);GO:0005634(nucleus);GO:0006351(transcription, DNA-templated);GO:0006355(regulation of transcription, DNA-templated);GO:0007389(pattern specification process);GO:0009734(auxin-activated signaling pathway);GO:0009738(abscisic acid-activated signaling pathway);GO:0009743(response to carbohydrate);GO:0010…	ko04075(Plant hormone signal transduction)	[K]Transcription	-	1	2015-2035	Y	116243	19525.9	0	0	up	2.57368	2026	7473	3735.83	1013	506.333	0	0	0.0543042	0.0520258
osa-miR818a	AATCCCTTATATTATGGGACGG	novel.38290	hypothetical protein	GO:0005460(UDP-glucose transmembrane transporter activity);GO:0005515(protein binding);GO:0010044(response to aluminum ion);GO:0012506(vesicle membrane);GO:0015786(UDP-glucose transport)	ko00920(Sulfur metabolism);ko02010(ABC transporters)	[P]Inorganic ion transport and metabolism	-	3	1410-1431	Y	105.941	40.3996	0.070189	0.0864431	up	1.39085	1422	12	3.40476	6	1.04762	2	2	1	1
novel_198	TATGTTCTGAACTTATTC	novel.3839	-	-	-	[S]Function unknown	-	4	1403-1420	Y	15.5578	0	0.03922	0.0318336	up	-	1411	1	0.5			4		1
osa-miR156l-5p	CGACAGAAGAGAGTGAGCATA	novel.38398	uncharacterized LOC103401427	GO:0003677(DNA binding);GO:0003700(transcription factor activity, sequence-specific DNA binding);GO:0005634(nucleus);GO:0006351(transcription, DNA-templated);GO:0006355(regulation of transcription, DNA-templated);GO:0044212(transcription regulatory region DNA binding);GO:0046872(metal ion binding);GO:0048510(regulation of timing of transition from vegetative to reproductive phase);GO:0048653(anth…	ko04075(Plant hormone signal transduction)	[K]Transcription	-	3.5	2064-2084	Y	637.869	347.069	6.1875e-26	4.53672e-23	up	0.878037	2075	41	20.5	18	9	0	2	0.0263702	0.871335
novel_198	TATGTTCTGAACTTATTC	novel.38425	-	GO:0003674(molecular_function);GO:0009507(chloroplast);GO:0009534(chloroplast thylakoid);GO:0009535(chloroplast thylakoid membrane);GO:0009543(chloroplast thylakoid lumen);GO:0009570(chloroplast stroma);GO:0009579(thylakoid);GO:0009735(response to cytokinin);GO:0009941(chloroplast envelope);GO:0031977(thylakoid lumen)	-	[S]Function unknown	-	4	505-522	Y	62.2312	0	3.7274e-05	4.86823e-07	up	-	513	4	2			2		1
osa-miR5179	TTTTGCTCAAGACCGCGCAAC	novel.38504	mitochondrial inner membrane protein OXA1-like	GO:0005515(protein binding)	ko03060(Protein export)	[K]Transcription	-	1	693-713	Y	0	19.2816	4.4609e-17	2.00209e-13	down	-	704			1	0.5		4		0.463312
osa-miR414	TCATCCTCATCATCATCGTCC	novel.38627	transformer-2 protein homolog beta-like	GO:0000166(nucleotide binding);GO:0005515(protein binding);GO:0005634(nucleus);GO:0008150(biological_process);GO:0080008(Cul4-RING E3 ubiquitin ligase complex)	ko03040(Spliceosome)	[S]Function unknown	-	3	1450-1470	Y	15.5578	0	0.03922	0.0318336	up	-	1461	1	0.5			4		1
osa-miR1858a	GAGAGGAGGACGGAGTGGGGC	novel.38664	Os06g0728000	GO:0000785(chromatin);GO:0003677(DNA binding);GO:0003682(chromatin binding);GO:0003700(transcription factor activity, sequence-specific DNA binding);GO:0005634(nucleus);GO:0005829(cytosol);GO:0006333(chromatin assembly or disassembly);GO:0030527(structural constituent of chromatin)	ko03410(Base excision repair)	[B]Chromatin structure and dynamics	-	4	56-76	Y	311.156	0	2.9397e-20	3.79978e-33	up	-	67	20	10			3		0.979072
osa-miR5535	TCTGCGTGATTGAAGTCTGCAT	novel.38671	protein CCA1-like	GO:0003677(DNA binding);GO:0003700(transcription factor activity, sequence-specific DNA binding);GO:0005634(nucleus);GO:0006351(transcription, DNA-templated);GO:0006355(regulation of transcription, DNA-templated);GO:0007623(circadian rhythm);GO:0009651(response to salt stress);GO:0009723(response to ethylene);GO:0046686(response to cadmium ion)	ko04712(Circadian rhythm - plant)	[K]Transcription	-	4	1614-1635	Y	0	57.8449	5.8889e-48	1.7215e-39	down	-	1626			3	1.5		2		0.401085
osa-miR5809	TCGTCGCCGGCGACCACAGC	novel.388	-	GO:0004190(aspartic-type endopeptidase activity);GO:0006508(proteolysis);GO:0030163(protein catabolic process)	-	[O]Posttranslational modification, protein turnover, chaperones	-	3.5	1235-1255	Y	46.6734	0	0.00035525	1.92405e-05	up	-	1246	3	1.5			2		1
osa-miR5077	GTTCGCGTCGGGTTCACCA	novel.38981	-	GO:0004674(protein serine/threonine kinase activity);GO:0005622(intracellular);GO:0018105(peptidyl-serine phosphorylation);GO:0035556(intracellular signal transduction)	-	[S]Function unknown	-	4	3134-3152	Y	0	19.2816	4.4609e-17	2.00209e-13	down	-	3143			1	0.5		4		0.918999
osa-miR169e	TAGCCAAGGATGACTTGCCGG	novel.39150	-	GO:0003677(DNA binding);GO:0003700(transcription factor activity, sequence-specific DNA binding);GO:0005634(nucleus);GO:0006351(transcription, DNA-templated);GO:0006355(regulation of transcription, DNA-templated);GO:0016602(CCAAT-binding factor complex)	-	[K]Transcription	-	3	1274-1294	Y	342.271	154.253	1.8549e-07	7.42808e-07	up	1.14984	1285	22	11	8	4	0	0	0.037917	0.0363129
osa-miR1860-3p	ATCTGGAAGCTAGGTTTTCTCT	novel.39286	uncharacterized LOC103432514	GO:0003677(DNA binding);GO:0005634(nucleus);GO:0006355(regulation of transcription, DNA-templated);GO:0008270(zinc ion binding);GO:0016746(transferase activity, transferring acyl groups)	ko03010(Ribosome)	[S]Function unknown	-	4	4554-4575	Y	31.1156	0	0.0035463	0.000770973	up	-	4566	2	1			2		0.543941
osa-miR818a	AATCCCTTATATTATGGGACGG	novel.39324	-	-	-	-	-	3	935-956	Y	17.7803	27.5452	1.1462e-10	8.45668e-09	down	-0.631518	947	4	0.571429	5	0.714286	3	3	0.999901	0.999369
osa-miR2925	TGGCGGCCGCGGGCTTCGT	novel.39373	-	GO:0000786(nucleosome);GO:0003677(DNA binding);GO:0005634(nucleus);GO:0005730(nucleolus);GO:0005739(mitochondrion);GO:0006334(nucleosome assembly)	-	[S]Function unknown	-	3	681-700	Y	202.251	154.253	1.1355e-23	4.85642e-20	up	0.39085	691	13	6.5	8	4	2	2	1	0.999997
osa-miR531b	CTCGCCGGGGCTGCGTGCCG	novel.39516	-	GO:0005198(structural molecule activity);GO:0005634(nucleus);GO:0005829(cytosol);GO:0005886(plasma membrane);GO:0006886(intracellular protein transport);GO:0009506(plasmodesma);GO:0009507(chloroplast);GO:0016020(membrane);GO:0016192(vesicle-mediated transport);GO:0030126(COPI vesicle coat);GO:0030276(clathrin binding)	-	[U]Intracellular trafficking, secretion, and vesicular transport	-	4	2739-2757	Y	0	19.2816	4.4609e-17	2.00209e-13	down	-	2749			1	0.5		4		0.999998
osa-miR2275a	TTTGGTTTCCTCCAATATCTCA	novel.39591	-	-	-	-	-	4	340-361	Y	56350.3	18626.1	0	1.12015e-109	up	1.5971	352	1811	1811	483	483	0	0	0.0424973	0.0407035
osa-miR2118h	TTCCTGATGCCTCTCATTCCTA	novel.39667	-	-	-	[S]Function unknown	-	4	132-153	Y	715.658	38.5633	7.7227e-28	4.64227e-36	up	4.21397	144	23	23	1	1	0	4	0.0583572	0.951001
osa-miR5533	CTTTGCCAGAAGCCCTCATGG	novel.39694	Os07g0224000	GO:0000027(ribosomal large subunit assembly);GO:0003735(structural constituent of ribosome);GO:0006412(translation);GO:0022625(cytosolic large ribosomal subunit);GO:1902626(assembly of large subunit precursor of preribosome)	ko03010(Ribosome)	[J]Translation, ribosomal structure and biogenesis	-	4	515-534	Y	31.1156	0	0.0035463	0.000770973	up	-	525	2	1			3		0.243851
osa-miR2118e	TTCCCAATGCCTCCCATGCCTA	novel.39725	-	-	-	-	-	4	663-684	Y	21314.2	6054.43	0.0076956	0.00794713	up	1.81575	675	685	685	157	157	0	0	0.0328534	0.03146
osa-miR172c	TGAATCTTGATGATGCTGCAC	novel.39789	-	GO:0003677(DNA binding);GO:0003700(transcription factor activity, sequence-specific DNA binding);GO:0005634(nucleus);GO:0006351(transcription, DNA-templated);GO:0006355(regulation of transcription, DNA-templated);GO:0009908(flower development);GO:0010073(meristem maintenance);GO:0010093(specification of floral organ identity);GO:0019953(sexual reproduction);GO:0030154(cell differentiation);GO:004…	-	[S]Function unknown	-	3	1603-1623	Y	295.598	0	2.5259e-19	1.44573e-31	up	-	1614	19	9.5			0		0.037917
osa-miR2275a	TTTGGTTTCCTCCAATATCTCA	novel.39790	-	GO:0003743(translation initiation factor activity);GO:0003746(translation elongation factor activity);GO:0005737(cytoplasm);GO:0006413(translational initiation);GO:0006452(translational frameshifting);GO:0010089(xylem development);GO:0043022(ribosome binding);GO:0045901(positive regulation of translational elongation);GO:0045905(positive regulation of translational termination)	-	[J]Translation, ribosomal structure and biogenesis	-	1	2-23	Y	361625	25066.1	0	0	up	3.85068	14	11622	11622	650	650	0	0	0.012331	0.0118027
osa-miR172d-5p	GCAGCACCATCAAGATTCAC	novel.39791	-	GO:0004849(uridine kinase activity);GO:0005829(cytosol);GO:0006206(pyrimidine nucleobase metabolic process);GO:0043097(pyrimidine nucleoside salvage)	-	-	-	4	2054-2074	Y	31.1156	19.2816	0.0036771	0.00858111	up	0.69041	2064	2	1	1	0.5	2	4	0.999999	0.997599
novel_70	TTTCGTGTCTAACTTTGATCGTT	novel.39876	-	-	-	-	-	3.5	1222-1244	Y	31.1156	0	0.0035463	0.000770973	up	-	1235	1	1			4		0.852816
osa-miR2118h	TTCCTGATGCCTCTCATTCCTA	novel.39884	-	-	-	-	-	4	146-167	Y	2955.98	1658.22	0	6.37741e-112	up	0.834001	158	95	95	43	43	0	0	0.0583572	0.0559138
osa-miR5809	TCGTCGCCGGCGACCACAGC	novel.39885	hypothetical protein	GO:0000287(magnesium ion binding);GO:0005737(cytoplasm);GO:0005829(cytosol);GO:0008270(zinc ion binding);GO:0009507(chloroplast);GO:0009570(chloroplast stroma);GO:0016787(hydrolase activity);GO:0019284(L-methionine biosynthetic process from S-adenosylmethionine);GO:0019509(L-methionine biosynthetic process from methylthioadenosine);GO:0043715(2,3-diketo-5-methylthiopentyl-1-phosphate enolase acti…	ko00270(Cysteine and methionine metabolism)	-	-	3	335-353	Y	24.8925	23.138	6.5081e-06	5.25152e-05	up	0.105448	344	4	0.8	3	0.6	2	2	1	1
osa-miR2118h	TTCCTGATGCCTCTCATTCCTA	novel.39899	-	-	-	-	-	4	128-149	Y	1462.43	231.38	5.2414e-15	1.81617e-16	up	2.66004	140	47	47	6	6	0	1	0.0583572	0.0244189
osa-miR2118a	TTCTCGATGCCTCCCATTCCTA	novel.39945	-	-	-	-	-	3.5	178-199	Y	1960.28	732.702	3.7439e-13	1.46006e-12	up	1.41976	190	63	63	19	19	0	0	0.0113879	0.0108997
osa-miR398b	TGTGTTCTCAGGTCGCCCCTG	novel.40274	-	GO:0003674(molecular_function);GO:0005634(nucleus);GO:0005886(plasma membrane);GO:0008150(biological_process)	-	[S]Function unknown	-	3	11-31	Y	10.3719	0	0.092276	0.13274	up	-	22	1	0.333333			4		0.659654
novel_156	TTCCACCACTTTTTGTAGATC	novel.40308	-	GO:0000981(RNA polymerase II transcription factor activity, sequence-specific DNA binding);GO:0003677(DNA binding);GO:0005654(nucleoplasm);GO:0005737(cytoplasm)	-	-	-	4	620-640	Y	31.1156	57.8449	1.4097e-23	9.58945e-19	down	-0.894552	631	2	1	3	1.5	3	2	0.311121	0.871335
osa-miR1858a	GAGAGGAGGACGGAGTGGGGC	novel.40310	-	-	-	[S]Function unknown	-	1.5	650-670	Y	46.6734	77.1265	1.8004e-28	1.93693e-22	down	-0.724627	661	3	1.5	4	2	2	2	0.867201	0.732385
osa-miR3979-5p	TCTCTCTCTCCCTTGAAGGC	novel.4035	Os01g0717000	GO:0004103(choline kinase activity);GO:0005524(ATP binding);GO:0005737(cytoplasm);GO:0016310(phosphorylation)	ko00564(Glycerophospholipid metabolism)	[M]Cell wall/membrane/envelope biogenesis	-	3.5	254-272	Y	31.1156	0	0.0035463	0.000770973	up	-	263	2	1			3		0.827432
osa-miR1439	TTTTGGAACGGAGTGAGTATT	novel.40430	uncharacterized LOC105775510	GO:0005634(nucleus);GO:0008150(biological_process);GO:0016787(hydrolase activity)	ko00040(Pentose and glucuronate interconversions);ko00052(Galactose metabolism);ko00500(Starch and sucrose metabolism);ko00520(Amino sugar and nucleotide sugar metabolism)	[G]Carbohydrate transport and metabolism	-	2	1915-1935	Y	31.1156	0	0.0035463	0.000770973	up	-	1926	3	1			2		1
osa-miR439a	TGTCGAACCGCGGTTGTTCGA	novel.40587	hypothetical protein	GO:0004497(monooxygenase activity);GO:0007275(multicellular organism development);GO:0010268(brassinosteroid homeostasis);GO:0016125(sterol metabolic process);GO:0016132(brassinosteroid biosynthetic process)	ko00905(Brassinosteroid biosynthesis)	[Q]Secondary metabolites biosynthesis, transport and catabolism	-	3.5	1290-1310	Y	0	38.5633	1.5118e-32	8.60111e-27	down	-	1301			2	1		0		0.0738482
osa-miR812o-3p	GAACGGTCAAATGTTAGACACGGA	novel.40668	anthocyanidin 3-O-glucosyltransferase 5-like	GO:0009813(flavonoid biosynthetic process);GO:0043231(intracellular membrane-bounded organelle);GO:0052696(flavonoid glucuronidation);GO:0080043(quercetin 3-O-glucosyltransferase activity);GO:0080044(quercetin 7-O-glucosyltransferase activity)	ko00940(Phenylpropanoid biosynthesis)	[S]Function unknown	-	4	1017-1040	Y	0	7.71265	1.0802e-07	4.50053e-06	down	-	1031			1	0.2		4		0.866096
osa-miR5809	TCGTCGCCGGCGACCACAGC	novel.4072	-	-	-	[S]Function unknown	-	4	2237-2256	Y	31.1156	0	0.0035463	0.000770973	up	-	2247	2	1			2		1
osa-miR166a-3p	TCGGACCAGGCTTCATTCCCC	novel.40771	-	-	-	-	-	4	2150-2170	Y	31.1156	0	0.0035463	0.000770973	up	-	2161	2	1			2		0.692014
novel_117*	ATCAAAGTGAACATGCCCTT	novel.40775	-	GO:0005575(cellular_component);GO:0008150(biological_process)	-	[G]Carbohydrate transport and metabolism	-	2	4686-4705	Y	15.5578	0	0.03922	0.0318336	up	-	4696	2	0.5			3		0.839614
osa-miR167a-5p	TGAAGCTGCCAGCATGATCTA	novel.40834	-	GO:0004970(ionotropic glutamate receptor activity);GO:0005217(intracellular ligand-gated ion channel activity);GO:0005262(calcium channel activity);GO:0005515(protein binding);GO:0005576(extracellular region);GO:0005886(plasma membrane);GO:0006816(calcium ion transport);GO:0006874(cellular calcium ion homeostasis);GO:0008066(glutamate receptor activity);GO:0009416(response to light stimulus);GO:0…	-	[S]Function unknown	-	3	3402-3421	Y	93.3467	0	4.4051e-07	3.38273e-10	up	-	3412	6	3			2		0.635583
osa-miR530-5p	TGCATTTGCACCTGCACCTA	novel.41067	-	GO:0003674(molecular_function);GO:0005886(plasma membrane);GO:0008150(biological_process);GO:0016021(integral component of membrane)	-	[S]Function unknown	-	3	1039-1059	Y	0	57.8449	5.8889e-48	1.7215e-39	down	-	1050			3	1.5		2		0.732385
novel_219	ATTTTGACGTGAACTGAACACACC	novel.41079	Os07g0555200	GO:0003743(translation initiation factor activity);GO:0005576(extracellular region);GO:0005737(cytoplasm);GO:0006413(translational initiation);GO:0006417(regulation of translation);GO:0009615(response to virus);GO:0009737(response to abscisic acid)	ko03013(RNA transport)	[J]Translation, ribosomal structure and biogenesis	-	0.5	2960-2983	Y	18.6693	9.64081	0.10268	0.109929	up	0.953445	2974	3	0.6	1	0.25	3	4	0.243851	0.634071
osa-miR528-5p	TGGAAGGGGCATGCAGAGGAG	novel.41243	-	GO:0046658(anchored component of plasma membrane)	-	[S]Function unknown	-	2	684-703	Y	787831	188131	0	0	up	2.06615	694	50639	25319.5	9757	4878.5	0	0	0.0104438	0.00999599
novel_190	CAGCAGAACGAGGTGATC	novel.41323	Os07g0577400	GO:0004553(hydrolase activity, hydrolyzing O-glycosyl compounds);GO:0030247(polysaccharide binding);GO:0046658(anchored component of plasma membrane)	ko04141(Protein processing in endoplasmic reticulum);ko04120(Ubiquitin mediated proteolysis)	[S]Function unknown	-	4	1415-1431	Y	124.462	0	5.4801e-09	1.38249e-13	up	-	1423	4	4			2		1
osa-miR415	AACAGAACAGAAGCAGAGCAG	novel.41333	-	-	-	-	-	4	313-332	Y	46.6734	0	0.00035525	1.92405e-05	up	-	323	3	1.5			2		0.997229
osa-miR818a	AATCCCTTATATTATGGGACGG	novel.41339	-	-	-	-	-	0	1499-1520	Y	93.3467	38.5633	0.029665	0.033216	up	1.27537	1511	3	3	1	1	2	4	1	1
novel_219	ATTTTGACGTGAACTGAACACACC	novel.41441	-	-	-	[S]Function unknown	-	3.5	4721-4744	Y	202.251	96.4081	5.26e-06	1.52069e-05	up	1.06892	4735	13	6.5	5	2.5	2	2	1	0.999992
osa-miR818a	AATCCCTTATATTATGGGACGG	novel.41453	-	-	-	[S]Function unknown	-	0	91-112	Y	15.5578	0	0.03922	0.0318336	up	-	103	1	0.5			4		1
novel_98	TTTCCGAACTACTAAACG	novel.41462	cyclin-dependent kinase D-1	GO:0004672(protein kinase activity);GO:0005524(ATP binding);GO:0005634(nucleus);GO:0005886(plasma membrane);GO:0006468(protein phosphorylation);GO:0016301(kinase activity)	ko03022(Basal transcription factors);ko03420(Nucleotide excision repair)	[T]Signal transduction mechanisms	-	3	2439-2456	Y	15.5578	231.38	0	4.8434e-132	down	-3.89455	2447	1	0.5	12	6	4	1	0.986582	0.0209673
osa-miR1850.2	TTGTGTGTGAACTAAACGTGG	novel.4154	Os01g0730800	GO:0003674(molecular_function);GO:0005739(mitochondrion);GO:0005778(peroxisomal membrane);GO:0008150(biological_process);GO:0009507(chloroplast);GO:0009536(plastid);GO:0009941(chloroplast envelope);GO:0016021(integral component of membrane)	ko04146(Peroxisome)	[S]Function unknown	-	4	657-676	Y	24.448	0	0.0097465	0.00490811	up	-	668	3	0.785714			3		0.278269
osa-miR414	TCATCCTCATCATCATCGTCC	novel.41595	hypothetical protein	GO:0005634(nucleus);GO:0008150(biological_process)	ko03040(Spliceosome)	[S]Function unknown	-	3	744-764	Y	746.774	385.633	5.5804e-25	1.77104e-22	up	0.953445	755	24	24	10	10	2	2	1	1
osa-miR169f.1	TAGCCAAGGATGACTTGCCTA	novel.41599	nuclear transcription factor Y subunit A-3	GO:0003677(DNA binding);GO:0003700(transcription factor activity, sequence-specific DNA binding);GO:0005634(nucleus);GO:0006351(transcription, DNA-templated);GO:0006355(regulation of transcription, DNA-templated);GO:0009793(embryo development ending in seed dormancy);GO:0010262(somatic embryogenesis);GO:0016602(CCAAT-binding factor complex);GO:0048316(seed development)	ko00970(Aminoacyl-tRNA biosynthesis)	[K]Transcription	-	4	1296-1316	Y	1244.62	289.224	0.012937	0.0117649	up	2.10545	1307	80	40	15	7.5	0	0	0.0552064	0.0528912
osa-miR414	TCATCCTCATCATCATCGTCC	novel.41618	Os07g0611600	GO:0000790(nuclear chromatin);GO:0001056(RNA polymerase III activity);GO:0005666(DNA-directed RNA polymerase III complex);GO:0006384(transcription initiation from RNA polymerase III promoter)	ko00230(Purine metabolism);ko00240(Pyrimidine metabolism);ko03020(RNA polymerase)	[S]Function unknown	-	2	646-666	Y	0	38.5633	1.5118e-32	8.60111e-27	down	-	657			2	1		2		0.996444
osa-miR818a	AATCCCTTATATTATGGGACGG	novel.41938	-	-	-	[S]Function unknown	-	0	2445-2466	Y	653.427	385.633	1.0259e-34	1.26095e-30	up	0.760799	2457	21	21	10	10	0	2	0.330257	1
osa-miR6252	ATTCGTTGTATTAAGAGAGGGTT	novel.41940	Tryptophan synthase beta chain 2	GO:0004842(ubiquitin-protein transferase activity);GO:0005739(mitochondrion);GO:0007005(mitochondrion organization);GO:0008270(zinc ion binding);GO:0009941(chloroplast envelope);GO:0016021(integral component of membrane);GO:0016874(ligase activity)	ko01230(Biosynthesis of amino acids);ko00260(Glycine, serine and threonine metabolism);ko00400(Phenylalanine, tyrosine and tryptophan biosynthesis)	[O]Posttranslational modification, protein turnover, chaperones	-	3.5	1356-1377	Y	41.4874	0	0.00075982	7.60266e-05	up	-	1368	4	1.33333			2		0.997069
osa-miR5809	TCGTCGCCGGCGACCACAGC	novel.42061	Os07g0661000	GO:0004000(adenosine deaminase activity);GO:0005829(cytosol);GO:0006154(adenosine catabolic process);GO:0043103(hypoxanthine salvage);GO:0046103(inosine biosynthetic process)	ko00230(Purine metabolism)	[F]Nucleotide transport and metabolism	-	2.5	1183-1203	Y	93.3467	0	4.4051e-07	3.38273e-10	up	-	1194	6	3			2		1
osa-miR1436	ACATTATGGGACGGAGGGAGT	novel.42376	SCAR-like protein 2	GO:0003779(actin binding);GO:0005515(protein binding);GO:0005737(cytoplasm);GO:0005856(cytoskeleton);GO:0005886(plasma membrane);GO:0010090(trichome morphogenesis);GO:0010091(trichome branching);GO:0016337(single organismal cell-cell adhesion);GO:0030036(actin cytoskeleton organization);GO:0031209(SCAR complex);GO:0045010(actin nucleation);GO:0051127(positive regulation of actin nucleation)	ko01200(Carbon metabolism);ko00620(Pyruvate metabolism);ko00710(Carbon fixation in photosynthetic organisms)	-	-	4	3095-3115	Y	15.5578	0	0.03922	0.0318336	up	-	3106	2	0.5			3		1
osa-miR5075	TTCTCCGTCGCCGCCGTCCGC	novel.42670	hypothetical protein	GO:0003676(nucleic acid binding);GO:0003690(double-stranded DNA binding);GO:0003697(single-stranded DNA binding);GO:0003729(mRNA binding);GO:0005634(nucleus);GO:0005730(nucleolus);GO:0005737(cytoplasm);GO:0005829(cytosol);GO:0005886(plasma membrane);GO:0006355(regulation of transcription, DNA-templated);GO:0008270(zinc ion binding);GO:0009269(response to desiccation);GO:0009409(response to cold);…	ko03013(RNA transport)	[K]Transcription	-	4	415-434	Y	342.271	231.38	3.3975e-28	2.39594e-24	up	0.564879	425	22	11	12	6	2	2	1	1
osa-miR2118f	TTCCTGATGCCTCCCATTCCTA	novel.42794	-	-	-	-	-	2.5	423-444	Y	1244.62	617.012	1.1823e-34	2.64258e-31	up	1.01234	435	40	40	16	16	0	0	0.0235784	0.0225738
osa-miR2118d	TTCCTGATGCCTCCCATGCCTA	novel.42796	-	-	-	-	-	4	98-119	Y	48042.5	21209.8	0	0	up	1.17958	110	1544	1544	550	550	0	0	0.0739545	0.070883
osa-miR2118e	TTCCCAATGCCTCCCATGCCTA	novel.42819	-	-	-	-	-	4	1413-1433	Y	2115.86	1658.22	0	1.33227e-208	up	0.351608	1424	68	68	43	43	0	0	0.0328534	0.03146
novel_196*	CACATGTCAGTGACTCAACT	novel.42896	-	-	-	-	-	4	365-384	Y	0	64.2721	4.3638e-53	1.68187e-43	down	-	375			5	1.66667		2		0.999788
osa-miR414	TCATCCTCATCATCATCGTCC	novel.42941	cellulose synthase-like protein D5	GO:0000139(Golgi membrane);GO:0000271(polysaccharide biosynthetic process);GO:0005794(Golgi apparatus);GO:0006970(response to osmotic stress);GO:0009414(response to water deprivation);GO:0009651(response to salt stress);GO:0009832(plant-type cell wall biogenesis);GO:0016021(integral component of membrane);GO:0016760(cellulose synthase (UDP-forming) activity);GO:0030244(cellulose biosynthetic proc…	ko00500(Starch and sucrose metabolism);ko00520(Amino sugar and nucleotide sugar metabolism)	[S]Function unknown	-	2.5	461-481	Y	31.1156	0	0.0035463	0.000770973	up	-	472	2	1			3		0.783613
osa-miR3979-3p	CTTCGGGGGAGGAGAGAAGC	novel.43028	ethylene-responsive transcription factor 1B-like	GO:0000723(telomere maintenance);GO:0003677(DNA binding);GO:0003700(transcription factor activity, sequence-specific DNA binding);GO:0005515(protein binding);GO:0005634(nucleus);GO:0006351(transcription, DNA-templated);GO:0006355(regulation of transcription, DNA-templated);GO:0007389(pattern specification process);GO:0009734(auxin-activated signaling pathway);GO:0009873(ethylene-activated signali…	ko04075(Plant hormone signal transduction)	[K]Transcription	-	4	138-156	Y	15.5578	0	0.03922	0.0318336	up	-	147	1	0.5			4		1
osa-miR444a-3p.2	TGCAGTTGCTGCCTCAAGCTT	novel.43071	-	GO:0003677(DNA binding);GO:0005515(protein binding);GO:0005634(nucleus);GO:0035267(NuA4 histone acetyltransferase complex)	-	[S]Function unknown	-	4	5949-5968	Y	155.578	0	7.0181e-11	5.98673e-17	up	-	5959	5	5			2		0.993924
osa-miR172d-5p	GCAGCACCATCAAGATTCAC	novel.43080	-	GO:0003676(nucleic acid binding);GO:0004518(nuclease activity);GO:0004523(RNA-DNA hybrid ribonuclease activity);GO:0005737(cytoplasm);GO:0016740(transferase activity)	-	[L]Replication, recombination and repair	-	4	817-835	Y	62.2312	0	3.7274e-05	4.86823e-07	up	-	826	4	2			2		0.999999
osa-miR5075	TTCTCCGTCGCCGCCGTCCGC	novel.4309	Os01g0746700	GO:0016985(mannan endo-1,4-beta-mannosidase activity);GO:0046355(mannan catabolic process)	ko00051(Fructose and mannose metabolism)	[G]Carbohydrate transport and metabolism	-	4	1183-1203	Y	31.1156	38.5633	5.6153e-12	4.3417e-10	down	-0.30959	1194	2	1	2	1	2	2	1	1
osa-miR2925	TGGCGGCCGCGGGCTTCGT	novel.43165	-	GO:0005634(nucleus);GO:0043486(histone exchange)	-	[S]Function unknown	-	4	27-45	Y	62.2312	0	3.7274e-05	4.86823e-07	up	-	36	2	2			2		1
osa-miR2118e	TTCCCAATGCCTCCCATGCCTA	novel.432	-	-	-	-	-	4	780-801	Y	10143.7	17507.7	0	0	down	-0.78741	792	326	326	454	454	0	0	0.0328534	0.03146
osa-miR164a	TGGAGAAGCAGGGCACGTGCA	novel.43216	uncharacterized LOC106399005	GO:0003677(DNA binding);GO:0005634(nucleus);GO:0006351(transcription, DNA-templated);GO:0006355(regulation of transcription, DNA-templated)	ko00561(Glycerolipid metabolism)	[S]Function unknown	-	3.5	418-438	Y	62.2312	19.2816	0.62957	0.684564	up	1.69041	429	4	2	1	0.5	2	4	0.893886	0.616127
osa-miR3979-3p	CTTCGGGGGAGGAGAGAAGC	novel.43492	Os01g0102800	-	ko03420(Nucleotide excision repair)	-	-	3	71-89	Y	15.5578	0	0.03922	0.0318336	up	-	80	1	0.5			4		0.919125
osa-miR2931	CTTTATTGTTGATGTCAAAA	novel.43599	-	GO:0004596(peptide alpha-N-acetyltransferase activity);GO:0006474(N-terminal protein amino acid acetylation);GO:0031248(protein acetyltransferase complex)	-	[S]Function unknown	-	4	895-914	Y	77.7889	19.2816	0.70137	0.712152	up	2.01234	905	5	2.5	1	0.5	2	4	0.993924	0.886753
novel_196*	CACATGTCAGTGACTCAACT	novel.43676	-	GO:0003993(acid phosphatase activity);GO:0004722(protein serine/threonine phosphatase activity);GO:0005576(extracellular region);GO:0009845(seed germination);GO:0009846(pollen germination);GO:0046872(metal ion binding)	-	[S]Function unknown	-	4	3252-3271	Y	62.2312	64.2721	9.0317e-16	4.81492e-13	down	-0.0465555	3262	2	2	5	1.66667	2	2	0.999998	0.999788
osa-miR5809	TCGTCGCCGGCGACCACAGC	novel.43744	hypothetical protein	GO:0000287(magnesium ion binding);GO:0005737(cytoplasm);GO:0005829(cytosol);GO:0008270(zinc ion binding);GO:0009507(chloroplast);GO:0009570(chloroplast stroma);GO:0016787(hydrolase activity);GO:0019284(L-methionine biosynthetic process from S-adenosylmethionine);GO:0019509(L-methionine biosynthetic process from methylthioadenosine);GO:0043715(2,3-diketo-5-methylthiopentyl-1-phosphate enolase acti…	ko00270(Cysteine and methionine metabolism)	-	-	3	297-315	Y	24.8925	23.138	6.5081e-06	5.25152e-05	up	0.105448	306	4	0.8	3	0.6	2	2	1	1
novel_82	ACTTCTAAATAGCAAGATTCTGGA	novel.43891	serine/threonine-protein phosphatase 2A 65 kDa regulatory subunit A beta isoform-like	GO:0005774(vacuolar membrane);GO:0005886(plasma membrane);GO:0016020(membrane);GO:0031225(anchored component of membrane);GO:0046658(anchored component of plasma membrane)	ko03015(mRNA surveillance pathway)	[M]Cell wall/membrane/envelope biogenesis	-	3	2020-2043	Y	62.2312	0	3.7274e-05	4.86823e-07	up	-	2034	2	2			2		0.396331
osa-miR2118o	CTCCTGATGCCTCCCAAGCCTA	novel.439	-	-	-	-	-	4	727-748	Y	8525.67	5823.05	0	0	up	0.550037	739	274	274	151	151	0	0	0.0831885	0.0797503
osa-miR395t	GTGAAGTGTTTGGGGAAACTC	novel.4401	protein SUPPRESSOR OF K(+) TRANSPORT GROWTH DEFECT 1-like	GO:0005634(nucleus);GO:0008568(microtubule-severing ATPase activity);GO:0031122(cytoplasmic microtubule organization)	ko04144(Endocytosis)	[O]Posttranslational modification, protein turnover, chaperones	-	4	706-725	Y	15.5578	0	0.03922	0.0318336	up	-	716	1	0.5			4		0.938841
osa-miR2118g	TTCCTAATGCCTCCCATTCCTA	novel.441	-	GO:0004674(protein serine/threonine kinase activity);GO:0005886(plasma membrane);GO:0006468(protein phosphorylation);GO:0006952(defense response);GO:0009506(plasmodesma)	-	[S]Function unknown	-	4	103-124	Y	1898.05	539.886	0.41082	0.415583	up	1.81379	115	61	61	14	14	0	0	0.0488731	0.0468168
osa-miR2118d	TTCCTGATGCCTCCCATGCCTA	novel.44113	-	-	-	-	-	4	388-409	Y	1026.81	424.196	5.4881e-13	4.15784e-12	up	1.27537	400	33	33	11	11	0	0	0.0739545	0.070883
novel_92	CTGATGAGAAAGCTGACATTG	novel.44323	Os08g0404300	GO:0003735(structural constituent of ribosome);GO:0005762(mitochondrial large ribosomal subunit)	ko03010(Ribosome)	[J]Translation, ribosomal structure and biogenesis	-	4	73-92	Y	0	9.64081	2.8543e-09	2.0729e-07	down	-	83			1	0.25		4		0.81279
osa-miR812n-5p	AAGTGCAGCCATGAGTTTCCGTGC	novel.44376	-	-	-	[S]Function unknown	-	3	2366-2389	Y	186.693	0	9.1575e-13	4.18031e-20	up	-	2380	6	6			2		0.396331
osa-miR2919	AAGGGGGGGGGGGGAAAGA	novel.44444	-	-	-	-	-	4	1071-1089	Y	31.1156	0	0.0035463	0.000770973	up	-	1080	1	1			4		1
osa-miR414	TCATCCTCATCATCATCGTCC	novel.44496	-	GO:0005515(protein binding)	-	[T]Signal transduction mechanisms	-	3.5	696-715	Y	357.829	212.098	5.1552e-20	1.31001e-17	up	0.75454	707	23	11.5	11	5.5	2	2	1	1
osa-miR1847.1	TGCAGTTTGCAGTTGTGGCAC	novel.44549	-	GO:0000166(nucleotide binding);GO:0000381(regulation of alternative mRNA splicing, via spliceosome);GO:0000932(cytoplasmic mRNA processing body);GO:0003676(nucleic acid binding);GO:0003723(RNA binding);GO:0005634(nucleus);GO:0005737(cytoplasm);GO:0006397(mRNA processing);GO:0006417(regulation of translation);GO:0008380(RNA splicing);GO:0009845(seed germination);GO:0009846(pollen germination);GO:0…	-	[S]Function unknown	-	4	1148-1167	Y	0	38.5633	1.5118e-32	8.60111e-27	down	-	1158			2	1		2		0.994062
osa-miR414	TCATCCTCATCATCATCGTCC	novel.44719	cytokinin dehydrogenase 11-like	GO:0005576(extracellular region);GO:0009823(cytokinin catabolic process);GO:0016491(oxidoreductase activity);GO:0016614(oxidoreductase activity, acting on CH-OH group of donors);GO:0019139(cytokinin dehydrogenase activity);GO:0050660(flavin adenine dinucleotide binding);GO:0055114(oxidation-reduction process)	ko00908(Zeatin biosynthesis)	[C]Energy production and conversion	-	3	1747-1767	Y	62.2312	19.2816	0.62957	0.684564	up	1.69041	1758	4	2	1	0.5	2	4	1	0.999938
osa-miR528-5p	TGGAAGGGGCATGCAGAGGAG	novel.44760	-	GO:0005385(zinc ion transmembrane transporter activity);GO:0006882(cellular zinc ion homeostasis);GO:0071577(zinc II ion transmembrane transport)	-	[P]Inorganic ion transport and metabolism	-	4	192-212	Y	186.693	0	9.1575e-13	4.18031e-20	up	-	203	12	6			2		0.999424
osa-miR1436	ACATTATGGGACGGAGGGAGT	novel.44792	-	GO:0005768(endosome);GO:0005794(Golgi apparatus);GO:0005802(trans-Golgi network);GO:0006486(protein glycosylation);GO:0008417(fucosyltransferase activity);GO:0016021(integral component of membrane);GO:0016757(transferase activity, transferring glycosyl groups);GO:0032580(Golgi cisterna membrane);GO:0071555(cell wall organization)	-	[S]Function unknown	-	2.5	1744-1764	Y	451.176	605.443	0	6.33799e-141	down	-0.424302	1755	29	14.5	32	15.7	2	0	1	0.648564
osa-miR5075	TTCTCCGTCGCCGCCGTCCGC	novel.44856	NAD(P)-linked oxidoreductase superfamily protein	GO:0003700(transcription factor activity, sequence-specific DNA binding);GO:0005634(nucleus);GO:0006351(transcription, DNA-templated);GO:0006355(regulation of transcription, DNA-templated);GO:0009737(response to abscisic acid);GO:0009738(abscisic acid-activated signaling pathway);GO:0009787(regulation of abscisic acid-activated signaling pathway);GO:0042803(protein homodimerization activity);GO:0…	ko00750(Vitamin B6 metabolism)	[K]Transcription	-	3.5	681-700	Y	0	38.5633	1.5118e-32	8.60111e-27	down	-	691			4	1		2		1
osa-miR408-3p	CTGCACTGCCTCTTCCCTGGC	novel.44867	-	GO:0046658(anchored component of plasma membrane)	-	[S]Function unknown	-	3	674-694	Y	85427.8	42670.2	0	0	up	1.00148	685	5491	2745.5	2213	1106.5	0	0	0.0212458	0.0203395
osa-miR5075	TTCTCCGTCGCCGCCGTCCGC	novel.44901	-	GO:0003674(molecular_function);GO:0005576(extracellular region);GO:0071456(cellular response to hypoxia)	-	[S]Function unknown	-	4	277-297	Y	0	96.4081	1.0349e-78	6.89313e-65	down	-	288			5	2.5		2		1
novel_190	CAGCAGAACGAGGTGATC	novel.4497	Similar to RING finger protein 5.	GO:0005634(nucleus);GO:0008270(zinc ion binding);GO:0016021(integral component of membrane)	ko04141(Protein processing in endoplasmic reticulum)	[O]Posttranslational modification, protein turnover, chaperones	-	3.5	459-475	Y	0	57.8449	5.8889e-48	1.7215e-39	down	-	467			3	1.5		2		0.998814
osa-miR5075	TTCTCCGTCGCCGCCGTCCGC	novel.45048	-	-	-	[S]Function unknown	-	3	461-480	Y	31.1156	0	0.0035463	0.000770973	up	-	471	1	1			4		1
osa-miR529b	AGAAGAGAGAGAGTACAGCTT	novel.45122	-	GO:0003677(DNA binding);GO:0003700(transcription factor activity, sequence-specific DNA binding);GO:0005634(nucleus);GO:0005737(cytoplasm);GO:0006351(transcription, DNA-templated);GO:0006355(regulation of transcription, DNA-templated);GO:0010228(vegetative to reproductive phase transition of meristem);GO:0046872(metal ion binding);GO:0048366(leaf development);GO:0048653(anther development);GO:200…	-	[K]Transcription	-	1	2178-2198	Y	902.352	192.816	0.0018846	0.00174335	up	2.22646	2189	58	29	10	5	0	0	0.012331	0.0118027
osa-miR2919	AAGGGGGGGGGGGGAAAGA	novel.45159	-	GO:0003700(transcription factor activity, sequence-specific DNA binding);GO:0005634(nucleus);GO:0005886(plasma membrane);GO:0006351(transcription, DNA-templated);GO:0006355(regulation of transcription, DNA-templated);GO:0044212(transcription regulatory region DNA binding);GO:0046872(metal ion binding)	-	[S]Function unknown	-	3	107-126	Y	62.2312	0	3.7274e-05	4.86823e-07	up	-	117	2	2			2		1
osa-miR1432-5p	ATCAGGAGAGATGACACCGAC	novel.45183	hypothetical protein	GO:0005388(calcium-transporting ATPase activity);GO:0005887(integral component of plasma membrane);GO:0043231(intracellular membrane-bounded organelle)	ko00190(Oxidative phosphorylation)	[P]Inorganic ion transport and metabolism	-	3	411-431	Y	186.693	0	9.1575e-13	4.18031e-20	up	-	422	6	6			2		0.635583
osa-miR156l-5p	CGACAGAAGAGAGTGAGCATA	novel.45317	-	GO:0003677(DNA binding);GO:0003700(transcription factor activity, sequence-specific DNA binding);GO:0005634(nucleus);GO:0006351(transcription, DNA-templated);GO:0006355(regulation of transcription, DNA-templated);GO:0046872(metal ion binding);GO:0048653(anther development)	-	[S]Function unknown	-	2.5	1405-1425	Y	1586.89	1253.31	0	6.52744e-160	up	0.340468	1416	102	51	65	32.5	2	0	0.998805	0.0533236
osa-miR528-5p	TGGAAGGGGCATGCAGAGGAG	novel.45392	-	GO:0003677(DNA binding);GO:0004842(ubiquitin-protein transferase activity);GO:0005634(nucleus);GO:0008270(zinc ion binding);GO:0016567(protein ubiquitination)	-	[S]Function unknown	-	4	1850-1870	Y	622.312	0	7.1625e-39	1.15573e-65	up	-	1861	40	20			0		0.0614975
osa-miR396a-3p	GTTCAATAAAGCTGTGGGAA	novel.45690	Os08g0566900	GO:0003674(molecular_function);GO:0005739(mitochondrion);GO:0008150(biological_process);GO:0016021(integral component of membrane)	ko04146(Peroxisome)	[S]Function unknown	-	4	608-627	Y	0	19.2816	4.4609e-17	2.00209e-13	down	-	618			1	0.5		4		0.634071
osa-miR5809	TCGTCGCCGGCGACCACAGC	novel.45832	-	GO:0009451(RNA modification);GO:0019239(deaminase activity)	-	[F]Nucleotide transport and metabolism ;[J]Translation, ribosomal structure and biogenesis	-	2.5	37-56	Y	0	77.1265	2.4299e-63	3.44503e-52	down	-	47			2	2		2		0.999988
osa-miR2093-5p	GTGCATTAATTGGAAGAACA	novel.45906	-	GO:0005887(integral component of plasma membrane);GO:0015116(sulfate transmembrane transporter activity)	-	[P]Inorganic ion transport and metabolism	-	4	1730-1749	Y	46.6734	0	0.00035525	1.92405e-05	up	-	1740	3	1.5			2		0.991002
novel_215*	AGTCAAGCCTCCCAGATCTT	novel.45930	-	-	-	-	-	4	4207-4226	Y	31.1156	19.2816	0.0036771	0.00858111	up	0.69041	4217	2	1	1	0.5	2	4	0.970786	0.778642
osa-miR2055	TTTCCTTGGGAAGGTGGTTTC	novel.46281	hypothetical protein	GO:0000398(mRNA splicing, via spliceosome);GO:0003676(nucleic acid binding);GO:0005634(nucleus)	ko03040(Spliceosome)	[S]Function unknown	-	4	1590-1609	Y	0	19.2816	4.4609e-17	2.00209e-13	down	-	1600			1	0.5		4		0.395079
osa-miR2118o	CTCCTGATGCCTCCCAAGCCTA	novel.46403	-	-	-	-	-	4	9-30	Y	2520.36	964.081	4.4276e-19	5.28881e-18	up	1.3864	21	81	81	25	25	0	0	0.0831885	0.0797503
osa-miR2118i	TTCCTAGTGCCTCCCATTCCTA	novel.46418	-	-	-	[S]Function unknown	-	4	1320-1341	Y	1337.97	424.196	0.0075867	0.00898352	up	1.65724	1332	43	43	11	11	0	0	0.0456905	0.0437651
osa-miR2118i	TTCCTAGTGCCTCCCATTCCTA	novel.46426	-	-	-	[S]Function unknown	-	3.5	259-281	Y	5320.76	1195.46	8.9014e-10	4.44903e-10	up	2.15407	271	171	171	31	31	0	0	0.0189076	0.0181002
osa-miR5075	TTCTCCGTCGCCGCCGTCCGC	novel.46965	Os09g0431500	GO:0003700(transcription factor activity, sequence-specific DNA binding);GO:0005515(protein binding);GO:0005634(nucleus);GO:0006352(DNA-templated transcription, initiation);GO:0006355(regulation of transcription, DNA-templated)	ko03022(Basal transcription factors)	[K]Transcription	-	3	225-244	Y	62.2312	0	3.7274e-05	4.86823e-07	up	-	235	4	2			2		1
osa-miR5075	TTCTCCGTCGCCGCCGTCCGC	novel.46983	pathogenesis-related genes transcriptional activator PTI6-like	GO:0009620(response to fungus)	ko04626(Plant-pathogen interaction)	[K]Transcription	-	3	172-191	Y	93.3467	38.5633	0.029665	0.033216	up	1.27537	182	6	3	2	1	2	3	1	0.999644
osa-miR5534a	TGACGACAACAGCTAGAATGG	novel.47012	Similar to Choline/ethanolamine kinase.	GO:0004305(ethanolamine kinase activity);GO:0005524(ATP binding);GO:0005737(cytoplasm);GO:0006646(phosphatidylethanolamine biosynthetic process);GO:0009793(embryo development ending in seed dormancy);GO:0016301(kinase activity);GO:0016310(phosphorylation);GO:0016773(phosphotransferase activity, alcohol group as acceptor)	ko00564(Glycerophospholipid metabolism)	[M]Cell wall/membrane/envelope biogenesis	-	4	1458-1477	Y	31.1156	0	0.0035463	0.000770973	up	-	1468	2	1			2		0.935942
novel_176*	CCATATAATCATCTCTCACT	novel.47101	-	-	-	[K]Transcription	-	4	919-938	Y	342.271	154.253	1.8549e-07	7.42808e-07	up	1.14984	929	11	11	4	4	2	2	0.980271	0.922941
osa-miR5075	TTCTCCGTCGCCGCCGTCCGC	novel.47276	NAD(P)-linked oxidoreductase superfamily protein	GO:0003700(transcription factor activity, sequence-specific DNA binding);GO:0005634(nucleus);GO:0006351(transcription, DNA-templated);GO:0006355(regulation of transcription, DNA-templated);GO:0009737(response to abscisic acid);GO:0009738(abscisic acid-activated signaling pathway);GO:0009787(regulation of abscisic acid-activated signaling pathway);GO:0042803(protein homodimerization activity);GO:0…	ko00750(Vitamin B6 metabolism)	[K]Transcription	-	4	804-824	Y	0	38.5633	1.5118e-32	8.60111e-27	down	-	815			4	1		2		1
osa-miR414	TCATCCTCATCATCATCGTCC	novel.47382	Os09g0481200	GO:0009507(chloroplast);GO:0009522(photosystem I);GO:0009534(chloroplast thylakoid);GO:0009535(chloroplast thylakoid membrane);GO:0009579(thylakoid);GO:0009773(photosynthetic electron transport in photosystem I);GO:0009780(photosynthetic NADP+ reduction);GO:0009941(chloroplast envelope);GO:0015979(photosynthesis);GO:0016020(membrane);GO:0016021(integral component of membrane);GO:0016168(chlorophy…	ko00195(Photosynthesis)	[S]Function unknown	-	4	1063-1083	Y	15.5578	0	0.03922	0.0318336	up	-	1074	1	0.5			4		1
osa-miR2925	TGGCGGCCGCGGGCTTCGT	novel.47429	-	-	-	-	-	4	189-207	Y	435.618	539.886	0	1.76948e-117	down	-0.30959	198	14	14	14	14	3	3	0.999972	0.999769
osa-miR529b	AGAAGAGAGAGAGTACAGCTT	novel.47465	-	GO:0003677(DNA binding);GO:0003700(transcription factor activity, sequence-specific DNA binding);GO:0005634(nucleus);GO:0005737(cytoplasm);GO:0006351(transcription, DNA-templated);GO:0006355(regulation of transcription, DNA-templated);GO:0010228(vegetative to reproductive phase transition of meristem);GO:0046872(metal ion binding);GO:0048366(leaf development);GO:0048653(anther development);GO:200…	-	[K]Transcription	-	1.5	855-875	Y	62.2312	0	3.7274e-05	4.86823e-07	up	-	866	4	2			2		0.739706
osa-miR5075	TTCTCCGTCGCCGCCGTCCGC	novel.47591	Os09g0505700	GO:0004750(ribulose-phosphate 3-epimerase activity);GO:0005829(cytosol);GO:0009052(pentose-phosphate shunt, non-oxidative branch);GO:0019323(pentose catabolic process);GO:0044262(cellular carbohydrate metabolic process);GO:0046872(metal ion binding)	ko01200(Carbon metabolism);ko01230(Biosynthesis of amino acids);ko00030(Pentose phosphate pathway);ko00040(Pentose and glucuronate interconversions);ko00710(Carbon fixation in photosynthetic organisms)	[G]Carbohydrate transport and metabolism	-	4	72-91	Y	31.1156	0	0.0035463	0.000770973	up	-	82	2	1			3		1
novel_176*	CCATATAATCATCTCTCACT	novel.47608	hypothetical protein	GO:0000228(nuclear chromosome);GO:0005634(nucleus);GO:0007129(synapsis);GO:0009554(megasporogenesis);GO:0009556(microsporogenesis)	ko00970(Aminoacyl-tRNA biosynthesis)	[S]Function unknown	-	4	804-822	Y	15.5578	0	0.03922	0.0318336	up	-	813	1	0.5			4		0.938841
osa-miR529b	AGAAGAGAGAGAGTACAGCTT	novel.47612	-	GO:0003677(DNA binding);GO:0003700(transcription factor activity, sequence-specific DNA binding);GO:0005634(nucleus);GO:0006351(transcription, DNA-templated);GO:0006355(regulation of transcription, DNA-templated);GO:0046872(metal ion binding);GO:0048653(anther development)	-	[S]Function unknown	-	3.5	1488-1508	Y	186.693	0	9.1575e-13	4.18031e-20	up	-	1499	12	6			2		0.99541
osa-miR2919	AAGGGGGGGGGGGGAAAGA	novel.47773	-	GO:0005515(protein binding);GO:0005634(nucleus);GO:0009611(response to wounding);GO:0016567(protein ubiquitination);GO:0030246(carbohydrate binding)	-	[S]Function unknown	-	3.5	76-94	Y	62.2312	0	3.7274e-05	4.86823e-07	up	-	85	2	2			2		1
osa-miR1860-3p	ATCTGGAAGCTAGGTTTTCTCT	novel.47834	-	GO:0003674(molecular_function);GO:0005634(nucleus);GO:0008150(biological_process)	-	[S]Function unknown	-	3.5	516-537	Y	62.2312	115.69	1.7867e-45	6.31925e-36	down	-0.894552	528	2	2	3	3	2	2	0.361509	0.253929
osa-miR159c	ATTGGATTGAAGGGAGCTCCA	novel.47895	-	-	-	-	-	4	1137-1157	Y	1711.36	115.69	6.5279e-56	4.27823e-71	up	3.88681	1148	55	55	3	3	0	2	0.0296172	0.900427
osa-miR1432-3p	CAGGTGTCATCTCCCCTGAAC	novel.47915	beta-galactosidase	GO:0004565(beta-galactosidase activity);GO:0005618(cell wall);GO:0005773(vacuole)	ko00052(Galactose metabolism);ko00600(Sphingolipid metabolism);ko00531(Glycosaminoglycan degradation);ko00604(Glycosphingolipid biosynthesis - ganglio series);ko00511(Other glycan degradation)	[G]Carbohydrate transport and metabolism	-	4	2406-2426	Y	0	19.2816	4.4609e-17	2.00209e-13	down	-	2417			1	0.5		4		0.488399
osa-miR414	TCATCCTCATCATCATCGTCC	novel.48080	-	-	-	[S]Function unknown	-	0.5	666-686	Y	31.1156	134.971	1.2579e-78	1.43714e-60	down	-2.11694	677	2	1	7	3.5	3	3	0.170013	0.138293
osa-miR399e	TGCCAAAGGAGATTTGCCCAG	novel.48156	31 kDa ribonucleoprotein	GO:0000166(nucleotide binding);GO:0003723(RNA binding);GO:0006396(RNA processing);GO:0006397(mRNA processing);GO:0008266(poly(U) RNA binding);GO:0009451(RNA modification);GO:0009507(chloroplast);GO:0009535(chloroplast thylakoid membrane);GO:0009570(chloroplast stroma);GO:0009579(thylakoid);GO:0009631(cold acclimation);GO:0009941(chloroplast envelope);GO:0016553(base conversion or substitution edi…	ko03040(Spliceosome)	[S]Function unknown	-	4	639-658	Y	15.5578	0	0.03922	0.0318336	up	-	649	1	0.5			4		0.672972
osa-miR2873b	TTGGACTTGAGATTTGGTATG	novel.48187	cAMP-regulated phosphoprotein 21-like	GO:0003676(nucleic acid binding);GO:0005737(cytoplasm);GO:0008150(biological_process)	ko03010(Ribosome)	[S]Function unknown	-	4	1802-1822	Y	15.5578	0	0.03922	0.0318336	up	-	1813	1	0.5			4		0.858576
osa-miR2118i	TTCCTAGTGCCTCCCATTCCTA	novel.4866	-	-	-	-	-	4	111-132	Y	3920.56	385.633	6.1871e-89	4.63747e-107	up	3.34576	123	126	126	10	10	0	2	0.0456905	0.972359
osa-miR397b	TTATTGAGTGCAGCGTTGATG	novel.5183	L-ascorbate oxidase-like	GO:0005507(copper ion binding);GO:0009809(lignin biosynthetic process);GO:0016722(oxidoreductase activity, oxidizing metal ions)	ko00053(Ascorbate and aldarate metabolism)	[Q]Secondary metabolites biosynthesis, transport and catabolism	-	2	662-682	Y	280.04	0	2.1732e-18	9.63185e-30	up	-	673	18	9			0		0.0104438
osa-miR160f-3p	GCATTGAGGGAGTCATGCAGG	novel.5260	fructokinase-1-like	GO:0005515(protein binding);GO:0005634(nucleus);GO:0005737(cytoplasm);GO:0009295(nucleoid);GO:0009507(chloroplast);GO:0009658(chloroplast organization);GO:0016301(kinase activity);GO:0016310(phosphorylation);GO:0016773(phosphotransferase activity, alcohol group as acceptor);GO:0042644(chloroplast nucleoid);GO:0042793(transcription from plastid promoter)	ko00051(Fructose and mannose metabolism);ko00500(Starch and sucrose metabolism);ko00520(Amino sugar and nucleotide sugar metabolism)	[G]Carbohydrate transport and metabolism	-	3.5	937-956	Y	31.1156	0	0.0035463	0.000770973	up	-	947	2	1			2		0.592329
osa-miR2925	TGGCGGCCGCGGGCTTCGT	novel.5269	salt-inducible putative protein serine/threonine/tyrosine kinase	GO:0005315(inorganic phosphate transmembrane transporter activity);GO:0009536(plastid);GO:0016021(integral component of membrane);GO:0098656(anion transmembrane transport)	ko04626(Plant-pathogen interaction)	[G]Carbohydrate transport and metabolism	-	4	3958-3975	Y	31.1156	19.2816	0.0036771	0.00858111	up	0.69041	3966	2	1	1	0.5	2	4	1	1
osa-miR531b	CTCGCCGGGGCTGCGTGCCG	novel.5275	-	-	-	[S]Function unknown	-	4	337-355	Y	15.5578	0	0.03922	0.0318336	up	-	346	1	0.5			4		1
osa-miR399j	TGCCAAAGGAGAGTTGCCCTA	novel.5441	-	GO:0003674(molecular_function);GO:0008150(biological_process)	-	[S]Function unknown	-	4	560-579	Y	31.1156	0	0.0035463	0.000770973	up	-	570	2	1			2		0.986677
osa-miR528-5p	TGGAAGGGGCATGCAGAGGAG	novel.5569	pentatricopeptide repeat-containing protein At2g04860	GO:0005739(mitochondrion);GO:0008270(zinc ion binding);GO:0009451(RNA modification)	ko00500(Starch and sucrose metabolism)	[S]Function unknown	-	4	32-51	Y	217.809	0	1.2106e-14	1.80705e-23	up	-	42	7	7			1		0.0312401
osa-miR2275a	TTTGGTTTCCTCCAATATCTCA	novel.5664	-	GO:0004252(serine-type endopeptidase activity);GO:0006508(proteolysis);GO:0016021(integral component of membrane)	-	[S]Function unknown	-	4	250-270	Y	31.1156	0	0.0035463	0.000770973	up	-	262	2	1			2		0.993924
novel_110	TTGAACAAACTAAGGAGAGCT	novel.5762	hypothetical protein	GO:0003712(transcription cofactor activity);GO:0004402(histone acetyltransferase activity);GO:0005515(protein binding);GO:0005516(calmodulin binding);GO:0005634(nucleus);GO:0005737(cytoplasm);GO:0006355(regulation of transcription, DNA-templated);GO:0007623(circadian rhythm);GO:0008270(zinc ion binding);GO:0009409(response to cold);GO:0009553(embryo sac development);GO:0009555(pollen development)…	ko00903(Limonene and pinene degradation);ko00945(Stilbenoid, diarylheptanoid and gingerol biosynthesis)	[B]Chromatin structure and dynamics ;[K]Transcription	-	3.5	1217-1238	Y	0	38.5633	1.5118e-32	8.60111e-27	down	-	1229			2	1		3		0.156422
osa-miR1439	TTTTGGAACGGAGTGAGTATT	novel.5830	-	-	-	-	-	4	1647-1667	Y	15.5578	0	0.03922	0.0318336	up	-	1658	1	0.5			4		1
osa-miR394	TTGGCATTCTGTCCACCTCC	novel.5935	-	GO:0004842(ubiquitin-protein transferase activity);GO:0010305(leaf vascular tissue pattern formation);GO:0010928(regulation of auxin mediated signaling pathway);GO:0019005(SCF ubiquitin ligase complex);GO:0031146(SCF-dependent proteasomal ubiquitin-dependent protein catabolic process);GO:0060776(simple leaf morphogenesis)	-	[S]Function unknown	-	0	1177-1196	Y	2629.27	424.196	2.2125e-24	1.10515e-26	up	2.63186	1187	169	84.5	22	11	0	0	0.0212458	0.0203395
osa-miR414	TCATCCTCATCATCATCGTCC	novel.5998	-	GO:0001106(RNA polymerase II transcription corepressor activity);GO:0003682(chromatin binding);GO:0005665(DNA-directed RNA polymerase II, core complex);GO:0010923(negative regulation of phosphatase activity);GO:0019212(phosphatase inhibitor activity)	-	[S]Function unknown	-	4	688-708	Y	0	19.2816	4.4609e-17	2.00209e-13	down	-	699			1	0.5		4		1
osa-miR5833	TCCTCCTCGGGCTCATCGGGC	novel.6062	peroxisomal nicotinamide adenine dinucleotide carrier-like	GO:0003735(structural constituent of ribosome);GO:0006412(translation)	ko04146(Peroxisome)	[S]Function unknown	-	3.5	69-90	Y	15.5578	0	0.03922	0.0318336	up	-	81	1	0.5			4		0.988562
osa-miR414	TCATCCTCATCATCATCGTCC	novel.6655	-	-	-	-	-	3	262-282	Y	62.2312	0	3.7274e-05	4.86823e-07	up	-	273	2	2			2		1
osa-miR812q	ACGTTGGGTACGAATATCTACGGC	novel.6669	-	GO:0003674(molecular_function);GO:0008150(biological_process);GO:0016021(integral component of membrane)	-	[S]Function unknown	-	3.5	4015-4038	Y	46.6734	0	0.00035525	1.92405e-05	up	-	4029	3	1.5			2		0.833805
osa-miR1426	AGAATCTTGATGATGATTAAA	novel.6801	Os08g0492100	GO:0000245(spliceosomal complex assembly);GO:0015030(Cajal body)	ko03040(Spliceosome)	[S]Function unknown	-	4	1059-1078	Y	134.834	64.2721	0.00020047	0.000504853	up	1.06892	1070	13	4.33333	5	1.66667	2	2	0.95674	0.871335
novel_117*	ATCAAAGTGAACATGCCCTT	novel.6930	Os10g0182000	GO:0000049(tRNA binding);GO:0004813(alanine-tRNA ligase activity);GO:0005739(mitochondrion);GO:0005829(cytosol);GO:0006400(tRNA modification);GO:0006419(alanyl-tRNA aminoacylation);GO:0009507(chloroplast);GO:0016597(amino acid binding)	ko00970(Aminoacyl-tRNA biosynthesis)	[J]Translation, ribosomal structure and biogenesis	-	4	1150-1170	Y	15.5578	19.2816	1.1086e-06	2.16348e-05	down	-0.30959	1161	1	0.5	1	0.5	4	4	0.979999	0.904223
osa-miR2907a	GGCAGCCGAGCGAGGGCCTCGG	novel.7523	-	GO:0005886(plasma membrane);GO:0010929(positive regulation of auxin mediated signaling pathway);GO:0060918(auxin transport)	-	[S]Function unknown	-	4	3114-3134	Y	0	38.5633	1.5118e-32	8.60111e-27	down	-	3126			1	1		4		0.634071
osa-miR5809	TCGTCGCCGGCGACCACAGC	novel.7649	glycerol-3-phosphate 2-O-acyltransferase 6-like	GO:0010143(cutin biosynthetic process);GO:0016020(membrane);GO:0016311(dephosphorylation);GO:0016791(phosphatase activity);GO:0090447(glycerol-3-phosphate 2-O-acyltransferase activity)	ko00561(Glycerolipid metabolism);ko00564(Glycerophospholipid metabolism)	[S]Function unknown	-	3.5	1554-1573	Y	31.1156	19.2816	0.0036771	0.00858111	up	0.69041	1564	2	1	1	0.5	3	4	0.999244	1
osa-miR444a-3p.2	TGCAGTTGCTGCCTCAAGCTT	novel.7713	nuclear-pore anchor	GO:0003779(actin binding);GO:0005737(cytoplasm);GO:0005886(plasma membrane)	ko03013(RNA transport)	[S]Function unknown	-	4	4658-4678	Y	62.2312	0	3.7274e-05	4.86823e-07	up	-	4669	2	2			2		0.993924
novel_107*	CCACATGTCAGTGTCGCAA	novel.776	serine/threonine protein phosphatase 2A 57 kDa regulatory subunit B' iota isoform-like	GO:0000159(protein phosphatase type 2A complex);GO:0007165(signal transduction);GO:0008601(protein phosphatase type 2A regulator activity)	ko03015(mRNA surveillance pathway)	[T]Signal transduction mechanisms	-	3.5	1888-1905	Y	0	19.2816	4.4609e-17	2.00209e-13	down	-	1896			1	0.5		4		0.99999
osa-miR3979-5p	TCTCTCTCTCCCTTGAAGGC	novel.7811	-	GO:0003674(molecular_function);GO:0005737(cytoplasm);GO:0006950(response to stress);GO:0016021(integral component of membrane)	-	[T]Signal transduction mechanisms	-	4	726-745	Y	31.1156	0	0.0035463	0.000770973	up	-	736	2	1			2		1
osa-miR166k-5p	GGTTTGTTGTCTGGCTCGAGG	novel.7914	midasin-like	GO:0000027(ribosomal large subunit assembly);GO:0005524(ATP binding);GO:0005730(nucleolus);GO:0005737(cytoplasm);GO:0016020(membrane);GO:0016887(ATPase activity);GO:0045111(intermediate filament cytoskeleton)	ko03008(Ribosome biogenesis in eukaryotes)	[S]Function unknown	-	3.5	15829-15849	Y	31.1156	0	0.0035463	0.000770973	up	-	15840	2	1			2		0.739706
osa-miR1857-3p	TCATGCTCCAAGAAAACCAGG	novel.7953	Os10g0461100	GO:0005509(calcium ion binding);GO:0009507(chloroplast);GO:0009543(chloroplast thylakoid lumen);GO:0009579(thylakoid);GO:0009654(photosystem II oxygen evolving complex);GO:0015979(photosynthesis);GO:0019898(extrinsic component of membrane);GO:0030095(chloroplast photosystem II);GO:0031977(thylakoid lumen)	ko00195(Photosynthesis)	[S]Function unknown	-	4	678-697	Y	10.3719	0	0.092276	0.13274	up	-	689	1	0.333333			4		0.812985
osa-miR166g-3p	TCGGACCAGGCTTCATTCCTC	novel.804	-	GO:0003674(molecular_function);GO:0005575(cellular_component);GO:0008150(biological_process)	-	[S]Function unknown	-	4	866-887	Y	746.774	424.196	8.3052e-35	8.85603e-31	up	0.815941	878	24	24	11	11	0	0	0.00333494	0.00319144
osa-miR160f-5p	TGCCTGGCTCCCTGAATGCCA	novel.8102	auxin response factor 11	GO:0003677(DNA binding);GO:0003700(transcription factor activity, sequence-specific DNA binding);GO:0005634(nucleus);GO:0006351(transcription, DNA-templated);GO:0006355(regulation of transcription, DNA-templated);GO:0007389(pattern specification process);GO:0009733(response to auxin);GO:0009734(auxin-activated signaling pathway);GO:0035198(miRNA binding);GO:0048829(root cap development);GO:005130…	ko04075(Plant hormone signal transduction)	[K]Transcription	-	2	2404-2424	Y	83685.4	11800.4	0	0	up	2.82614	2415	5379	2689.5	612	306	0	0	0.0411255	0.0393884
osa-miR1857-3p	TCATGCTCCAAGAAAACCAGG	novel.8282	Os10g0497800	GO:0004656(procollagen-proline 4-dioxygenase activity);GO:0005506(iron ion binding);GO:0005739(mitochondrion);GO:0005768(endosome);GO:0005789(endoplasmic reticulum membrane);GO:0005794(Golgi apparatus);GO:0005802(trans-Golgi network);GO:0016021(integral component of membrane);GO:0016706(oxidoreductase activity, acting on paired donors, with incorporation or reduction of molecular oxygen, 2-oxoglu…	ko00330(Arginine and proline metabolism)	[S]Function unknown	-	4	1016-1035	Y	0	19.2816	4.4609e-17	2.00209e-13	down	-	1026			1	0.5		4		0.634071
novel_196*	CACATGTCAGTGACTCAACT	novel.8287	bifunctional epoxide hydrolase 2-like	GO:0016787(hydrolase activity)	ko00590(Arachidonic acid metabolism);ko04146(Peroxisome)	[S]Function unknown	-	3	1315-1333	Y	0	19.2816	4.4609e-17	2.00209e-13	down	-	1324			1	0.5		4		0.906489
osa-miR531b	CTCGCCGGGGCTGCGTGCCG	novel.8307	-	GO:0009611(response to wounding)	-	[S]Function unknown	-	4	1185-1203	Y	0	57.8449	5.8889e-48	1.7215e-39	down	-	1195			3	1.5		2		1
osa-miR395t	GTGAAGTGTTTGGGGAAACTC	novel.8339	-	GO:0012505(endomembrane system);GO:0016020(membrane);GO:0020037(heme binding)	-	[S]Function unknown	-	4	1699-1720	Y	62.2312	231.38	0	3.65081e-97	down	-1.89455	1711	4	2	12	6	3	2	0.372406	0.922941
osa-miR159a.2	TTGCATGCCCCAGGAGCTGCA	novel.8442	-	GO:0003700(transcription factor activity, sequence-specific DNA binding);GO:0005634(nucleus);GO:0006355(regulation of transcription, DNA-templated);GO:0010192(mucilage biosynthetic process);GO:0044212(transcription regulatory region DNA binding)	-	[K]Transcription	-	3.5	436-456	Y	264.482	38.5633	0.00021193	0.000148303	up	2.77787	447	17	8.5	2	1	2	3	0.739706	0.119775
osa-miR5338	TGAAGCTTCAGTTGGTTGTAT	novel.8501	shaggy-related protein kinase eta-like	GO:0004674(protein serine/threonine kinase activity);GO:0005524(ATP binding);GO:0005634(nucleus);GO:0005829(cytosol);GO:0009741(response to brassinosteroid);GO:0016301(kinase activity);GO:0046777(protein autophosphorylation)	ko04075(Plant hormone signal transduction)	[T]Signal transduction mechanisms	-	3	1064-1085	Y	124.462	0	5.4801e-09	1.38249e-13	up	-	1076	4	4			2		0.635583
osa-miR171c-5p	GGATATTGGTGCGGTTCAATC	novel.8685	-	-	-	-	-	3	376-396	Y	124.462	0	5.4801e-09	1.38249e-13	up	-	387	4	4			2		0.998586
osa-miR5809	TCGTCGCCGGCGACCACAGC	novel.9212	-	GO:0005515(protein binding);GO:0005737(cytoplasm);GO:0009908(flower development);GO:0016567(protein ubiquitination)	-	[S]Function unknown	-	3	748-768	Y	466.734	4948.95	0	0	down	-3.40645	759	45	15	385	128.333	0	0	0.340722	0.328778
osa-miR810a	TCATAAGCCCACCACATGTGG	novel.9303	serine/threonine-protein kinase PBS1-like	GO:0004674(protein serine/threonine kinase activity);GO:0005524(ATP binding);GO:0005886(plasma membrane);GO:0006468(protein phosphorylation);GO:0016301(kinase activity)	ko04626(Plant-pathogen interaction)	[T]Signal transduction mechanisms	-	4	2115-2135	Y	0	38.5633	1.5118e-32	8.60111e-27	down	-	2126			2	1		2		0.641301
osa-miR5075	TTCTCCGTCGCCGCCGTCCGC	novel.946	-	-	-	[S]Function unknown	-	4	135-154	Y	31.1156	0	0.0035463	0.000770973	up	-	145	1	1			4		1
osa-miR159a.1	TTTGGATTGAAGGGAGCTCTG	novel.9573	-	GO:0005096(GTPase activator activity);GO:0007165(signal transduction);GO:0009507(chloroplast)	-	[S]Function unknown	-	4	118-138	Y	140.02	0	6.1841e-10	3.70982e-15	up	-	129	9	4.5			2		0.993924
novel_198*	ATAAGATCAGAACATACA	novel.9577	signal recognition particle 54 kDa protein	GO:0003729(mRNA binding);GO:0003924(GTPase activity);GO:0005048(signal sequence binding);GO:0005515(protein binding);GO:0005525(GTP binding);GO:0005737(cytoplasm);GO:0005786(signal recognition particle, endoplasmic reticulum targeting);GO:0006614(SRP-dependent cotranslational protein targeting to membrane);GO:0006617(SRP-dependent cotranslational protein targeting to membrane, signal sequence rec…	ko03060(Protein export)	[U]Intracellular trafficking, secretion, and vesicular transport	-	2.5	465-482	Y	62.2312	0	3.7274e-05	4.86823e-07	up	-	473	4	2			2		0.999611
novel_100*	TTTTGTTCAAAAAGTGCCGAA	novel.9741	-	-	-	-	-	3.5	109-128	Y	77.7889	19.2816	0.70137	0.712152	up	2.01234	119	5	2.5	1	0.5	2	4	0.932247	0.683025
osa-miR5075	TTCTCCGTCGCCGCCGTCCGC	novel.9859	pto-interacting protein 1-like	GO:0004674(protein serine/threonine kinase activity);GO:0005524(ATP binding);GO:0005886(plasma membrane);GO:0006468(protein phosphorylation);GO:0006950(response to stress);GO:0016301(kinase activity);GO:0016787(hydrolase activity)	ko04626(Plant-pathogen interaction)	[T]Signal transduction mechanisms	-	3.5	111-132	Y	31.1156	0	0.0035463	0.000770973	up	-	123	1	1			4		1
novel_198*	ATAAGATCAGAACATACA	OS01G0110400	Os01g0110400	GO:0003985(acetyl-CoA C-acetyltransferase activity);GO:0005737(cytoplasm);GO:0005777(peroxisome);GO:0005829(cytosol);GO:0005886(plasma membrane);GO:0008299(isoprenoid biosynthetic process);GO:0009793(embryo development ending in seed dormancy);GO:0009846(pollen germination);GO:0009860(pollen tube growth);GO:0016125(sterol metabolic process);GO:0046872(metal ion binding)	ko01200(Carbon metabolism);ko01212(Fatty acid metabolism);ko00620(Pyruvate metabolism);ko00630(Glyoxylate and dicarboxylate metabolism);ko00640(Propanoate metabolism);ko00650(Butanoate metabolism);ko00071(Fatty acid degradation);ko00072(Synthesis and degradation of ketone bodies);ko00280(Valine, leucine and isoleucine degradation);ko00310(Lysine degradation);ko00380(Tryptophan metabolism);ko00900…	[I]Lipid transport and metabolism	-	4	1400-1417	Y	0	19.2816	4.4609e-17	2.00209e-13	down	-	1408			1	0.5		4		1
osa-miR5809	TCGTCGCCGGCGACCACAGC	OS01G0112000	-	-	-	-	-	2.5	435-454	Y	0	38.5633	1.5118e-32	8.60111e-27	down	-	445			1	1		4		0.999401
osa-miR5075	TTCTCCGTCGCCGCCGTCCGC	OS01G0128200	-	GO:0000014(single-stranded DNA endodeoxyribonuclease activity);GO:0003676(nucleic acid binding);GO:0004519(endonuclease activity);GO:0005576(extracellular region);GO:0006308(DNA catabolic process);GO:0043765(T/G mismatch-specific endonuclease activity);GO:0046872(metal ion binding)	-	[S]Function unknown	-	4	179-198	Y	15.5578	0	0.03922	0.0318336	up	-	189	1	0.5			4		1
osa-miR5493	AGCCGGGCTCGGTCGCGCGTG	OS01G0135700	Os01g0135700	GO:0005509(calcium ion binding)	ko04626(Plant-pathogen interaction)	[D]Cell cycle control, cell division, chromosome partitioning ;[T]Signal transduction mechanisms ;[Z]Cytoskeleton	-	4	443-462	Y	93.3467	192.816	7.7478e-80	2.24911e-62	down	-1.04656	453	3	3	5	5	3	2	0.207792	0.722404
osa-miR5809	TCGTCGCCGGCGACCACAGC	OS01G0140100	-	GO:0004190(aspartic-type endopeptidase activity);GO:0006508(proteolysis);GO:0030163(protein catabolic process)	-	[O]Posttranslational modification, protein turnover, chaperones	-	3.5	1344-1364	Y	46.6734	0	0.00035525	1.92405e-05	up	-	1355	3	1.5			2		1
novel_85	CTAGGGAGTACTAGAGTTGAT	OS01G0147900	Os01g0147900	GO:0004807(triose-phosphate isomerase activity);GO:0005829(cytosol);GO:0006094(gluconeogenesis);GO:0006096(glycolytic process);GO:0019563(glycerol catabolic process);GO:0046166(glyceraldehyde-3-phosphate biosynthetic process)	ko01200(Carbon metabolism);ko01230(Biosynthesis of amino acids);ko00010(Glycolysis / Gluconeogenesis);ko00051(Fructose and mannose metabolism);ko00562(Inositol phosphate metabolism);ko00710(Carbon fixation in photosynthetic organisms)	[G]Carbohydrate transport and metabolism	-	4	304-324	Y	62.2312	0	3.7274e-05	4.86823e-07	up	-	315	2	2			3		0.207792
osa-miR2118b	TTCCCGATGCCTCCCATTCCTA	OS01G0149350	putative disease resistance protein At1g50180	GO:0005515(protein binding);GO:0005524(ATP binding);GO:0005576(extracellular region);GO:0006952(defense response);GO:0043531(ADP binding)	ko04626(Plant-pathogen interaction)	[S]Function unknown	-	4	1534-1555	Y	31.1156	0	0.0035463	0.000770973	up	-	1546	2	1			2		0.997229
osa-miR2118b	TTCCCGATGCCTCCCATTCCTA	OS01G0149500	probable disease resistance protein RF9	GO:0005524(ATP binding);GO:0006952(defense response);GO:0043531(ADP binding)	ko04626(Plant-pathogen interaction)	[S]Function unknown	-	4	1963-1984	Y	31.1156	0	0.0035463	0.000770973	up	-	1975	2	1			2		0.997229
osa-miR5809	TCGTCGCCGGCGACCACAGC	OS01G0159200	-	GO:0005886(plasma membrane);GO:0009834(plant-type secondary cell wall biogenesis);GO:0031225(anchored component of membrane)	-	[M]Cell wall/membrane/envelope biogenesis	-	3	388-407	Y	0	115.69	0	2.95947e-78	down	-	398			3	3		2		1
osa-miR818a	AATCCCTTATATTATGGGACGG	OS01G0170500	-	GO:0003674(molecular_function);GO:0005576(extracellular region);GO:0008150(biological_process)	-	[S]Function unknown	-	2.5	1546-1567	Y	77.7889	115.69	1.4409e-38	8.20251e-31	down	-0.572624	1558	5	2.5	6	3	2	2	1	1
novel_107*	CCACATGTCAGTGTCGCAA	OS01G0178400	Similar to Protein phosphatase 2A B'kappa subunit.	GO:0000159(protein phosphatase type 2A complex);GO:0005634(nucleus);GO:0006555(methionine metabolic process);GO:0007165(signal transduction);GO:0008266(poly(U) RNA binding);GO:0008601(protein phosphatase type 2A regulator activity);GO:0010090(trichome morphogenesis);GO:0031348(negative regulation of defense response);GO:0090342(regulation of cell aging)	ko03015(mRNA surveillance pathway)	[T]Signal transduction mechanisms	-	3.5	608-625	Y	0	19.2816	4.4609e-17	2.00209e-13	down	-	616			1	0.5		4		0.99999
novel_89*	ATCAGAATCCTCTGCAGTTGAAGT	OS01G0190300	Os01g0190300	GO:0009733(response to auxin)	ko04075(Plant hormone signal transduction)	[K]Transcription	-	1.5	1508-1531	Y	497.849	462.759	0	1.26595e-74	up	0.105448	1522	16	16	12	12	2	2	0.48981	0.355578
osa-miR5144-3p	TCTCCTCAGCAGCACAAGAAG	OS01G0201900	-	-	-	[S]Function unknown	-	4	1957-1977	Y	77.7889	0	4.0169e-06	1.32791e-08	up	-	1968	5	2.5			2		0.991002
osa-miR5809	TCGTCGCCGGCGACCACAGC	OS01G0203400	-	-	-	-	-	4	351-370	Y	15.5578	173.535	0	7.86537e-96	down	-3.47951	361	1	0.5	9	4.5	4	2	1	1
osa-miR159a.1	TTTGGATTGAAGGGAGCTCTG	OS01G0212500	WAS/WASL-interacting protein family member 1-like	-	ko04144(Endocytosis)	[S]Function unknown	-	3.5	627-647	Y	746.774	154.253	0.0015006	0.00115948	up	2.27537	638	48	24	8	4	1	2	0.017035	0.928382
osa-miR319a-3p.2-3p	TTGGACTGAAGGGTGCTCCC	OS01G0213800	-	GO:0003677(DNA binding);GO:0003700(transcription factor activity, sequence-specific DNA binding);GO:0005515(protein binding);GO:0005634(nucleus);GO:0006351(transcription, DNA-templated);GO:0006355(regulation of transcription, DNA-templated);GO:0009793(embryo development ending in seed dormancy);GO:0009965(leaf morphogenesis);GO:0030154(cell differentiation);GO:0045962(positive regulation of devel…	-	[K]Transcription	-	4	1478-1497	Y	7794.45	2468.05	1.6702e-10	2.86809e-10	up	1.65908	1488	501	250.5	128	64	0	0	0.0360787	0.034551
osa-miR160d-3p	GCGTGCGAGGAGCCAAGCATG	OS01G0225100	-	GO:0003684(damaged DNA binding);GO:0005524(ATP binding);GO:0005634(nucleus);GO:0005737(cytoplasm);GO:0006298(mismatch repair)	-	[S]Function unknown	-	4	453-473	Y	31.1156	0	0.0035463	0.000770973	up	-	464	2	1			2		0.95674
osa-miR5075	TTCTCCGTCGCCGCCGTCCGC	OS01G0233500	uncharacterized LOC100828395	GO:0005515(protein binding);GO:0005634(nucleus);GO:0005737(cytoplasm);GO:0007049(cell cycle);GO:0016538(cyclin-dependent protein serine/threonine kinase regulator activity);GO:0051301(cell division);GO:0051726(regulation of cell cycle)	ko03008(Ribosome biogenesis in eukaryotes)	[D]Cell cycle control, cell division, chromosome partitioning	-	4	167-186	Y	31.1156	0	0.0035463	0.000770973	up	-	177	1	1			4		1
osa-miR1855	AGCACTGGAGTAGCCAAGAGA	OS01G0252100	shaggy-related protein kinase zeta	GO:0004672(protein kinase activity);GO:0004674(protein serine/threonine kinase activity);GO:0005524(ATP binding);GO:0005634(nucleus);GO:0005829(cytosol);GO:0006468(protein phosphorylation);GO:0009651(response to salt stress);GO:0009933(meristem structural organization);GO:0016310(phosphorylation);GO:0042538(hyperosmotic salinity response);GO:1901002(positive regulation of response to salt stress)	ko04075(Plant hormone signal transduction)	[T]Signal transduction mechanisms	-	4	1045-1065	Y	311.156	0	2.9397e-20	3.79978e-33	up	-	1056	10	10			2		0.79201
osa-miR5337b	CTAGAACGGCAAGCAATTTGA	OS01G0254900	Os01g0254900	GO:0000149(SNARE binding);GO:0005484(SNAP receptor activity);GO:0006886(intracellular protein transport);GO:0006906(vesicle fusion);GO:0012505(endomembrane system);GO:0016021(integral component of membrane);GO:0031201(SNARE complex);GO:0048278(vesicle docking)	ko04130(SNARE interactions in vesicular transport);ko04145(Phagosome)	[U]Intracellular trafficking, secretion, and vesicular transport	-	4	813-833	Y	124.462	154.253	3.4415e-43	6.84123e-35	down	-0.30959	824	4	4	4	4	2	2	0.980271	0.922941
osa-miR5075	TTCTCCGTCGCCGCCGTCCGC	OS01G0257100	-	GO:0004871(signal transducer activity);GO:0009506(plasmodesma);GO:0019722(calcium-mediated signaling)	-	[S]Function unknown	-	4	252-271	Y	31.1156	0	0.0035463	0.000770973	up	-	262	1	1			4		1
osa-miR818a	AATCCCTTATATTATGGGACGG	OS01G0264400	-	-	-	-	-	3.5	546-567	Y	62.2312	38.5633	3.9952e-05	8.43155e-05	up	0.69041	558	2	2	1	1	2	4	1	1
osa-miR414	TCATCCTCATCATCATCGTCC	OS01G0273300	-	GO:0003674(molecular_function);GO:0005737(cytoplasm);GO:0008150(biological_process)	-	[S]Function unknown	-	1.5	1239-1259	Y	0	38.5633	1.5118e-32	8.60111e-27	down	-	1250			1	1		4		0.924611
osa-miR5075	TTCTCCGTCGCCGCCGTCCGC	OS01G0303200	-	GO:0003674(molecular_function);GO:0005634(nucleus);GO:0008150(biological_process)	-	[S]Function unknown	-	4	240-260	Y	46.6734	0	0.00035525	1.92405e-05	up	-	251	3	1.5			2		1
osa-miR408-5p	CAGGGATGAGGCAGAGCATGG	OS01G0322700	-	-	-	-	-	4	226-246	Y	31.1156	0	0.0035463	0.000770973	up	-	237	1	1			4		0.938841
osa-miR1437a	TCCGGCGCCGCACTAGGCACTG	OS01G0328400	Os01g0328400	GO:0003735(structural constituent of ribosome);GO:0005622(intracellular);GO:0005634(nucleus);GO:0005794(Golgi apparatus);GO:0006412(translation);GO:0006511(ubiquitin-dependent protein catabolic process);GO:0022627(cytosolic small ribosomal subunit);GO:0042787(protein ubiquitination involved in ubiquitin-dependent protein catabolic process);GO:0046872(metal ion binding)	ko03010(Ribosome)	[J]Translation, ribosomal structure and biogenesis ;[O]Posttranslational modification, protein turnover, chaperones	-	4	471-492	Y	62.2312	231.38	0	3.65081e-97	down	-1.89455	483	4	2	12	6	3	2	0.170013	0.641301
osa-miR414	TCATCCTCATCATCATCGTCC	OS01G0332900	-	-	-	-	-	3.5	2712-2732	Y	46.6734	19.2816	0.12414	0.175473	up	1.27537	2723	3	1.5	1	0.5	3	4	0.996062	1
osa-miR816	GTGACATATTTTACTACAAC	OS01G0338100	Similar to Transcription initiation factor IID, 18kD subunit family protein.	GO:0003677(DNA binding);GO:0003712(transcription cofactor activity);GO:0005669(transcription factor TFIID complex);GO:0006357(regulation of transcription from RNA polymerase II promoter)	ko03022(Basal transcription factors)	[K]Transcription	-	3	277-296	Y	31.1156	19.2816	0.0036771	0.00858111	up	0.69041	287	2	1	1	0.5	2	4	1	1
osa-miR5075	TTCTCCGTCGCCGCCGTCCGC	OS01G0346250	-	-	-	[S]Function unknown	-	3	938-957	Y	31.1156	0	0.0035463	0.000770973	up	-	948	2	1			2		1
osa-miR408-3p	CTGCACTGCCTCTTCCCTGGC	OS01G0378100	Plant peroxidase domain containing protein.	GO:0004601(peroxidase activity);GO:0009505(plant-type cell wall);GO:0009664(plant-type cell wall organization)	ko00940(Phenylpropanoid biosynthesis)	[G]Carbohydrate transport and metabolism	-	4	2479-2499	Y	15.5578	19.2816	1.1086e-06	2.16348e-05	down	-0.30959	2490	1	0.5	1	0.5	4	4	0.95375	0.841671
osa-miR156j-3p	GCTCGCTCCTCTTTCTGTCAGC	OS01G0513900	kinesin-1-like protein PSS1	GO:0003777(microtubule motor activity);GO:0005871(kinesin complex);GO:0007018(microtubule-based movement);GO:0016887(ATPase activity)	ko04144(Endocytosis)	[Z]Cytoskeleton	-	4	2883-2903	Y	0	38.5633	1.5118e-32	8.60111e-27	down	-	2894			2	1		2		0.900427
osa-miR2093-3p	ACATCTTCCAATTAATGCAT	OS01G0521500	-	GO:0005634(nucleus);GO:0006457(protein folding)	-	[O]Posttranslational modification, protein turnover, chaperones	-	2.5	1070-1089	Y	155.578	38.5633	0.58761	0.663468	up	2.01234	1080	5	5	1	1	2	4	0.429253	0.212869
osa-miR2868	TTGGTTTTGTGTAGTAGAAA	OS01G0549200	-	GO:0005515(protein binding);GO:0005524(ATP binding);GO:0005634(nucleus);GO:0006281(DNA repair);GO:0009506(plasmodesma);GO:0009941(chloroplast envelope);GO:0016568(chromatin modification);GO:0016887(ATPase activity);GO:0031935(regulation of chromatin silencing);GO:0042803(protein homodimerization activity);GO:0080188(RNA-directed DNA methylation)	-	[S]Function unknown	-	3	1428-1447	Y	15.5578	0	0.03922	0.0318336	up	-	1438	1	0.5			4		0.762374
osa-miR5518	ATACTCAAACAGGGCATTGCA	OS01G0555300	replication protein A 32 kDa subunit A-like	GO:0003674(molecular_function);GO:0008150(biological_process);GO:0009507(chloroplast);GO:0016021(integral component of membrane)	ko03030(DNA replication);ko03420(Nucleotide excision repair);ko03430(Mismatch repair);ko03440(Homologous recombination)	[S]Function unknown	-	4	389-408	Y	31.1156	0	0.0035463	0.000770973	up	-	400	1	1			4		0.752696
novel_190	CAGCAGAACGAGGTGATC	OS01G0585700	hypothetical protein	GO:0003684(damaged DNA binding);GO:0005634(nucleus);GO:0006289(nucleotide-excision repair);GO:0031461(cullin-RING ubiquitin ligase complex);GO:0043161(proteasome-mediated ubiquitin-dependent protein catabolic process)	ko04120(Ubiquitin mediated proteolysis);ko03420(Nucleotide excision repair)	[T]Signal transduction mechanisms	-	3.5	62-80	Y	15.5578	0	0.03922	0.0318336	up	-	70	1	0.5			4		0.999354
osa-miR3979-3p	CTTCGGGGGAGGAGAGAAGC	OS01G0588700	-	GO:0003674(molecular_function);GO:0005634(nucleus);GO:0008150(biological_process)	-	[S]Function unknown	-	4	137-156	Y	31.1156	0	0.0035463	0.000770973	up	-	147	1	1			4		1
osa-miR167h-3p	AGGTCATGCTGTAGTTTCATC	OS01G0598900	Cytoplasmic tRNA 2-thiolation protein 1.	GO:0000049(tRNA binding);GO:0002098(tRNA wobble uridine modification);GO:0005737(cytoplasm);GO:0016779(nucleotidyltransferase activity);GO:0032447(protein urmylation);GO:0034227(tRNA thio-modification)	ko04122(Sulfur relay system)	[D]Cell cycle control, cell division, chromosome partitioning	-	4	247-266	Y	7.77889	19.2816	2.8086e-10	7.20706e-08	down	-1.30959	257	1	0.25	2	0.5	4	3	0.858576	0.229311
osa-miR2275d	CTTGTTTTTCTCCAATATCTCA	OS01G0600000	Os01g0600000	GO:0000276(mitochondrial proton-transporting ATP synthase complex, coupling factor F(o));GO:0005739(mitochondrion);GO:0015078(hydrogen ion transmembrane transporter activity);GO:0015986(ATP synthesis coupled proton transport);GO:0015992(proton transport)	ko00190(Oxidative phosphorylation)	[I]Lipid transport and metabolism	-	4	134-155	Y	0	38.5633	1.5118e-32	8.60111e-27	down	-	146			1	1		4		0.634071
osa-miR2095-3p	CTTCCATTTATGATAAGTAT	OS01G0622600	Similar to calcium-dependent protein kinase, isoform 2.	GO:0004683(calmodulin-dependent protein kinase activity);GO:0005516(calmodulin binding);GO:0005634(nucleus);GO:0005737(cytoplasm);GO:0009738(abscisic acid-activated signaling pathway);GO:0009931(calcium-dependent protein serine/threonine kinase activity);GO:0018105(peptidyl-serine phosphorylation);GO:0035556(intracellular signal transduction);GO:0046777(protein autophosphorylation)	ko04626(Plant-pathogen interaction)	[T]Signal transduction mechanisms	-	4	1574-1592	Y	46.6734	19.2816	0.12414	0.175473	up	1.27537	1584	3	1.5	1	0.5	3	4	0.278269	0.690522
osa-miR444f	TGCAGTTGTTGCCTCAAGCTT	OS01G0636700	Os01g0636700	GO:0003677(DNA binding);GO:0004386(helicase activity);GO:0005524(ATP binding);GO:0005634(nucleus);GO:0006310(DNA recombination);GO:0045951(positive regulation of mitotic recombination);GO:0046686(response to cadmium ion)	ko03420(Nucleotide excision repair)	[L]Replication, recombination and repair	-	3.5	1411-1431	Y	171.136	0	8.0014e-12	1.57135e-18	up	-	1422	11	5.5			2		0.739706
osa-miR2925	TGGCGGCCGCGGGCTTCGT	OS01G0642200	-	-	-	[S]Function unknown	-	0	152-170	Y	217.809	462.759	0	4.70032e-149	down	-1.0872	161	7	7	12	12	2	2	0.568814	0.422619
novel_34	CTATCGGCAATGACAAGAGT	OS01G0654500	Os01g0654500	GO:0009507(chloroplast)	ko01200(Carbon metabolism);ko01210(2-Oxocarboxylic acid metabolism);ko01230(Biosynthesis of amino acids);ko00020(Citrate cycle (TCA cycle));ko00480(Glutathione metabolism);ko04146(Peroxisome)	[C]Energy production and conversion	-	3	1531-1549	Y	93.3467	0	4.4051e-07	3.38273e-10	up	-	1540	3	3			3		0.112896
osa-miR2919	AAGGGGGGGGGGGGAAAGA	OS01G0660550	-	GO:0005634(nucleus);GO:0005737(cytoplasm);GO:0008408(3'-5' exonuclease activity)	-	[L]Replication, recombination and repair	-	4	768-786	Y	0	19.2816	4.4609e-17	2.00209e-13	down	-	777			1	0.5		4		1
osa-miR159a.1	TTTGGATTGAAGGGAGCTCTG	OS01G0665200	-	GO:0004707(MAP kinase activity);GO:0005515(protein binding);GO:0005524(ATP binding);GO:0005634(nucleus);GO:0007165(signal transduction)	-	[T]Signal transduction mechanisms	-	4	852-873	Y	233.367	57.8449	0.50657	0.568108	up	2.01234	863	15	7.5	3	1.5	2	3	0.993924	0.383521
osa-miR2919	AAGGGGGGGGGGGGAAAGA	OS01G0665300	-	GO:0004721(phosphoprotein phosphatase activity)	-	[K]Transcription	-	4	15-33	Y	31.1156	0	0.0035463	0.000770973	up	-	24	1	1			4		1
novel_198	TATGTTCTGAACTTATTC	OS01G0694200	-	-	-	[S]Function unknown	-	4	1390-1407	Y	15.5578	0	0.03922	0.0318336	up	-	1398	1	0.5			4		1
osa-miR3979-5p	TCTCTCTCTCCCTTGAAGGC	OS01G0717000	Os01g0717000	GO:0004103(choline kinase activity);GO:0005524(ATP binding);GO:0005737(cytoplasm);GO:0016310(phosphorylation)	ko00564(Glycerophospholipid metabolism)	[M]Cell wall/membrane/envelope biogenesis	-	3.5	494-512	Y	31.1156	0	0.0035463	0.000770973	up	-	503	2	1			2		1
osa-miR5809	TCGTCGCCGGCGACCACAGC	OS01G0721000	-	-	-	[S]Function unknown	-	4	830-849	Y	31.1156	0	0.0035463	0.000770973	up	-	840	2	1			2		1
osa-miR5075	TTCTCCGTCGCCGCCGTCCGC	OS01G0746700	Os01g0746700	GO:0016985(mannan endo-1,4-beta-mannosidase activity);GO:0046355(mannan catabolic process)	ko00051(Fructose and mannose metabolism)	[G]Carbohydrate transport and metabolism	-	4	1158-1178	Y	31.1156	38.5633	5.6153e-12	4.3417e-10	down	-0.30959	1169	2	1	2	1	2	2	1	1
osa-miR319a-3p.2-3p	TTGGACTGAAGGGTGCTCCC	OS01G0755500	-	GO:0003677(DNA binding);GO:0003700(transcription factor activity, sequence-specific DNA binding);GO:0005634(nucleus);GO:0006351(transcription, DNA-templated);GO:0006355(regulation of transcription, DNA-templated);GO:0009733(response to auxin);GO:0009965(leaf morphogenesis);GO:0030154(cell differentiation);GO:0045962(positive regulation of development, heterochronic);GO:0048366(leaf development)	-	[S]Function unknown	-	2.5	1236-1254	Y	76886.6	36558	0	0	up	1.07255	1245	2471	2471	948	948	0	0	0.0142145	0.0136061
osa-miR395v	GTGAAGTATTTGGCGGAACTC	OS01G0757400	protein SUPPRESSOR OF K(+) TRANSPORT GROWTH DEFECT 1-like	GO:0005634(nucleus);GO:0008568(microtubule-severing ATPase activity);GO:0031122(cytoplasmic microtubule organization)	ko04144(Endocytosis)	[O]Posttranslational modification, protein turnover, chaperones	-	3.5	481-500	Y	15.5578	0	0.03922	0.0318336	up	-	491	1	0.5			4		0.721234
novel_190	CAGCAGAACGAGGTGATC	OS01G0766200	Similar to RING finger protein 5.	GO:0005634(nucleus);GO:0008270(zinc ion binding);GO:0016021(integral component of membrane)	ko04141(Protein processing in endoplasmic reticulum)	[O]Posttranslational modification, protein turnover, chaperones	-	3.5	747-763	Y	0	57.8449	5.8889e-48	1.7215e-39	down	-	755			3	1.5		2		0.998814
osa-miR2925	TGGCGGCCGCGGGCTTCGT	OS01G0781000	Os01g0781000	GO:0000813(ESCRT I complex);GO:0032403(protein complex binding);GO:0043328(protein targeting to vacuole involved in ubiquitin-dependent protein catabolic process via the multivesicular body sorting pathway)	ko04144(Endocytosis)	[U]Intracellular trafficking, secretion, and vesicular transport	-	3	445-463	Y	93.3467	0	4.4051e-07	3.38273e-10	up	-	454	3	3			2		1
osa-miR2118p	TTCCCGATGCCTCCCATGCCTA	OS01G0786800	-	GO:0003674(molecular_function);GO:0008150(biological_process);GO:0016021(integral component of membrane)	-	[S]Function unknown	-	4	1067-1089	Y	0	77.1265	2.4299e-63	3.44503e-52	down	-	1079			2	2		2		0.964283
osa-miR1858a	GAGAGGAGGACGGAGTGGGGC	OS01G0798100	-	GO:0004364(glutathione transferase activity);GO:0005737(cytoplasm);GO:0006749(glutathione metabolic process)	-	-	-	3.5	2852-2873	Y	93.3467	0	4.4051e-07	3.38273e-10	up	-	2863	3	3			2		0.999999
osa-miR2118p	TTCCCGATGCCTCCCATGCCTA	OS01G0798900	diacylglycerol kinase 5-like	GO:0005524(ATP binding);GO:0005634(nucleus);GO:0006952(defense response);GO:0043531(ADP binding)	ko00561(Glycerolipid metabolism);ko00564(Glycerophospholipid metabolism);ko04070(Phosphatidylinositol signaling system)	[S]Function unknown	-	4	509-530	Y	217.809	77.1265	0.049832	0.0554994	up	1.49777	521	7	7	2	2	0	1	0.0424973	0.0176963
osa-miR159d	ATTGGATTGAAGGGAGCTCCG	OS01G0812000	myb domain protein 30	GO:0003677(DNA binding);GO:0003700(transcription factor activity, sequence-specific DNA binding);GO:0005634(nucleus);GO:0006355(regulation of transcription, DNA-templated);GO:0009723(response to ethylene);GO:0009740(gibberellic acid mediated signaling pathway);GO:0009751(response to salicylic acid);GO:0043068(positive regulation of programmed cell death);GO:0045893(positive regulation of transcri…	ko04626(Plant-pathogen interaction)	[K]Transcription	-	3.5	1257-1277	Y	14313.2	1079.77	0	0	up	3.72855	1268	460	460	28	28	0	2	0.0189076	0.768847
osa-miR414	TCATCCTCATCATCATCGTCC	OS01G0814000	Os01g0814000	GO:0000492(box C/D snoRNP assembly);GO:0005634(nucleus);GO:0030515(snoRNA binding)	ko03015(mRNA surveillance pathway)	[S]Function unknown	-	4	1586-1606	Y	0	77.1265	2.4299e-63	3.44503e-52	down	-	1597			2	2		2		1
osa-miR397a	TCATTGAGTGCAGCGTTGATG	OS01G0842500	L-ascorbate oxidase-like	GO:0005507(copper ion binding);GO:0009809(lignin biosynthetic process);GO:0016722(oxidoreductase activity, oxidizing metal ions)	ko00053(Ascorbate and aldarate metabolism)	[Q]Secondary metabolites biosynthesis, transport and catabolism	-	1	761-781	Y	280.04	0	2.1732e-18	9.63185e-30	up	-	772	18	9			0		0.012331
osa-miR5075	TTCTCCGTCGCCGCCGTCCGC	OS01G0843700	-	GO:0000453(enzyme-directed rRNA 2'-O-methylation);GO:0008650(rRNA (uridine-2'-O-)-methyltransferase activity)	-	[S]Function unknown	-	3.5	372-391	Y	93.3467	0	4.4051e-07	3.38273e-10	up	-	382	3	3			2		1
osa-miR1848	CCTCGCCGGCGCGCGCGTGCA	OS01G0844500	-	GO:0004190(aspartic-type endopeptidase activity);GO:0006508(proteolysis);GO:0030163(protein catabolic process)	-	[O]Posttranslational modification, protein turnover, chaperones	-	3.5	1127-1146	Y	62.2312	77.1265	1.9827e-22	2.89158e-18	down	-0.30959	1137	2	2	2	2	2	2	1	1
osa-miR160f-3p	GCATTGAGGGAGTCATGCAGG	OS01G0851000	fructokinase-1-like	GO:0005515(protein binding);GO:0005634(nucleus);GO:0005737(cytoplasm);GO:0009295(nucleoid);GO:0009507(chloroplast);GO:0009658(chloroplast organization);GO:0016301(kinase activity);GO:0016310(phosphorylation);GO:0016773(phosphotransferase activity, alcohol group as acceptor);GO:0042644(chloroplast nucleoid);GO:0042793(transcription from plastid promoter)	ko00051(Fructose and mannose metabolism);ko00500(Starch and sucrose metabolism);ko00520(Amino sugar and nucleotide sugar metabolism)	[G]Carbohydrate transport and metabolism	-	3.5	937-956	Y	31.1156	0	0.0035463	0.000770973	up	-	947	2	1			2		0.592329
osa-miR2925	TGGCGGCCGCGGGCTTCGT	OS01G0852100	serine/threonine-protein kinase CDL1-like	GO:0005886(plasma membrane)	ko04626(Plant-pathogen interaction)	[T]Signal transduction mechanisms	-	4	1604-1621	Y	31.1156	19.2816	0.0036771	0.00858111	up	0.69041	1612	2	1	1	0.5	2	4	1	1
osa-miR531b	CTCGCCGGGGCTGCGTGCCG	OS01G0852500	-	GO:0003677(DNA binding);GO:0003916(DNA topoisomerase activity);GO:0003918(DNA topoisomerase type II (ATP-hydrolyzing) activity);GO:0005524(ATP binding);GO:0005634(nucleus);GO:0006259(DNA metabolic process);GO:0006261(DNA-dependent DNA replication);GO:0006265(DNA topological change);GO:0006268(DNA unwinding involved in DNA replication);GO:0007059(chromosome segregation);GO:0008094(DNA-dependent AT…	-	[S]Function unknown	-	4	388-406	Y	15.5578	0	0.03922	0.0318336	up	-	397	1	0.5			4		1
osa-miR1320-5p	TGGAACGGAGGAATTTTATAG	OS01G0860400	Os01g0860400	GO:0004568(chitinase activity);GO:0005576(extracellular region);GO:0006032(chitin catabolic process);GO:0008061(chitin binding)	ko00520(Amino sugar and nucleotide sugar metabolism)	[G]Carbohydrate transport and metabolism	-	2.5	1069-1090	Y	0	134.971	0	5.91976e-91	down	-	1081			7	3.5		2		0.306614
osa-miR2055	TTTCCTTGGGAAGGTGGTTTC	OS01G0871200	-	GO:0005634(nucleus)	-	[S]Function unknown	-	4	1481-1501	Y	0	77.1265	2.4299e-63	3.44503e-52	down	-	1492			2	2		2		0.536502
osa-miR399j	TGCCAAAGGAGAGTTGCCCTA	OS01G0871350	-	GO:0003674(molecular_function);GO:0008150(biological_process)	-	[S]Function unknown	-	4	521-540	Y	31.1156	0	0.0035463	0.000770973	up	-	531	2	1			2		0.986677
novel_107*	CCACATGTCAGTGTCGCAA	OS01G0878200	-	-	-	-	-	3.5	890-908	Y	31.1156	0	0.0035463	0.000770973	up	-	899	1	1			4		1
osa-miR2275a	TTTGGTTTCCTCCAATATCTCA	OS01G0895500	-	GO:0004252(serine-type endopeptidase activity);GO:0006508(proteolysis);GO:0016021(integral component of membrane)	-	[S]Function unknown	-	4	204-224	Y	31.1156	0	0.0035463	0.000770973	up	-	216	2	1			2		0.993924
novel_110	TTGAACAAACTAAGGAGAGCT	OS01G0908200	hypothetical protein	GO:0003712(transcription cofactor activity);GO:0004402(histone acetyltransferase activity);GO:0005515(protein binding);GO:0005516(calmodulin binding);GO:0005634(nucleus);GO:0005737(cytoplasm);GO:0006355(regulation of transcription, DNA-templated);GO:0007623(circadian rhythm);GO:0008270(zinc ion binding);GO:0009409(response to cold);GO:0009553(embryo sac development);GO:0009555(pollen development)…	ko00903(Limonene and pinene degradation);ko00945(Stilbenoid, diarylheptanoid and gingerol biosynthesis)	[B]Chromatin structure and dynamics ;[K]Transcription	-	3.5	1274-1295	Y	0	38.5633	1.5118e-32	8.60111e-27	down	-	1286			2	1		3		0.156422
osa-miR398b	TGTGTTCTCAGGTCGCCCCTG	OS01G0916400	-	GO:0000103(sulfate assimilation);GO:0005634(nucleus);GO:0005829(cytosol);GO:0008430(selenium binding);GO:0009506(plasmodesma);GO:0042542(response to hydrogen peroxide);GO:0046686(response to cadmium ion);GO:0071291(cellular response to selenium ion)	-	[S]Function unknown	-	3.5	82-101	Y	311.156	0	2.9397e-20	3.79978e-33	up	-	92	10	10			2		0.592329
osa-miR156k	TGACAGAAGAGAGAGAGCACA	OS01G0922600	-	GO:0003677(DNA binding);GO:0003700(transcription factor activity, sequence-specific DNA binding);GO:0005634(nucleus);GO:0006351(transcription, DNA-templated);GO:0006355(regulation of transcription, DNA-templated);GO:0046872(metal ion binding);GO:0048653(anther development)	-	[S]Function unknown	-	0	619-639	Y	186.693	269.943	1.572e-85	7.46026e-68	down	-0.531982	630	6	6	7	7	2	2	0.999959	0.998627
osa-miR394	TTGGCATTCTGTCCACCTCC	OS01G0923900	-	GO:0004842(ubiquitin-protein transferase activity);GO:0010305(leaf vascular tissue pattern formation);GO:0010928(regulation of auxin mediated signaling pathway);GO:0019005(SCF ubiquitin ligase complex);GO:0031146(SCF-dependent proteasomal ubiquitin-dependent protein catabolic process);GO:0060776(simple leaf morphogenesis)	-	[S]Function unknown	-	0	1159-1178	Y	2629.27	424.196	2.2125e-24	1.10515e-26	up	2.63186	1169	169	84.5	22	11	0	0	0.0212458	0.0203395
osa-miR414	TCATCCTCATCATCATCGTCC	OS01G0928300	-	GO:0001106(RNA polymerase II transcription corepressor activity);GO:0003682(chromatin binding);GO:0005665(DNA-directed RNA polymerase II, core complex);GO:0010923(negative regulation of phosphatase activity);GO:0019212(phosphatase inhibitor activity)	-	[S]Function unknown	-	4	658-678	Y	0	19.2816	4.4609e-17	2.00209e-13	down	-	669			1	0.5		4		1
osa-miR5833	TCCTCCTCGGGCTCATCGGGC	OS01G0930900	Similar to Short chain alcohol dehydrogenase-like.	GO:0005829(cytosol);GO:0016491(oxidoreductase activity);GO:0055114(oxidation-reduction process)	ko00960(Tropane, piperidine and pyridine alkaloid biosynthesis)	[S]Function unknown	-	4	731-752	Y	31.1156	0	0.0035463	0.000770973	up	-	743	1	1			4		0.9993
osa-miR5833	TCCTCCTCGGGCTCATCGGGC	OS01G0934200	peroxisomal nicotinamide adenine dinucleotide carrier-like	GO:0003735(structural constituent of ribosome);GO:0006412(translation)	ko04146(Peroxisome)	[S]Function unknown	-	3.5	69-90	Y	15.5578	0	0.03922	0.0318336	up	-	81	1	0.5			4		0.988562
osa-miR414	TCATCCTCATCATCATCGTCC	OS01G0938900	-	GO:0005634(nucleus);GO:0005794(Golgi apparatus);GO:0005829(cytosol);GO:0009506(plasmodesma);GO:0009651(response to salt stress);GO:0015031(protein transport);GO:0022626(cytosolic ribosome)	-	[K]Transcription	-	3	177-197	Y	155.578	0	7.0181e-11	5.98673e-17	up	-	188	5	5			3		0.932481
osa-miR2093-3p	ACATCTTCCAATTAATGCAT	OS01G0956600	Os01g0956600	GO:0000243(commitment complex);GO:0008187(poly-pyrimidine tract binding);GO:0016607(nuclear speck);GO:0030628(pre-mRNA 3'-splice site binding);GO:0071004(U2-type prespliceosome);GO:0089701(U2AF)	ko03040(Spliceosome)	[S]Function unknown	-	3	1762-1780	Y	103.719	12.8544	0.0060674	0.00470879	up	3.01234	1771	10	3.33333	1	0.333333	2	4	0.780013	0.476006
osa-miR5818	TCGAACTAGAAGGGCCAGGTT	OS01G0970400	Eukaryotic translation initiation factor 4E-1 (eIF4E-1) (eIF-4E-1) (mRNA cap-binding protein) (eIF-4F 25 kDa subunit) (eIF-4F p26 subunit).	GO:0000339(RNA cap binding);GO:0000932(cytoplasmic mRNA processing body);GO:0003723(RNA binding);GO:0003743(translation initiation factor activity);GO:0005515(protein binding);GO:0005634(nucleus);GO:0005730(nucleolus);GO:0005737(cytoplasm);GO:0006413(translational initiation);GO:0006417(regulation of translation);GO:0009615(response to virus);GO:0010494(cytoplasmic stress granule)	ko03013(RNA transport)	[J]Translation, ribosomal structure and biogenesis	-	3.5	228-248	Y	93.3467	0	4.4051e-07	3.38273e-10	up	-	239	3	3			2		0.833805
osa-miR2925	TGGCGGCCGCGGGCTTCGT	OS02G0122900	-	GO:0000179(rRNA (adenine-N6,N6-)-dimethyltransferase activity);GO:0005737(cytoplasm)	-	[J]Translation, ribosomal structure and biogenesis	-	4	164-182	Y	15.5578	0	0.03922	0.0318336	up	-	173	1	0.5			4		1
osa-miR414	TCATCCTCATCATCATCGTCC	OS02G0133300	-	GO:0000775(chromosome, centromeric region);GO:0000785(chromatin);GO:0003682(chromatin binding);GO:0005524(ATP binding);GO:0005634(nucleus);GO:0005737(cytoplasm);GO:0005819(spindle);GO:0006281(DNA repair);GO:0007059(chromosome segregation);GO:0007062(sister chromatid cohesion);GO:0007064(mitotic sister chromatid cohesion);GO:0008278(cohesin complex);GO:0008280(cohesin core heterodimer);GO:0009506(…	-	[D]Cell cycle control, cell division, chromosome partitioning	-	3	334-354	Y	62.2312	38.5633	3.9952e-05	8.43155e-05	up	0.69041	345	4	2	2	1	2	2	1	1
osa-miR156a	TGACAGAAGAGAGTGAGCAC	OS02G0139400	-	GO:0003677(DNA binding);GO:0003700(transcription factor activity, sequence-specific DNA binding);GO:0005634(nucleus);GO:0006351(transcription, DNA-templated);GO:0006355(regulation of transcription, DNA-templated);GO:0044212(transcription regulatory region DNA binding);GO:0046872(metal ion binding);GO:0048510(regulation of timing of transition from vegetative to reproductive phase);GO:0048653(anth…	-	[K]Transcription	-	2	1869-1888	Y	777.889	366.351	3.3921e-18	1.40667e-16	up	1.08634	1879	50	25	19	9.5	2	2	0.954245	0.866536
novel_19	GAAACTGTTTGGCTGAGCTCCAGC	OS02G0144300	-	-	-	-	-	3	1045-1068	Y	23.3367	0	0.011561	0.00833922	up	-	1059	3	0.75			2		1
osa-miR1850.1	TGGAAAGTTGGGAGATTGGGG	OS02G0145500	-	-	-	-	-	2	986-1005	Y	0	19.2816	4.4609e-17	2.00209e-13	down	-	996			2	0.5		3		0.208553
novel_190	CAGCAGAACGAGGTGATC	OS02G0160900	-	GO:0003674(molecular_function);GO:0005634(nucleus);GO:0009611(response to wounding)	-	[S]Function unknown	-	4	331-347	Y	0	154.253	0	1.18394e-103	down	-	339			4	4		2		1
osa-miR2866	TCTAGTTTGTGTTCAGCATC	OS02G0165000	-	GO:0005737(cytoplasm);GO:0008150(biological_process);GO:0008270(zinc ion binding);GO:0016021(integral component of membrane)	-	[O]Posttranslational modification, protein turnover, chaperones	-	4	571-591	Y	0	19.2816	4.4609e-17	2.00209e-13	down	-	582			1	0.5		4		0.904223
osa-miR5488	TGAAGGCGACTGATGATTTCA	OS02G0177600	Similar to 4-coumarate--CoA ligase 1 (4CL 1) (4-coumaroyl-CoA synthase 1) (Clone 4CL14) (Fragment).	GO:0005524(ATP binding);GO:0005634(nucleus);GO:0005737(cytoplasm);GO:0008152(metabolic process);GO:0009411(response to UV);GO:0009611(response to wounding);GO:0009620(response to fungus);GO:0009698(phenylpropanoid metabolic process);GO:0016207(4-coumarate-CoA ligase activity);GO:0016874(ligase activity)	ko00360(Phenylalanine metabolism);ko00130(Ubiquinone and other terpenoid-quinone biosynthesis);ko00940(Phenylpropanoid biosynthesis)	[I]Lipid transport and metabolism ;[Q]Secondary metabolites biosynthesis, transport and catabolism	-	4	1516-1535	Y	62.2312	385.633	0	3.02504e-188	down	-2.63152	1526	2	2	10	10	2	2	0.692014	0.536502
novel_61*	TGGAGCTGTGCCAAACAGGCC	OS02G0180500	Os02g0180500	GO:0004106(chorismate mutase activity);GO:0005829(cytosol);GO:0009073(aromatic amino acid family biosynthetic process);GO:0009507(chloroplast);GO:0046417(chorismate metabolic process)	ko01230(Biosynthesis of amino acids);ko00400(Phenylalanine, tyrosine and tryptophan biosynthesis)	[E]Amino acid transport and metabolism	-	2	1032-1052	Y	62.2312	0	3.7274e-05	4.86823e-07	up	-	1043	2	2			2		0.99939
osa-miR5075	TTCTCCGTCGCCGCCGTCCGC	OS02G0182850	-	-	-	-	-	4	176-195	Y	15.5578	0	0.03922	0.0318336	up	-	186	1	0.5			4		1
osa-miR414	TCATCCTCATCATCATCGTCC	OS02G0184100	-	-	-	-	-	4	472-492	Y	31.1156	154.253	0	1.13683e-71	down	-2.30959	483	1	1	4	4	4	3	1	0.993168
osa-miR818a	AATCCCTTATATTATGGGACGG	OS02G0188201	-	-	-	-	-	0	3881-3902	Y	0	77.1265	2.4299e-63	3.44503e-52	down	-	3893			2	2		2		1
osa-miR5144-3p	TCTCCTCAGCAGCACAAGAAG	OS02G0220400	-	GO:0000977(RNA polymerase II regulatory region sequence-specific DNA binding);GO:0001085(RNA polymerase II transcription factor binding);GO:0001228(transcriptional activator activity, RNA polymerase II transcription regulatory region sequence-specific binding);GO:0003682(chromatin binding);GO:0005634(nucleus);GO:0005667(transcription factor complex);GO:0030154(cell differentiation)	-	[K]Transcription	-	4	1216-1236	Y	15.5578	19.2816	1.1086e-06	2.16348e-05	down	-0.30959	1227	1	0.5	1	0.5	4	4	0.965025	0.866096
osa-miR529a	CTGTACCCTCTCTCTTCTTC	OS02G0223300	Os05g0460600	GO:0004652(polynucleotide adenylyltransferase activity);GO:0005634(nucleus);GO:0006378(mRNA polyadenylation)	ko00740(Riboflavin metabolism)	-	-	4	1104-1123	Y	31.1156	0	0.0035463	0.000770973	up	-	1114	2	1			2		0.999983
osa-miR172d-5p	GCAGCACCATCAAGATTCAC	OS02G0224100	-	GO:0004721(phosphoprotein phosphatase activity);GO:0004722(protein serine/threonine phosphatase activity);GO:0005515(protein binding);GO:0005634(nucleus);GO:0005739(mitochondrion);GO:0005886(plasma membrane);GO:0006470(protein dephosphorylation);GO:0046872(metal ion binding)	-	[T]Signal transduction mechanisms	-	3.5	1852-1870	Y	124.462	539.886	0	3.4099e-237	down	-2.11694	1862	4	4	14	14	2	2	0.99541	0.970259
osa-miR396a-3p	GTTCAATAAAGCTGTGGGAA	OS02G0226000	Os02g0226000	GO:0003674(molecular_function);GO:0005739(mitochondrion);GO:0008150(biological_process);GO:0016021(integral component of membrane)	ko04146(Peroxisome)	[S]Function unknown	-	4	795-814	Y	31.1156	0	0.0035463	0.000770973	up	-	805	1	1			4		0.812985
osa-miR414	TCATCCTCATCATCATCGTCC	OS02G0231600	-	GO:0003674(molecular_function);GO:0005634(nucleus);GO:0008150(biological_process)	-	[S]Function unknown	-	4	1295-1315	Y	0	57.8449	5.8889e-48	1.7215e-39	down	-	1306			3	1.5		2		1
osa-miR5075	TTCTCCGTCGCCGCCGTCCGC	OS02G0246300	-	GO:0005737(cytoplasm);GO:0006457(protein folding);GO:0016272(prefoldin complex);GO:0051087(chaperone binding);GO:0051131(chaperone-mediated protein complex assembly)	-	[S]Function unknown	-	3.5	51-70	Y	15.5578	0	0.03922	0.0318336	up	-	61	1	0.5			4		1
osa-miR2118e	TTCCCAATGCCTCCCATGCCTA	OS02G0258300	-	GO:0003674(molecular_function);GO:0005634(nucleus);GO:0005886(plasma membrane);GO:0008150(biological_process)	-	[S]Function unknown	-	4	133-153	Y	62.2312	0	3.7274e-05	4.86823e-07	up	-	144	2	2			2		0.980271
osa-miR395a	GTGAAGTGCTTGGGGGAACTC	OS02G0265900	3beta-hydroxysteroid-dehydrogenase/decarboxylase isoform 2-like	GO:0005634(nucleus);GO:0005783(endoplasmic reticulum);GO:0005789(endoplasmic reticulum membrane);GO:0005794(Golgi apparatus);GO:0005886(plasma membrane);GO:0071458(integral component of cytoplasmic side of endoplasmic reticulum membrane);GO:0071782(endoplasmic reticulum tubular network);GO:0071786(endoplasmic reticulum tubular network organization)	ko00100(Steroid biosynthesis)	[U]Intracellular trafficking, secretion, and vesicular transport	-	4	322-342	Y	93.3467	424.196	0	2.19046e-189	down	-2.18406	333	3	3	11	11	2	2	0.999147	0.990085
osa-miR1874-3p	TATGGATGGAGGTGTAACCCGATG	OS02G0313500	Similar to Phosphatidylinositol synthase.	GO:0005758(mitochondrial intermembrane space);GO:0009060(aerobic respiration);GO:0033617(mitochondrial respiratory chain complex IV assembly)	ko00562(Inositol phosphate metabolism);ko00564(Glycerophospholipid metabolism);ko04070(Phosphatidylinositol signaling system)	-	-	3	3562-3585	Y	31.1156	0	0.0035463	0.000770973	up	-	3576	2	1			2		0.635583
osa-miR164c	TGGAGAAGCAGGGTACGTGCA	OS02G0436400	Os02g0436400	GO:0008839(4-hydroxy-tetrahydrodipicolinate reductase);GO:0009570(chloroplast stroma);GO:0019877(diaminopimelate biosynthetic process)	ko01230(Biosynthesis of amino acids);ko00300(Lysine biosynthesis);ko00261(Monobactam biosynthesis)	[E]Amino acid transport and metabolism	-	4	1014-1035	Y	31.1156	0	0.0035463	0.000770973	up	-	1026	1	1			4		0.893053
osa-miR5516a	CTCATTGCTTCGGTAGGCTGG	OS02G0456000	-	GO:0000301(retrograde transport, vesicle recycling within Golgi);GO:0006890(retrograde vesicle-mediated transport, Golgi to ER);GO:0007030(Golgi organization);GO:0017119(Golgi transport complex);GO:0048213(Golgi vesicle prefusion complex stabilization)	-	[U]Intracellular trafficking, secretion, and vesicular transport	-	4	1517-1536	Y	0	19.2816	4.4609e-17	2.00209e-13	down	-	1528			1	0.5		4		0.395079
osa-miR1857-5p	TGGTTTTTTTGGAGCATGAGG	OS02G0513000	Os02g0513000	GO:0002221(pattern recognition receptor signaling pathway);GO:0004672(protein kinase activity);GO:0004674(protein serine/threonine kinase activity);GO:0005515(protein binding);GO:0005524(ATP binding);GO:0005886(plasma membrane);GO:0006952(defense response);GO:0009816(defense response to bacterium, incompatible interaction);GO:0016301(kinase activity);GO:0042742(defense response to bacterium);GO:0…	ko04626(Plant-pathogen interaction)	[T]Signal transduction mechanisms	-	4	1528-1548	Y	653.427	231.38	0.00068037	0.000899284	up	1.49777	1539	21	21	6	6	2	2	0.995897	0.972359
osa-miR5075	TTCTCCGTCGCCGCCGTCCGC	OS02G0519300	-	GO:0003674(molecular_function);GO:0005730(nucleolus);GO:0005737(cytoplasm);GO:0010286(heat acclimation);GO:0010369(chromocenter)	-	[S]Function unknown	-	4	140-161	Y	31.1156	0	0.0035463	0.000770973	up	-	152	2	1			2		1
osa-miR2924	CTCGCTTGCTCCGGCCGCCAC	OS02G0520100	-	GO:0005739(mitochondrion);GO:0016787(hydrolase activity);GO:0046872(metal ion binding)	-	[L]Replication, recombination and repair	-	3.5	625-645	Y	15.5578	0	0.03922	0.0318336	up	-	636	1	0.5			4		0.721234
osa-miR5809	TCGTCGCCGGCGACCACAGC	OS02G0540700	ubiquitin-protein ligase	GO:0004842(ubiquitin-protein transferase activity);GO:0005737(cytoplasm);GO:0010200(response to chitin);GO:0016567(protein ubiquitination);GO:0016874(ligase activity)	ko04140(Regulation of autophagy)	[O]Posttranslational modification, protein turnover, chaperones	-	4	438-457	Y	31.1156	115.69	3.0248e-64	1.10464e-49	down	-1.89455	448	1	1	3	3	4	2	1	1
novel_190*	TCGCCTACTCTGCTTGGA	OS02G0555700	phycocyanobilin lyase alpha subunit	GO:0005737(cytoplasm);GO:0006457(protein folding)	ko00196(Photosynthesis - antenna proteins)	[O]Posttranslational modification, protein turnover, chaperones	-	3.5	905-922	Y	15.5578	19.2816	1.1086e-06	2.16348e-05	down	-0.30959	913	1	0.5	1	0.5	4	4	0.999354	0.987775
osa-miR164a	TGGAGAAGCAGGGCACGTGCA	OS02G0579000	NAC domain-containing protein 89-like	GO:0003677(DNA binding);GO:0003700(transcription factor activity, sequence-specific DNA binding);GO:0005634(nucleus);GO:0006351(transcription, DNA-templated);GO:0006355(regulation of transcription, DNA-templated);GO:0007275(multicellular organism development)	ko03018(RNA degradation)	[S]Function unknown	-	3	741-761	Y	466.734	289.224	2.3168e-29	1.44956e-25	up	0.69041	752	30	15	15	7.5	0	2	0.0296172	0.900427
osa-miR444b.1	TGTTGTCTCAAGCTTGCTGCC	OS02G0579600	mitochondrial inner membrane protein OXA1-like	GO:0003677(DNA binding);GO:0003700(transcription factor activity, sequence-specific DNA binding);GO:0005515(protein binding);GO:0005634(nucleus);GO:0006351(transcription, DNA-templated);GO:0006355(regulation of transcription, DNA-templated);GO:0008134(transcription factor binding);GO:0046983(protein dimerization activity)	ko03060(Protein export)	[K]Transcription	-	0	558-578	Y	124.462	0	5.4801e-09	1.38249e-13	up	-	569	8	4			2		0.814078
osa-miR172d-5p	GCAGCACCATCAAGATTCAC	OS02G0582400	-	-	-	[S]Function unknown	-	3.5	671-689	Y	124.462	38.5633	0.49516	0.445511	up	1.69041	681	4	4	1	1	2	4	0.99541	0.899527
novel_149	TCGGCCTCGTGGATGGACCAGG	OS02G0612800	mismatch binding protein Mus3	GO:0005634(nucleus);GO:0005829(cytosol);GO:0008150(biological_process);GO:0009506(plasmodesma)	ko03430(Mismatch repair)	[S]Function unknown	-	4	348-369	Y	93.3467	0	4.4051e-07	3.38273e-10	up	-	360	3	3			2		0.79201
osa-miR160e-5p	TGCCTGGCTCCCTGTATGCCG	OS02G0628600	auxin response factor 7-like	GO:0003677(DNA binding);GO:0003700(transcription factor activity, sequence-specific DNA binding);GO:0005634(nucleus);GO:0006351(transcription, DNA-templated);GO:0006355(regulation of transcription, DNA-templated);GO:0007389(pattern specification process);GO:0009734(auxin-activated signaling pathway);GO:0009738(abscisic acid-activated signaling pathway);GO:0009743(response to carbohydrate);GO:0010…	ko04075(Plant hormone signal transduction)	[K]Transcription	-	1	1400-1420	Y	103096	8998.09	0	0	up	3.51823	1411	3316	3313.33	234	233.333	0	0	0.0424973	0.0407035
osa-miR5075	TTCTCCGTCGCCGCCGTCCGC	OS02G0629000	-	GO:0003674(molecular_function);GO:0005739(mitochondrion);GO:0008150(biological_process)	-	[S]Function unknown	-	3	155-175	Y	31.1156	0	0.0035463	0.000770973	up	-	166	1	1			4		1
osa-miR414	TCATCCTCATCATCATCGTCC	OS02G0631500	Similar to Initiation factor eIF-4 gamma, middle; Up-frameshift suppressor 2.	GO:0003723(RNA binding);GO:0005730(nucleolus);GO:0005737(cytoplasm);GO:0006412(translation);GO:0048471(perinuclear region of cytoplasm)	ko03013(RNA transport);ko03015(mRNA surveillance pathway)	[S]Function unknown	-	2.5	417-437	Y	15.5578	0	0.03922	0.0318336	up	-	428	1	0.5			4		0.999897
novel_198	TATGTTCTGAACTTATTC	OS02G0654700	Pti4	GO:0009620(response to fungus)	ko04626(Plant-pathogen interaction)	[K]Transcription	-	3.5	1049-1066	Y	217.809	308.506	0	2.87391e-76	down	-0.502235	1057	7	7	8	8	2	2	0.999919	0.99787
osa-miR171i-3p	GGATTGAGCCGCGTCAATATC	OS02G0662700	GRAS-family protein	GO:0003700(transcription factor activity, sequence-specific DNA binding);GO:0005634(nucleus);GO:0006355(regulation of transcription, DNA-templated);GO:0030154(cell differentiation);GO:0043565(sequence-specific DNA binding)	ko04075(Plant hormone signal transduction)	[S]Function unknown	-	1.5	905-925	Y	1773.59	231.38	2.7194e-27	4.43062e-31	up	2.93834	916	57	57	6	6	0	2	0.033776	0.928382
osa-miR171a	TGATTGAGCCGCGCCAATATC	OS02G0663100	GRAS-family protein	GO:0003700(transcription factor activity, sequence-specific DNA binding);GO:0005634(nucleus);GO:0006355(regulation of transcription, DNA-templated);GO:0030154(cell differentiation);GO:0043565(sequence-specific DNA binding)	ko04075(Plant hormone signal transduction)	[S]Function unknown	-	0	1523-1543	Y	388.945	0	6.3775e-25	3.38031e-41	up	-	1534	25	12.5			2		0.993573
osa-miR2925	TGGCGGCCGCGGGCTTCGT	OS02G0675750	-	GO:0005768(endosome);GO:0005774(vacuolar membrane);GO:0005802(trans-Golgi network);GO:0008757(S-adenosylmethionine-dependent methyltransferase activity);GO:0032259(methylation)	-	[S]Function unknown	-	4	442-460	Y	31.1156	0	0.0035463	0.000770973	up	-	451	1	1			4		1
osa-miR396e-5p	TCCACAGGCTTTCTTGAACTG	OS02G0678800	-	GO:0005524(ATP binding);GO:0005634(nucleus);GO:0006351(transcription, DNA-templated);GO:0006355(regulation of transcription, DNA-templated);GO:0008285(negative regulation of cell proliferation);GO:0009624(response to nematode);GO:0044212(transcription regulatory region DNA binding);GO:0048364(root development);GO:0048366(leaf development);GO:0061062(regulation of nematode larval development)	-	[K]Transcription	-	1	629-649	Y	2115.86	1002.64	6.4587e-48	1.54237e-43	up	1.07743	640	136	68	52	26	0	0	0.060153	0.0576367
novel_215*	AGTCAAGCCTCCCAGATCTT	OS02G0680500	pentatricopeptide repeat-containing protein	GO:0008270(zinc ion binding);GO:0009507(chloroplast);GO:0031425(chloroplast RNA processing);GO:0031426(polycistronic mRNA processing)	ko00500(Starch and sucrose metabolism)	[S]Function unknown	-	3	1097-1115	Y	124.462	0	5.4801e-09	1.38249e-13	up	-	1107	8	4			2		0.919833
osa-miR5075	TTCTCCGTCGCCGCCGTCCGC	OS02G0686700	-	GO:0003674(molecular_function);GO:0005634(nucleus);GO:0008150(biological_process)	-	-	-	2.5	393-412	Y	31.1156	38.5633	5.6153e-12	4.3417e-10	down	-0.30959	403	1	1	1	1	4	4	0.999954	0.997481
osa-miR414	TCATCCTCATCATCATCGTCC	OS02G0699466	-	-	-	[S]Function unknown	-	3.5	213-233	Y	46.6734	0	0.00035525	1.92405e-05	up	-	224	3	1.5			2		1
osa-miR396a-5p	TTCCACAGCTTTCTTGAACTG	OS02G0701300	probable tocopherol O-methyltransferase	GO:0005634(nucleus);GO:0009739(response to gibberellin);GO:0030912(response to deep water)	ko00130(Ubiquinone and other terpenoid-quinone biosynthesis)	[K]Transcription	-	3	570-591	Y	1882.49	347.069	1.1983e-11	2.41154e-12	up	2.43935	581	121	60.5	18	9	0	0	0.0783632	0.0751161
osa-miR396c-5p	TTCCACAGCTTTCTTGAACTT	OS02G0710500	G-type lectin S-receptor-like serine/threonine-protein kinase CES101	GO:0004674(protein serine/threonine kinase activity);GO:0005886(plasma membrane);GO:0006468(protein phosphorylation);GO:0006952(defense response);GO:0009506(plasmodesma)	ko00520(Amino sugar and nucleotide sugar metabolism)	[T]Signal transduction mechanisms	-	4	1120-1141	Y	0	38.5633	1.5118e-32	8.60111e-27	down	-	1132			1	1		4		0.987175
osa-miR816	GTGACATATTTTACTACAAC	OS02G0711200	-	GO:0005524(ATP binding);GO:0009507(chloroplast);GO:0010287(plastoglobule);GO:0016887(ATPase activity)	-	[P]Inorganic ion transport and metabolism	-	4	1442-1460	Y	15.5578	0	0.03922	0.0318336	up	-	1451	1	0.5			4		1
osa-miR2930	TTCTCTTCTCTCGCGCGTGGCC	OS02G0711400	-	GO:0003674(molecular_function);GO:0005739(mitochondrion);GO:0008150(biological_process)	-	[S]Function unknown	-	3.5	10-31	Y	0	77.1265	2.4299e-63	3.44503e-52	down	-	22			2	2		2		0.690172
novel_107*	CCACATGTCAGTGTCGCAA	OS02G0714200	Os02g0714200	GO:0003872(6-phosphofructokinase activity);GO:0005524(ATP binding);GO:0005737(cytoplasm);GO:0005829(cytosol);GO:0006096(glycolytic process);GO:0010317(pyrophosphate-dependent phosphofructokinase complex, alpha-subunit complex);GO:0015979(photosynthesis);GO:0046872(metal ion binding);GO:0047334(diphosphate-fructose-6-phosphate 1-phosphotransferase activity)	ko00051(Fructose and mannose metabolism)	[G]Carbohydrate transport and metabolism	-	3.5	1993-2012	Y	31.1156	0	0.0035463	0.000770973	up	-	2003	2	1			2		1
osa-miR2925	TGGCGGCCGCGGGCTTCGT	OS02G0726300	cyclic dof factor 1-like	GO:0003677(DNA binding);GO:0003700(transcription factor activity, sequence-specific DNA binding);GO:0005634(nucleus);GO:0006351(transcription, DNA-templated);GO:0006355(regulation of transcription, DNA-templated);GO:0044212(transcription regulatory region DNA binding);GO:0046872(metal ion binding)	ko04712(Circadian rhythm - plant)	[S]Function unknown	-	4	565-583	Y	93.3467	0	4.4051e-07	3.38273e-10	up	-	574	3	3			2		1
osa-miR444d.3	TTGTGGCTTTCTTGCAAGTTG	OS02G0731200	mitochondrial inner membrane protein OXA1-like	GO:0003677(DNA binding);GO:0003700(transcription factor activity, sequence-specific DNA binding);GO:0005515(protein binding);GO:0005634(nucleus);GO:0006351(transcription, DNA-templated);GO:0006355(regulation of transcription, DNA-templated);GO:0008134(transcription factor binding);GO:0046983(protein dimerization activity)	ko03060(Protein export)	[K]Transcription	-	0	634-654	Y	3733.87	269.943	0	8.10793e-145	up	3.78995	645	120	120	7	7	0	0	0.00713269	0.00682634
osa-miR408-3p	CTGCACTGCCTCTTCCCTGGC	OS02G0731400	-	GO:0046658(anchored component of plasma membrane)	-	[S]Function unknown	-	3	94-114	Y	155.578	0	7.0181e-11	5.98673e-17	up	-	105	5	5			2		0.919833
osa-miR408-3p	CTGCACTGCCTCTTCCCTGGC	OS02G0758800	-	GO:0046658(anchored component of plasma membrane)	-	[S]Function unknown	-	4	927-947	Y	186.693	0	9.1575e-13	4.18031e-20	up	-	938	6	6			2		0.986677
osa-miR167h-3p	AGGTCATGCTGTAGTTTCATC	OS02G0762300	Os02g0762300	GO:0000049(tRNA binding);GO:0002098(tRNA wobble uridine modification);GO:0005737(cytoplasm);GO:0016779(nucleotidyltransferase activity);GO:0032447(protein urmylation);GO:0034227(tRNA thio-modification)	ko04122(Sulfur relay system)	[D]Cell cycle control, cell division, chromosome partitioning	-	4	560-579	Y	7.77889	19.2816	2.8086e-10	7.20706e-08	down	-1.30959	570	1	0.25	2	0.5	4	2	0.858576	0.833744
osa-miR5075	TTCTCCGTCGCCGCCGTCCGC	OS02G0764700	ethylene-responsive transcription factor 2	GO:0003677(DNA binding);GO:0003700(transcription factor activity, sequence-specific DNA binding);GO:0005634(nucleus);GO:0006351(transcription, DNA-templated);GO:0006355(regulation of transcription, DNA-templated);GO:0009873(ethylene-activated signaling pathway);GO:0045893(positive regulation of transcription, DNA-templated);GO:0048510(regulation of timing of transition from vegetative to reproduc…	ko04075(Plant hormone signal transduction)	[S]Function unknown	-	4	724-744	Y	62.2312	0	3.7274e-05	4.86823e-07	up	-	735	2	2			2		1
osa-miR169b	CAGCCAAGGATGACTTGCCGG	OS02G0776400	nuclear transcription factor Y subunit A-3	GO:0003677(DNA binding);GO:0003700(transcription factor activity, sequence-specific DNA binding);GO:0005634(nucleus);GO:0006351(transcription, DNA-templated);GO:0006355(regulation of transcription, DNA-templated);GO:0009793(embryo development ending in seed dormancy);GO:0010262(somatic embryogenesis);GO:0016602(CCAAT-binding factor complex);GO:0048316(seed development)	ko00970(Aminoacyl-tRNA biosynthesis)	[K]Transcription	-	3.5	983-1003	Y	31.1156	38.5633	5.6153e-12	4.3417e-10	down	-0.30959	994	1	1	1	1	4	4	0.970187	0.878322
osa-miR396e-5p	TCCACAGGCTTTCTTGAACTG	OS02G0776900	-	GO:0005634(nucleus);GO:0009739(response to gibberellin);GO:0030912(response to deep water)	-	[K]Transcription	-	1	570-590	Y	6378.69	154.253	0	0	up	5.36989	581	205	205	4	4	0	2	0.060153	0.991436
osa-miR172d-5p	GCAGCACCATCAAGATTCAC	OS02G0778700	-	GO:0003674(molecular_function);GO:0005634(nucleus);GO:0005773(vacuole);GO:0008150(biological_process)	-	[S]Function unknown	-	4	810-828	Y	155.578	0	7.0181e-11	5.98673e-17	up	-	820	5	5			2		0.999999
osa-miR5833	TCCTCCTCGGGCTCATCGGGC	OS02G0789600	-	GO:0003674(molecular_function);GO:0005737(cytoplasm)	-	[U]Intracellular trafficking, secretion, and vesicular transport	-	3.5	746-766	Y	155.578	0	7.0181e-11	5.98673e-17	up	-	757	5	5			2		0.998129
novel_198	TATGTTCTGAACTTATTC	OS02G0796500	Os02g0796500	GO:0005634(nucleus)	ko04075(Plant hormone signal transduction)	[K]Transcription	-	2.5	2207-2224	Y	31.1156	0	0.0035463	0.000770973	up	-	2215	1	1			4		0.99626
novel_190	CAGCAGAACGAGGTGATC	OS02G0797500	Os02g0797500	GO:0004069(L-aspartate:2-oxoglutarate aminotransferase activity);GO:0005739(mitochondrion);GO:0030170(pyridoxal phosphate binding);GO:0042802(identical protein binding)	ko01210(2-Oxocarboxylic acid metabolism);ko01230(Biosynthesis of amino acids);ko00250(Alanine, aspartate and glutamate metabolism);ko00270(Cysteine and methionine metabolism);ko00220(Arginine biosynthesis);ko00330(Arginine and proline metabolism);ko00350(Tyrosine metabolism);ko00360(Phenylalanine metabolism);ko00400(Phenylalanine, tyrosine and tryptophan biosynthesis);ko00950(Isoquinoline alkaloi…	[E]Amino acid transport and metabolism	-	4	744-760	Y	15.5578	0	0.03922	0.0318336	up	-	751	1	0.5			4		1
osa-miR396c-5p	TTCCACAGCTTTCTTGAACTT	OS02G0804000	-	-	-	-	-	2.5	423-443	Y	186.693	0	9.1575e-13	4.18031e-20	up	-	434	6	6			2		0.674248
osa-miR2868	TTGGTTTTGTGTAGTAGAAA	OS02G0805400	-	GO:0004842(ubiquitin-protein transferase activity);GO:0031463(Cul3-RING ubiquitin ligase complex)	-	[S]Function unknown	-	4	280-299	Y	0	77.1265	2.4299e-63	3.44503e-52	down	-	290			2	2		2		0.940364
novel_198*	ATAAGATCAGAACATACA	OS02G0819700	-	GO:0005739(mitochondrion);GO:0006457(protein folding);GO:0030150(protein import into mitochondrial matrix);GO:0050821(protein stabilization);GO:0051087(chaperone binding)	-	[S]Function unknown	-	4	788-805	Y	31.1156	0	0.0035463	0.000770973	up	-	796	1	1			4		1
osa-miR5075	TTCTCCGTCGCCGCCGTCCGC	OS02G0828500	hypothetical protein	GO:0005929(cilium);GO:0030991(intraciliary transport particle A);GO:0035721(intraciliary retrograde transport);GO:0060271(cilium morphogenesis);GO:0061512(protein localization to cilium)	ko04626(Plant-pathogen interaction)	[S]Function unknown	-	3	1149-1168	Y	31.1156	0	0.0035463	0.000770973	up	-	1159	1	1			4		1
novel_92*	AGTAGCTACTTCTCATAAAGC	OS02G0829600	-	GO:0003674(molecular_function);GO:0005634(nucleus);GO:0008150(biological_process)	-	[S]Function unknown	-	4	1226-1246	Y	15.5578	0	0.03922	0.0318336	up	-	1237	1	0.5			4		0.938841
osa-miR162a	TCGATAAACCTCTGCATCCAG	OS03G0100300	hypothetical protein	GO:0003755(peptidyl-prolyl cis-trans isomerase activity)	ko03420(Nucleotide excision repair)	[S]Function unknown	-	4	684-703	Y	0	57.8449	5.8889e-48	1.7215e-39	down	-	695			3	1.5		2		0.641301
osa-miR820a	TCGGCCTCGTGGATGGACCAG	OS03G0110800	-	GO:0003677(DNA binding);GO:0003886(DNA (cytosine-5-)-methyltransferase activity);GO:0005515(protein binding);GO:0005634(nucleus);GO:0005654(nucleoplasm);GO:0006306(DNA methylation);GO:0008170(N-methyltransferase activity);GO:0016458(gene silencing);GO:0050832(defense response to fungus);GO:0051567(histone H3-K9 methylation)	-	[L]Replication, recombination and repair	-	2.5	274-294	Y	140.02	0	6.1841e-10	3.70982e-15	up	-	285	9	4.5			2		0.674248
osa-miR414	TCATCCTCATCATCATCGTCC	OS03G0111700	valine--tRNA ligase-like	GO:0004832(valine-tRNA ligase activity);GO:0005829(cytosol);GO:0006438(valyl-tRNA aminoacylation)	ko00970(Aminoacyl-tRNA biosynthesis)	[J]Translation, ribosomal structure and biogenesis	-	3	2907-2927	Y	20.7437	0	0.017273	0.0131814	up	-	2918	2	0.666667			2		1
osa-miR159a.2	TTGCATGCCCCAGGAGCTGCA	OS03G0113500	-	GO:0003677(DNA binding);GO:0003700(transcription factor activity, sequence-specific DNA binding);GO:0005634(nucleus);GO:0006351(transcription, DNA-templated);GO:0006355(regulation of transcription, DNA-templated)	-	[K]Transcription	-	3	2121-2141	Y	15.5578	0	0.03922	0.0318336	up	-	2132	1	0.5			4		0.512531
osa-miR5075	TTCTCCGTCGCCGCCGTCCGC	OS03G0114400	-	GO:0005524(ATP binding);GO:0005886(plasma membrane);GO:0016021(integral component of membrane);GO:0016887(ATPase activity)	-	[O]Posttranslational modification, protein turnover, chaperones	-	4	1440-1459	Y	0	38.5633	1.5118e-32	8.60111e-27	down	-	1451			1	1		4		1
osa-miR528-5p	TGGAAGGGGCATGCAGAGGAG	OS03G0129400	-	-	-	-	-	4	146-166	Y	5569.69	192.816	0	0	up	4.8523	157	179	179	5	5	2	2	0.999424	0.992327
osa-miR1440a	TGCTCAAATACCACTCTCCT	OS03G0145500	-	GO:0003674(molecular_function);GO:0005634(nucleus);GO:0008150(biological_process)	-	[S]Function unknown	-	3	1111-1129	Y	93.3467	0	4.4051e-07	3.38273e-10	up	-	1120	3	3			2		0.396331
osa-miR1848	CCTCGCCGGCGCGCGCGTGCA	OS03G0159900	-	GO:0003674(molecular_function);GO:0005774(vacuolar membrane);GO:0008150(biological_process)	-	[S]Function unknown	-	4	222-241	Y	248.925	462.759	0	1.35751e-137	down	-0.894552	232	8	8	12	12	2	2	1	1
osa-miR5809	TCGTCGCCGGCGACCACAGC	OS03G0161400	-	GO:0005516(calmodulin binding);GO:0005634(nucleus)	-	[S]Function unknown	-	4	883-902	Y	15.5578	0	0.03922	0.0318336	up	-	893	1	0.5			4		1
osa-miR1320-3p	TGTAAAATTCATTCGTTCCAA	OS03G0174600	Os03g0174600	GO:0002143(tRNA wobble position uridine thiolation)	ko04122(Sulfur relay system)	[J]Translation, ribosomal structure and biogenesis	-	3.5	829-850	Y	15.5578	0	0.03922	0.0318336	up	-	841	1	0.5			4		0.797442
osa-miR169r-5p	TAGCCAAGGATGATTTGCCTG	OS03G0174900	nuclear transcription factor Y subunit A-3	GO:0003677(DNA binding);GO:0003700(transcription factor activity, sequence-specific DNA binding);GO:0005634(nucleus);GO:0006351(transcription, DNA-templated);GO:0006355(regulation of transcription, DNA-templated);GO:0016602(CCAAT-binding factor complex)	ko00970(Aminoacyl-tRNA biosynthesis)	[K]Transcription	-	2	992-1013	Y	108.905	154.253	8.5204e-49	8.29997e-39	down	-0.502235	1004	7	3.5	8	4	1	1	0.028462	0.0234613
novel_190	CAGCAGAACGAGGTGATC	OS03G0177300	-	GO:0004842(ubiquitin-protein transferase activity);GO:0005739(mitochondrion);GO:0007005(mitochondrion organization);GO:0008270(zinc ion binding);GO:0009941(chloroplast envelope);GO:0016021(integral component of membrane);GO:0016874(ligase activity)	-	[O]Posttranslational modification, protein turnover, chaperones	-	3.5	1138-1154	Y	15.5578	0	0.03922	0.0318336	up	-	1146	1	0.5			4		0.999354
novel_198*	ATAAGATCAGAACATACA	OS03G0183100	-	GO:0005515(protein binding);GO:0005634(nucleus);GO:0006353(DNA-templated transcription, termination);GO:0009507(chloroplast);GO:0009737(response to abscisic acid);GO:0010239(chloroplast mRNA processing);GO:0019843(rRNA binding);GO:0043621(protein self-association);GO:1901259(chloroplast rRNA processing)	-	[S]Function unknown	-	4	1367-1385	Y	0	57.8449	5.8889e-48	1.7215e-39	down	-	1376			3	1.5		2		1
osa-miR5522	AACAATAGGAATGGGAGGCAT	OS03G0184700	-	GO:0000808(origin recognition complex);GO:0003688(DNA replication origin binding);GO:0005515(protein binding);GO:0005634(nucleus);GO:0006260(DNA replication)	-	[L]Replication, recombination and repair	-	4	1232-1253	Y	62.2312	0	3.7274e-05	4.86823e-07	up	-	1244	4	2			2		0.980271
osa-miR5075	TTCTCCGTCGCCGCCGTCCGC	OS03G0199100	long chain base biosynthesis protein 2d-like isoform X1	GO:0003674(molecular_function);GO:0016021(integral component of membrane)	ko00600(Sphingolipid metabolism)	[S]Function unknown	-	3	807-826	Y	31.1156	0	0.0035463	0.000770973	up	-	817	2	1			2		1
novel_100*	TTTTGTTCAAAAAGTGCCGAA	OS03G0208500	hypothetical protein	GO:0005215(transporter activity);GO:0005634(nucleus);GO:0006811(ion transport);GO:0006875(cellular metal ion homeostasis);GO:0015103(inorganic anion transmembrane transporter activity);GO:0016021(integral component of membrane);GO:0030001(metal ion transport);GO:0046873(metal ion transmembrane transporter activity);GO:0055072(iron ion homeostasis);GO:0098655(cation transmembrane transport)	ko04075(Plant hormone signal transduction)	[P]Inorganic ion transport and metabolism	-	3.5	1613-1634	Y	31.1156	0	0.0035463	0.000770973	up	-	1625	1	1			4		0.852816
osa-miR812a	GACGGACGGTTAAACGTTGGAC	OS03G0227400	hypothetical protein	GO:0004553(hydrolase activity, hydrolyzing O-glycosyl compounds);GO:0030247(polysaccharide binding);GO:0046658(anchored component of plasma membrane)	ko00500(Starch and sucrose metabolism)	[S]Function unknown	-	1.5	1477-1498	Y	62.2312	32.136	0.0028858	0.00526157	up	0.953445	1489	9	2	4	0.833333	2	2	0.867201	0.732385
osa-miR531b	CTCGCCGGGGCTGCGTGCCG	OS03G0237600	uncharacterized LOC101763014	GO:0000910(cytokinesis);GO:0005634(nucleus);GO:0005739(mitochondrion);GO:0005874(microtubule);GO:0007020(microtubule nucleation);GO:0007067(mitotic nuclear division);GO:0008017(microtubule binding);GO:0009524(phragmoplast);GO:0009536(plastid);GO:0009574(preprophase band);GO:0031116(positive regulation of microtubule polymerization)	ko00190(Oxidative phosphorylation)	[S]Function unknown	-	2	125-143	Y	31.1156	0	0.0035463	0.000770973	up	-	134	2	1			2		0.954245
novel_61*	TGGAGCTGTGCCAAACAGGCC	OS03G0245300	-	-	-	[S]Function unknown	-	4	380-400	Y	62.2312	77.1265	1.9827e-22	2.89158e-18	down	-0.30959	391	2	2	2	2	3	3	0.454264	0.383521
novel_190	CAGCAGAACGAGGTGATC	OS03G0255000	-	GO:0005634(nucleus);GO:0006355(regulation of transcription, DNA-templated);GO:0008270(zinc ion binding);GO:0009639(response to red or far red light)	-	[S]Function unknown	-	2.5	1151-1168	Y	31.1156	0	0.0035463	0.000770973	up	-	1159	1	1			4		0.797442
osa-miR408-3p	CTGCACTGCCTCTTCCCTGGC	OS03G0259100	-	GO:0046658(anchored component of plasma membrane)	-	[S]Function unknown	-	1	85-105	Y	528.965	539.886	0	8.47798e-97	down	-0.029482	96	17	17	14	14	2	2	0.517634	0.378748
novel_14*	TTCAGTTTCCTCTAATATCTCG	OS03G0288900	-	-	-	[S]Function unknown	-	4	1194-1215	Y	155.578	0	7.0181e-11	5.98673e-17	up	-	1206	5	5			2		0.970786
osa-miR1428e-3p	TAAGATAATGCCATGAATTTG	OS03G0289100	serine/threonine-protein kinase SAPK7-like	GO:0004674(protein serine/threonine kinase activity);GO:0005634(nucleus);GO:0005737(cytoplasm);GO:0006468(protein phosphorylation);GO:0035556(intracellular signal transduction)	ko04075(Plant hormone signal transduction)	[T]Signal transduction mechanisms	-	4	2277-2297	Y	103.719	38.5633	0.10116	0.102482	up	1.42738	2288	10	3.33333	3	1	2	3	0.905145	0.200094
osa-miR415	AACAGAACAGAAGCAGAGCAG	OS03G0300900	probable galacturonosyltransferase 14	GO:0000271(polysaccharide biosynthetic process);GO:0005794(Golgi apparatus);GO:0016757(transferase activity, transferring glycosyl groups)	ko00500(Starch and sucrose metabolism);ko00520(Amino sugar and nucleotide sugar metabolism)	[O]Posttranslational modification, protein turnover, chaperones	-	3.5	676-695	Y	248.925	115.69	1.7908e-06	5.21193e-06	up	1.10545	686	8	8	3	3	2	2	0.739706	0.584721
osa-miR414	TCATCCTCATCATCATCGTCC	OS03G0312600	-	-	-	-	-	2.5	54-74	Y	31.1156	77.1265	1.6794e-36	2.39707e-28	down	-1.30959	65	2	1	4	2	2	2	0.999997	0.99978
osa-miR2931	CTTTATTGTTGATGTCAAAA	OS03G0318500	Os03g0318500	GO:0004345(glucose-6-phosphate dehydrogenase activity);GO:0005515(protein binding);GO:0006006(glucose metabolic process);GO:0009051(pentose-phosphate shunt, oxidative branch);GO:0009507(chloroplast);GO:0050661(NADP binding);GO:0055114(oxidation-reduction process)	ko01200(Carbon metabolism);ko00030(Pentose phosphate pathway);ko00480(Glutathione metabolism)	[G]Carbohydrate transport and metabolism	-	4	1635-1655	Y	93.3467	0	4.4051e-07	3.38273e-10	up	-	1646	3	3			2		0.993924
osa-miR812a	GACGGACGGTTAAACGTTGGAC	OS03G0339900	serine/threonine-protein kinase SAPK3-like	GO:0004674(protein serine/threonine kinase activity);GO:0005524(ATP binding);GO:0005886(plasma membrane);GO:0006468(protein phosphorylation);GO:0007165(signal transduction);GO:0016301(kinase activity);GO:0016310(phosphorylation)	ko04075(Plant hormone signal transduction)	[T]Signal transduction mechanisms	-	2.5	2914-2935	Y	20.7437	0	0.017273	0.0131814	up	-	2926	2	0.666667			3		0.519087
osa-miR5809	TCGTCGCCGGCGACCACAGC	OS03G0351700	-	-	-	-	-	4	354-372	Y	186.693	0	9.1575e-13	4.18031e-20	up	-	363	6	6			2		1
osa-miR5519	TGGCAGAAGTACTGGACTTAG	OS03G0356414	Os03g0356414	GO:0005634(nucleus);GO:0005737(cytoplasm);GO:0006915(apoptotic process);GO:0042787(protein ubiquitination involved in ubiquitin-dependent protein catabolic process);GO:0043161(proteasome-mediated ubiquitin-dependent protein catabolic process);GO:0061630(ubiquitin protein ligase activity)	ko04120(Ubiquitin mediated proteolysis)	[O]Posttranslational modification, protein turnover, chaperones	-	4	823-842	Y	217.809	154.253	5.6921e-21	4.93328e-18	up	0.497765	833	7	7	4	4	2	2	0.79201	0.641301
osa-miR529a	CTGTACCCTCTCTCTTCTTC	OS03G0366800	-	GO:0042802(identical protein binding)	-	[K]Transcription	-	4	855-873	Y	0	77.1265	2.4299e-63	3.44503e-52	down	-	864			2	2		2		0.999236
osa-miR2101-5p	ACATGTTTACAAGTTAAAATGT	OS03G0372700	-	GO:0003674(molecular_function);GO:0005634(nucleus);GO:0008150(biological_process)	-	[S]Function unknown	-	3.5	1618-1639	Y	248.925	886.955	0	0	down	-1.83315	1630	8	8	23	23	2	2	0.893886	0.768847
novel_14*	TTCAGTTTCCTCTAATATCTCG	OS03G0387000	Os03g0387000	GO:0000398(mRNA splicing, via spliceosome);GO:0005634(nucleus);GO:0005681(spliceosomal complex);GO:0005829(cytosol);GO:0005886(plasma membrane);GO:0009507(chloroplast)	ko03040(Spliceosome)	[S]Function unknown	-	4	1316-1336	Y	46.6734	0	0.00035525	1.92405e-05	up	-	1327	3	1.5			2		0.970786
osa-miR414	TCATCCTCATCATCATCGTCC	OS03G0395900	-	GO:0003729(mRNA binding)	-	[S]Function unknown	-	4	677-697	Y	31.1156	0	0.0035463	0.000770973	up	-	688	2	1			2		1
osa-miR1429-3p	GTTGCACGGGTTTGTATGTTG	OS03G0408500	Similar to Transcription initiation factor IID, 31kD subunit family protein, expressed.	GO:0005515(protein binding);GO:0005634(nucleus);GO:0005669(transcription factor TFIID complex);GO:0006352(DNA-templated transcription, initiation);GO:0006355(regulation of transcription, DNA-templated);GO:0046982(protein heterodimerization activity)	ko03022(Basal transcription factors)	[K]Transcription	-	4	599-618	Y	31.1156	0	0.0035463	0.000770973	up	-	609	1	1			4		0.672972
osa-miR169e	TAGCCAAGGATGACTTGCCGG	OS03G0411100	nuclear transcription factor Y subunit A-3	GO:0003677(DNA binding);GO:0003700(transcription factor activity, sequence-specific DNA binding);GO:0005634(nucleus);GO:0006351(transcription, DNA-templated);GO:0006355(regulation of transcription, DNA-templated);GO:0009793(embryo development ending in seed dormancy);GO:0010262(somatic embryogenesis);GO:0016602(CCAAT-binding factor complex);GO:0048316(seed development)	ko00970(Aminoacyl-tRNA biosynthesis)	[K]Transcription	-	3.5	1241-1261	Y	388.945	192.816	6.7253e-12	7.27172e-11	up	1.01234	1252	25	12.5	10	5	0	0	0.0263702	0.0252482
osa-miR529a	CTGTACCCTCTCTCTTCTTC	OS03G0413100	-	-	-	-	-	3	522-540	Y	0	38.5633	1.5118e-32	8.60111e-27	down	-	531			1	1		4		0.72543
osa-miR529a	CTGTACCCTCTCTCTTCTTC	OS03G0427100	-	GO:0004842(ubiquitin-protein transferase activity);GO:0005737(cytoplasm);GO:0008270(zinc ion binding);GO:0016021(integral component of membrane);GO:0016567(protein ubiquitination)	-	[S]Function unknown	-	3.5	890-908	Y	15.5578	0	0.03922	0.0318336	up	-	899	1	0.5			4		0.852816
novel_198*	ATAAGATCAGAACATACA	OS03G0431500	-	-	-	-	-	4	694-711	Y	0	38.5633	1.5118e-32	8.60111e-27	down	-	702			2	1		2		1
osa-miR393a	TCCAAAGGGATCGCATTGATC	OS03G0559700	-	-	-	[S]Function unknown	-	3.5	690-710	Y	6378.69	2506.61	3.2624e-54	7.64578e-51	up	1.34752	701	205	205	65	65	0	2	0.00381045	0.253929
osa-miR159e	ATTGGATTGAAGGGAGCTCCT	OS03G0578900	myb domain protein 30	GO:0003677(DNA binding);GO:0003700(transcription factor activity, sequence-specific DNA binding);GO:0005634(nucleus);GO:0006355(regulation of transcription, DNA-templated);GO:0009555(pollen development);GO:0009740(gibberellic acid mediated signaling pathway);GO:0009789(positive regulation of abscisic acid-activated signaling pathway);GO:0043068(positive regulation of programmed cell death);GO:004…	ko04626(Plant-pathogen interaction)	[K]Transcription	-	4	1346-1366	Y	155.578	38.5633	0.58761	0.663468	up	2.01234	1357	10	5	2	1	0	2	0.0263702	0.871335
novel_61*	TGGAGCTGTGCCAAACAGGCC	OS03G0608800	-	-	-	[S]Function unknown	-	3	1408-1428	Y	124.462	57.8449	0.00073308	0.00108284	up	1.10545	1419	8	4	3	1.5	2	2	0.997658	0.980834
osa-miR5809	TCGTCGCCGGCGACCACAGC	OS03G0622600	-	-	-	[S]Function unknown	-	3	207-226	Y	15.5578	0	0.03922	0.0318336	up	-	217	1	0.5			4		1
novel_215*	AGTCAAGCCTCCCAGATCTT	OS03G0637900	-	-	-	[S]Function unknown	-	4	1100-1118	Y	93.3467	77.1265	3.9385e-14	6.62088e-12	up	0.275373	1109	6	3	4	2	2	2	0.970786	0.900427
osa-miR1848	CCTCGCCGGCGCGCGCGTGCA	OS03G0639100	-	-	-	-	-	4	458-477	Y	248.925	231.38	3.9068e-46	4.46357e-38	up	0.105448	468	8	8	6	6	2	2	1	1
osa-miR169f.1	TAGCCAAGGATGACTTGCCTA	OS03G0647600	nuclear transcription factor Y subunit A-3	GO:0003677(DNA binding);GO:0003700(transcription factor activity, sequence-specific DNA binding);GO:0005634(nucleus);GO:0006351(transcription, DNA-templated);GO:0006355(regulation of transcription, DNA-templated);GO:0016602(CCAAT-binding factor complex)	ko00970(Aminoacyl-tRNA biosynthesis)	[K]Transcription	-	3	1718-1738	Y	3982.79	1079.77	0.8178	0.837224	up	1.88306	1729	256	128	56	28	0	2	0.0296172	0.900427
osa-miR5075	TTCTCCGTCGCCGCCGTCCGC	OS03G0656100	-	-	-	[O]Posttranslational modification, protein turnover, chaperones	-	3	227-246	Y	404.503	134.971	0.044141	0.0464892	up	1.58349	237	26	13	7	3.5	2	2	1	1
osa-miR414	TCATCCTCATCATCATCGTCC	OS03G0669000	ATP-dependent RNA helicase-like protein DB10	GO:0004004(ATP-dependent RNA helicase activity);GO:0006364(rRNA processing);GO:0010501(RNA secondary structure unwinding)	ko03040(Spliceosome)	[L]Replication, recombination and repair	-	4	2958-2978	Y	62.2312	19.2816	0.62957	0.684564	up	1.69041	2969	4	2	1	0.5	2	4	1	1
osa-miR396a-5p	TTCCACAGCTTTCTTGAACTG	OS03G0674700	-	GO:0005515(protein binding);GO:0005524(ATP binding);GO:0005634(nucleus);GO:0006351(transcription, DNA-templated);GO:0006355(regulation of transcription, DNA-templated);GO:0009624(response to nematode);GO:0048364(root development);GO:0048366(leaf development);GO:0061062(regulation of nematode larval development)	-	[K]Transcription	-	3	731-752	Y	5134.07	1966.73	1.5546e-37	2.03936e-35	up	1.38431	742	165	165	51	51	0	0	0.0783632	0.0751161
osa-miR2118d	TTCCTGATGCCTCCCATGCCTA	OS03G0691050	-	-	-	[S]Function unknown	-	4	209-230	Y	124.462	347.069	0	4.42624e-129	down	-1.47951	221	4	4	9	9	2	2	0.99988	0.997248
osa-miR414	TCATCCTCATCATCATCGTCC	OS03G0694900	Os03g0694900	GO:0004832(valine-tRNA ligase activity);GO:0005829(cytosol);GO:0006438(valyl-tRNA aminoacylation)	ko00970(Aminoacyl-tRNA biosynthesis)	[J]Translation, ribosomal structure and biogenesis	-	3	2065-2085	Y	20.7437	0	0.017273	0.0131814	up	-	2076	2	0.666667			2		1
osa-miR169n	TAGCCAAGAATGACTTGCCTA	OS03G0696300	-	GO:0003677(DNA binding);GO:0003700(transcription factor activity, sequence-specific DNA binding);GO:0005634(nucleus);GO:0006351(transcription, DNA-templated);GO:0006355(regulation of transcription, DNA-templated);GO:0009555(pollen development);GO:0009793(embryo development ending in seed dormancy);GO:0010262(somatic embryogenesis);GO:0016602(CCAAT-binding factor complex);GO:0045892(negative regul…	-	[K]Transcription	-	3	458-478	Y	7001.01	6613.6	0	0	up	0.0821266	469	450	225	343	171.5	0	0	0.0743963	0.0713071
osa-miR167e-3p	AGATCATGTTGCAGCTTCACT	OS03G0698350	-	GO:0005215(transporter activity);GO:0005886(plasma membrane);GO:0006810(transport)	-	[S]Function unknown	-	4	531-551	Y	15.5578	0	0.03922	0.0318336	up	-	542	1	0.5			4		0.938841
osa-miR5076	GAAATGGGAGCAGAGCAGGTTT	OS03G0703200	BRASSINOSTEROID INSENSITIVE 1-associated receptor kinase 1	GO:0004674(protein serine/threonine kinase activity);GO:0005524(ATP binding);GO:0005886(plasma membrane);GO:0006468(protein phosphorylation);GO:0016021(integral component of membrane);GO:0016301(kinase activity)	ko04075(Plant hormone signal transduction);ko04626(Plant-pathogen interaction)	[T]Signal transduction mechanisms	-	4	485-505	Y	15.5578	0	0.03922	0.0318336	up	-	496	1	0.5			4		0.752696
osa-miR408-3p	CTGCACTGCCTCTTCCCTGGC	OS03G0709100	-	GO:0046658(anchored component of plasma membrane)	-	[S]Function unknown	-	3	160-180	Y	31.1156	0	0.0035463	0.000770973	up	-	171	1	1			4		0.834092
osa-miR528-5p	TGGAAGGGGCATGCAGAGGAG	OS03G0709300	-	GO:0046658(anchored component of plasma membrane)	-	[S]Function unknown	-	4	173-192	Y	124.462	0	5.4801e-09	1.38249e-13	up	-	184	4	4			2		0.999424
osa-miR396e-5p	TCCACAGGCTTTCTTGAACTG	OS03G0729500	-	GO:0005515(protein binding);GO:0005524(ATP binding);GO:0005634(nucleus);GO:0006351(transcription, DNA-templated);GO:0006355(regulation of transcription, DNA-templated);GO:0009624(response to nematode);GO:0048364(root development);GO:0048366(leaf development);GO:0061062(regulation of nematode larval development)	-	[K]Transcription	-	3	419-439	Y	637.869	57.8449	2.9965e-17	1.8201e-20	up	3.463	430	41	20.5	3	1.5	0	2	0.0296172	0.900427
osa-miR5161	TCTGGATCAGAGGGAGTATA	OS03G0737100	-	-	-	-	-	4	30-49	Y	15.5578	0	0.03922	0.0318336	up	-	40	1	0.5			4		0.999075
osa-miR530-5p	TGCATTTGCACCTGCACCTA	OS03G0738400	Os03g0738400	GO:0004372(glycine hydroxymethyltransferase activity);GO:0005515(protein binding);GO:0005634(nucleus);GO:0005739(mitochondrion);GO:0005759(mitochondrial matrix);GO:0005829(cytosol);GO:0005886(plasma membrane);GO:0006544(glycine metabolic process);GO:0006563(L-serine metabolic process);GO:0007623(circadian rhythm);GO:0008266(poly(U) RNA binding);GO:0009409(response to cold);GO:0009416(response to …	ko01200(Carbon metabolism);ko01230(Biosynthesis of amino acids);ko00630(Glyoxylate and dicarboxylate metabolism);ko00260(Glycine, serine and threonine metabolism);ko00460(Cyanoamino acid metabolism);ko00670(One carbon pool by folate)	[E]Amino acid transport and metabolism	-	4	253-272	Y	62.2312	0	3.7274e-05	4.86823e-07	up	-	263	2	2			2		0.999424
osa-miR5502	TACGGATACGGATACGCGATAC	OS03G0744300	hypothetical protein	GO:0004672(protein kinase activity);GO:0005524(ATP binding);GO:0005634(nucleus);GO:0006468(protein phosphorylation)	ko04626(Plant-pathogen interaction)	[S]Function unknown	-	4	2224-2244	Y	15.5578	96.4081	2.5204e-62	1.43961e-47	down	-2.63152	2235	1	0.5	5	2.5	4	2	0.567547	0.536502
osa-miR5809	TCGTCGCCGGCGACCACAGC	OS03G0746700	-	GO:0003674(molecular_function);GO:0005575(cellular_component);GO:0008150(biological_process)	-	[S]Function unknown	-	4	1060-1080	Y	31.1156	115.69	3.0248e-64	1.10464e-49	down	-1.89455	1071	1	1	3	3	4	2	1	1
osa-miR5788	TGGATGTGACATACTCTAGTA	OS03G0748700	-	GO:0005634(nucleus);GO:0005829(cytosol);GO:0008901(ferredoxin hydrogenase activity);GO:0046872(metal ion binding);GO:0051539(4 iron, 4 sulfur cluster binding);GO:0070482(response to oxygen levels)	-	[C]Energy production and conversion	-	4	1356-1377	Y	15.5578	0	0.03922	0.0318336	up	-	1367	1	0.5			4		1
osa-miR2924	CTCGCTTGCTCCGGCCGCCAC	OS03G0784900	-	GO:0005515(protein binding);GO:0005737(cytoplasm);GO:0008219(cell death);GO:0009751(response to salicylic acid);GO:0009816(defense response to bacterium, incompatible interaction);GO:0010175(sphingosine transmembrane transporter activity);GO:0017089(glycolipid transporter activity);GO:0046836(glycolipid transport);GO:0051861(glycolipid binding)	-	[U]Intracellular trafficking, secretion, and vesicular transport	-	4	50-69	Y	15.5578	0	0.03922	0.0318336	up	-	60	1	0.5			4		0.9993
osa-miR319a-3p.2-3p	TTGGACTGAAGGGTGCTCCC	OS03G0785800	-	GO:0003677(DNA binding);GO:0003700(transcription factor activity, sequence-specific DNA binding);GO:0005515(protein binding);GO:0005634(nucleus);GO:0006351(transcription, DNA-templated);GO:0006355(regulation of transcription, DNA-templated);GO:0008285(negative regulation of cell proliferation);GO:0009965(leaf morphogenesis);GO:0030154(cell differentiation);GO:0045962(positive regulation of develo…	-	[K]Transcription	-	2.5	1182-1201	Y	1711.36	462.759	0.84111	0.875455	up	1.88681	1192	55	55	12	12	0	0	0.0142145	0.0136061
osa-miR2923	AGACAAAAATATAAATAACAAA	OS03G0788600	-	GO:0003674(molecular_function);GO:0005576(extracellular region);GO:0005773(vacuole);GO:0007155(cell adhesion)	-	[M]Cell wall/membrane/envelope biogenesis	-	4	1645-1666	Y	62.2312	385.633	0	3.02504e-188	down	-2.63152	1657	2	2	10	10	2	2	0.991002	0.953848
novel_198	TATGTTCTGAACTTATTC	OS03G0794500	Os03g0794500	GO:0004353(glutamate dehydrogenase [NAD(P)+] activity);GO:0005507(copper ion binding);GO:0005524(ATP binding);GO:0005739(mitochondrion);GO:0006520(cellular amino acid metabolic process);GO:0006807(nitrogen compound metabolic process);GO:0008270(zinc ion binding);GO:0009646(response to absence of light);GO:0009651(response to salt stress);GO:0016491(oxidoreductase activity);GO:0046686(response to …	ko01200(Carbon metabolism);ko00910(Nitrogen metabolism);ko00250(Alanine, aspartate and glutamate metabolism);ko00220(Arginine biosynthesis);ko00471(D-Glutamine and D-glutamate metabolism)	[E]Amino acid transport and metabolism	-	3	1178-1195	Y	15.5578	0	0.03922	0.0318336	up	-	1186	1	0.5			4		0.999912
osa-miR2864.2	TTGTTTTGCATTGTATAGGTA	OS03G0810100	Os03g0810100	GO:0005739(mitochondrion);GO:0006400(tRNA modification);GO:0052381(tRNA dimethylallyltransferase activity)	ko00908(Zeatin biosynthesis)	[J]Translation, ribosomal structure and biogenesis	-	4	1377-1398	Y	31.1156	0	0.0035463	0.000770973	up	-	1389	1	1			4		0.672972
osa-miR414	TCATCCTCATCATCATCGTCC	OS03G0812200	uncharacterized protein LOC103984394	GO:0000209(protein polyubiquitination);GO:0042787(protein ubiquitination involved in ubiquitin-dependent protein catabolic process);GO:0043161(proteasome-mediated ubiquitin-dependent protein catabolic process);GO:0061630(ubiquitin protein ligase activity)	ko03013(RNA transport)	[O]Posttranslational modification, protein turnover, chaperones	-	3	524-544	Y	326.714	57.8449	0.0021668	0.00186162	up	2.49777	535	21	10.5	3	1.5	2	2	1	1
osa-miR1432-5p	ATCAGGAGAGATGACACCGAC	OS03G0812400	probable calcium-binding protein CML21-like	GO:0005509(calcium ion binding)	ko04070(Phosphatidylinositol signaling system);ko04626(Plant-pathogen interaction)	[D]Cell cycle control, cell division, chromosome partitioning ;[T]Signal transduction mechanisms ;[Z]Cytoskeleton	-	1	117-137	Y	124.462	0	5.4801e-09	1.38249e-13	up	-	128	4	4			1		0.0061853
osa-miR172c	TGAATCTTGATGATGCTGCAC	OS03G0818800	ethylene-responsive transcription factor 1B-like	GO:0003677(DNA binding);GO:0003700(transcription factor activity, sequence-specific DNA binding);GO:0005634(nucleus);GO:0006351(transcription, DNA-templated);GO:0006355(regulation of transcription, DNA-templated);GO:0009908(flower development);GO:0010073(meristem maintenance);GO:0010093(specification of floral organ identity);GO:0019953(sexual reproduction);GO:0030154(cell differentiation);GO:004…	ko04075(Plant hormone signal transduction)	[K]Transcription	-	3	1755-1775	Y	77.7889	0	4.0169e-06	1.32791e-08	up	-	1766	5	2.5			0		0.037917
osa-miR5075	TTCTCCGTCGCCGCCGTCCGC	OS03G0819600	Os03g0819600	GO:0005515(protein binding);GO:0005634(nucleus);GO:0005783(endoplasmic reticulum);GO:0009411(response to UV);GO:0009507(chloroplast);GO:0009705(plant-type vacuole membrane);GO:0009733(response to auxin);GO:0009813(flavonoid biosynthetic process);GO:0010224(response to UV-B);GO:0042406(extrinsic component of endoplasmic reticulum membrane);GO:0045430(chalcone isomerase activity);GO:0080167(respons…	ko00941(Flavonoid biosynthesis)	[G]Carbohydrate transport and metabolism	-	4	553-572	Y	155.578	0	7.0181e-11	5.98673e-17	up	-	563	5	5			2		1
osa-miR5809	TCGTCGCCGGCGACCACAGC	OS03G0820500	-	GO:0003779(actin binding);GO:0005515(protein binding);GO:0005622(intracellular);GO:0005737(cytoplasm);GO:0005739(mitochondrion);GO:0005829(cytosol);GO:0005886(plasma membrane);GO:0006979(response to oxidative stress);GO:0009506(plasmodesma);GO:0009507(chloroplast);GO:0015629(actin cytoskeleton);GO:0030042(actin filament depolymerization);GO:0046686(response to cadmium ion)	-	[S]Function unknown	-	3	424-443	Y	0	19.2816	4.4609e-17	2.00209e-13	down	-	434			1	0.5		4		1
osa-miR528-5p	TGGAAGGGGCATGCAGAGGAG	OS03G0850900	-	GO:0046658(anchored component of plasma membrane)	-	-	-	4	141-160	Y	93.3467	0	4.4051e-07	3.38273e-10	up	-	152	3	3			2		0.999424
osa-miR1858a	GAGAGGAGGACGGAGTGGGGC	OS03G0854000	-	GO:0016746(transferase activity, transferring acyl groups);GO:0080167(response to karrikin)	-	[S]Function unknown	-	4	401-422	Y	155.578	77.1265	1.4203e-05	4.1702e-05	up	1.01234	413	5	5	2	2	2	2	1	1
osa-miR444b.2	TGCAGTTGTTGTCTCAAGCTT	OS03G0854500	-	GO:0003677(DNA binding);GO:0003700(transcription factor activity, sequence-specific DNA binding);GO:0005634(nucleus);GO:0005737(cytoplasm);GO:0006351(transcription, DNA-templated);GO:0006355(regulation of transcription, DNA-templated);GO:0009408(response to heat);GO:0043565(sequence-specific DNA binding)	-	[K]Transcription	-	3.5	563-582	Y	31.1156	38.5633	5.6153e-12	4.3417e-10	down	-0.30959	573	1	1	1	1	4	4	0.616355	0.436995
osa-miR5809	TCGTCGCCGGCGACCACAGC	OS04G0175400	-	-	-	-	-	3.5	365-384	Y	31.1156	0	0.0035463	0.000770973	up	-	375	1	1			4		1
osa-miR1858a	GAGAGGAGGACGGAGTGGGGC	OS04G0310800	Os04g0310700	GO:0004467(long-chain fatty acid-CoA ligase activity);GO:0005515(protein binding);GO:0005524(ATP binding);GO:0005737(cytoplasm);GO:0005783(endoplasmic reticulum);GO:0010584(pollen exine formation);GO:0016207(4-coumarate-CoA ligase activity);GO:0031956(medium-chain fatty acid-CoA ligase activity);GO:0046949(fatty-acyl-CoA biosynthetic process);GO:0080110(sporopollenin biosynthetic process)	ko00360(Phenylalanine metabolism);ko00130(Ubiquinone and other terpenoid-quinone biosynthesis);ko00940(Phenylpropanoid biosynthesis)	[I]Lipid transport and metabolism ;[Q]Secondary metabolites biosynthesis, transport and catabolism	-	3.5	127-147	Y	435.618	539.886	0	1.76948e-117	down	-0.30959	138	14	14	14	14	2	2	0.999999	0.999886
osa-miR1435	TTTCTTAAGTCAAACTTTTT	OS04G0348300	Similar to OSIGBa0130K07.8 protein.	GO:0003677(DNA binding);GO:0003700(transcription factor activity, sequence-specific DNA binding);GO:0005515(protein binding);GO:0005634(nucleus);GO:0005681(spliceosomal complex);GO:0006281(DNA repair);GO:0006351(transcription, DNA-templated);GO:0006355(regulation of transcription, DNA-templated);GO:0006397(mRNA processing);GO:0007049(cell cycle);GO:0008380(RNA splicing);GO:0009507(chloroplast);GO…	ko03040(Spliceosome)	[K]Transcription	-	4	1534-1553	Y	62.2312	192.816	0	5.41495e-76	down	-1.63152	1544	2	2	5	5	3	2	0.525445	0.983445
osa-miR1442	ATTCATAGTACTAGATGTGT	OS04G0350100	-	GO:0004869(cysteine-type endopeptidase inhibitor activity);GO:0005576(extracellular region);GO:0006952(defense response)	-	[O]Posttranslational modification, protein turnover, chaperones	-	4	587-607	Y	0	77.1265	2.4299e-63	3.44503e-52	down	-	598			2	2		3		0.999625
osa-miR396c-5p	TTCCACAGCTTTCTTGAACTT	OS04G0350300	CobB/CobQ-like glutamine amidotransferase domain protein	GO:0005871(kinesin complex);GO:0007018(microtubule-based movement);GO:0008574(ATP-dependent microtubule motor activity, plus-end-directed)	ko00230(Purine metabolism)	[Z]Cytoskeleton	-	3.5	1157-1176	Y	15.5578	0	0.03922	0.0318336	up	-	1167	1	0.5			4		0.797442
osa-miR5795	ATGTCGAGGTCGAGTTCCCGGC	OS04G0350700	GTP-binding protein SAR1-like	GO:0005634(nucleus)	ko04141(Protein processing in endoplasmic reticulum)	[S]Function unknown	-	4	774-795	Y	0	38.5633	1.5118e-32	8.60111e-27	down	-	786			2	1		3		0.284584
osa-miR2118b	TTCCCGATGCCTCCCATTCCTA	OS04G0375300	NB-ARC domain disease resistance protein	GO:0005515(protein binding);GO:0005524(ATP binding);GO:0005576(extracellular region);GO:0006952(defense response);GO:0043531(ADP binding)	ko03040(Spliceosome)	[S]Function unknown	-	4	749-770	Y	155.578	0	7.0181e-11	5.98673e-17	up	-	761	5	5			1		0.0247454
osa-miR414	TCATCCTCATCATCATCGTCC	OS04G0388500	-	GO:0001077(transcriptional activator activity, RNA polymerase II core promoter proximal region sequence-specific binding);GO:0005634(nucleus);GO:0043565(sequence-specific DNA binding);GO:0045944(positive regulation of transcription from RNA polymerase II promoter)	-	[K]Transcription	-	4	3134-3154	Y	0	19.2816	4.4609e-17	2.00209e-13	down	-	3145			1	0.5		4		1
osa-miR393a	TCCAAAGGGATCGCATTGATC	OS04G0395600	protein TRANSPORT INHIBITOR RESPONSE 1	GO:0000822(inositol hexakisphosphate binding);GO:0009734(auxin-activated signaling pathway);GO:0010011(auxin binding);GO:0019005(SCF ubiquitin ligase complex)	ko04075(Plant hormone signal transduction)	[S]Function unknown	-	1	1779-1798	Y	4449.53	597.731	3.0566e-62	9.16069e-71	up	2.89609	1789	286	143	31	15.5	0	0	0.0184393	0.0176517
osa-miR1848	CCTCGCCGGCGCGCGCGTGCA	OS04G0403200	-	GO:0004842(ubiquitin-protein transferase activity);GO:0005634(nucleus);GO:0005737(cytoplasm);GO:0006952(defense response);GO:0008270(zinc ion binding);GO:0016567(protein ubiquitination);GO:0016874(ligase activity);GO:0031347(regulation of defense response);GO:0043067(regulation of programmed cell death);GO:0043161(proteasome-mediated ubiquitin-dependent protein catabolic process)	-	[S]Function unknown	-	4	997-1016	Y	0	19.2816	4.4609e-17	2.00209e-13	down	-	1007			1	0.5		4		1
osa-miR399j	TGCCAAAGGAGAGTTGCCCTA	OS04G0415000	-	GO:0003674(molecular_function);GO:0005634(nucleus);GO:0080167(response to karrikin)	-	[S]Function unknown	-	4	489-510	Y	342.271	38.5633	7.116e-08	1.00934e-08	up	3.14984	500	11	11	1	1	0	4	0.0360787	0.841671
osa-miR2118h	TTCCTGATGCCTCTCATTCCTA	OS04G0435300	-	-	-	-	-	0.5	351-372	Y	700.101	212.098	0.18791	0.196747	up	1.72283	363	45	22.5	11	5.5	0	0	0.0392934	0.0376322
osa-miR6248	TATTTGAGGATGGAGGTAGTA	OS04G0436800	pentatricopeptide repeat-containing protein At2g04860	GO:0005515(protein binding);GO:0005739(mitochondrion);GO:0008150(biological_process);GO:0010449(root meristem growth)	ko00500(Starch and sucrose metabolism)	[S]Function unknown	-	3.5	2575-2595	Y	93.3467	0	4.4051e-07	3.38273e-10	up	-	2586	3	3			2		1
osa-miR164c	TGGAGAAGCAGGGTACGTGCA	OS04G0460600	NAC domain-containing protein 89-like	GO:0003677(DNA binding);GO:0003700(transcription factor activity, sequence-specific DNA binding);GO:0005634(nucleus);GO:0006351(transcription, DNA-templated);GO:0006355(regulation of transcription, DNA-templated);GO:0007275(multicellular organism development)	ko03018(RNA degradation)	[S]Function unknown	-	3.5	790-810	Y	933.467	886.955	0	2.96546e-145	up	0.0737388	801	60	30	46	23	0	0	0.0189076	0.0181002
osa-miR444f	TGCAGTTGTTGCCTCAAGCTT	OS04G0461300	mitochondrial inner membrane protein OXA1-like	GO:0003677(DNA binding);GO:0003700(transcription factor activity, sequence-specific DNA binding);GO:0005515(protein binding);GO:0005634(nucleus);GO:0006351(transcription, DNA-templated);GO:0006355(regulation of transcription, DNA-templated);GO:0008134(transcription factor binding);GO:0046983(protein dimerization activity)	ko03060(Protein export)	[K]Transcription	-	2	1199-1219	Y	466.734	0	1.4108e-29	1.58697e-49	up	-	1210	15	15			0		0.0207786
osa-miR444b.2	TGCAGTTGTTGTCTCAAGCTT	OS04G0461400	-	-	-	[S]Function unknown	-	2	204-224	Y	31.1156	0	0.0035463	0.000770973	up	-	215	2	1			2		0.954245
osa-miR3979-5p	TCTCTCTCTCCCTTGAAGGC	OS04G0465600	Similar to AT-rich element binding factor 3.	GO:0006952(defense response);GO:0009507(chloroplast);GO:0009607(response to biotic stimulus);GO:0016020(membrane)	ko04075(Plant hormone signal transduction)	[S]Function unknown	-	3.5	62-81	Y	280.04	77.1265	0.95134	0.948642	up	1.86034	72	9	9	2	2	3	3	0.827432	0.754229
novel_120*	TTCGAGCATCAGCCATCTACT	OS04G0485000	Os04g0485000	GO:0043161(proteasome-mediated ubiquitin-dependent protein catabolic process)	ko03050(Proteasome)	[O]Posttranslational modification, protein turnover, chaperones	-	4	383-402	Y	62.2312	19.2816	0.62957	0.684564	up	1.69041	394	4	2	1	0.5	2	4	0.692014	0.395079
osa-miR5075	TTCTCCGTCGCCGCCGTCCGC	OS04G0490300	-	GO:0005737(cytoplasm);GO:0008150(biological_process)	-	[S]Function unknown	-	4	254-275	Y	0	96.4081	1.0349e-78	6.89313e-65	down	-	266			5	2.5		2		1
osa-miR2101-5p	ACATGTTTACAAGTTAAAATGT	OS04G0498600	Os04g0498600	GO:0004014(adenosylmethionine decarboxylase activity);GO:0005829(cytosol);GO:0006597(spermine biosynthetic process);GO:0008295(spermidine biosynthetic process)	ko00270(Cysteine and methionine metabolism);ko00330(Arginine and proline metabolism)	[E]Amino acid transport and metabolism	-	3.5	1045-1066	Y	0	231.38	0	4.05893e-155	down	-	1057			6	6		3		0.191544
osa-miR5809	TCGTCGCCGGCGACCACAGC	OS04G0506000	UDP-glycosyltransferase 73C5	GO:0008194(UDP-glycosyltransferase activity);GO:0009813(flavonoid biosynthetic process);GO:0043231(intracellular membrane-bounded organelle);GO:0052696(flavonoid glucuronidation)	ko00908(Zeatin biosynthesis)	[S]Function unknown	-	4	1425-1443	Y	31.1156	0	0.0035463	0.000770973	up	-	1434	2	1			2		1
osa-miR5075	TTCTCCGTCGCCGCCGTCCGC	OS04G0510600	-	-	-	[S]Function unknown	-	4	364-383	Y	0	38.5633	1.5118e-32	8.60111e-27	down	-	374			1	1		4		1
osa-miR160e-5p	TGCCTGGCTCCCTGTATGCCG	OS04G0519700	auxin response factor 16-like	GO:0003677(DNA binding);GO:0003700(transcription factor activity, sequence-specific DNA binding);GO:0005634(nucleus);GO:0006351(transcription, DNA-templated);GO:0006355(regulation of transcription, DNA-templated);GO:0007389(pattern specification process);GO:0009733(response to auxin);GO:0009734(auxin-activated signaling pathway);GO:0035198(miRNA binding);GO:0048829(root cap development);GO:005130…	ko04075(Plant hormone signal transduction)	-	-	1	1485-1505	Y	4589.55	559.167	1.1105e-76	5.12163e-89	up	3.037	1496	295	147.5	29	14.5	0	2	0.0424973	0.964283
osa-miR1848	CCTCGCCGGCGCGCGCGTGCA	OS04G0525700	hypothetical protein	GO:0004185(serine-type carboxypeptidase activity);GO:0051603(proteolysis involved in cellular protein catabolic process)	ko00460(Cyanoamino acid metabolism)	[E]Amino acid transport and metabolism	-	3	763-782	Y	62.2312	0	3.7274e-05	4.86823e-07	up	-	773	4	2			2		1
osa-miR531b	CTCGCCGGGGCTGCGTGCCG	OS04G0537100	Os04g0537100	GO:0005739(mitochondrion);GO:0009733(response to auxin)	ko04075(Plant hormone signal transduction)	[S]Function unknown	-	3.5	395-413	Y	124.462	0	5.4801e-09	1.38249e-13	up	-	404	4	4			2		1
osa-miR2866	TCTAGTTTGTGTTCAGCATC	OS04G0539800	intersectin-1-like	GO:0000421(autophagosome membrane);GO:0005770(late endosome);GO:0005829(cytosol);GO:0005886(plasma membrane);GO:0008150(biological_process);GO:0030136(clathrin-coated vesicle);GO:0030276(clathrin binding)	ko04144(Endocytosis)	[S]Function unknown	-	4	830-849	Y	46.6734	19.2816	0.12414	0.175473	up	1.27537	840	3	1.5	1	0.5	2	4	0.995897	0.904223
osa-miR160d-3p	GCGTGCGAGGAGCCAAGCATG	OS04G0546800	hypothetical protein	GO:0009620(response to fungus)	ko04075(Plant hormone signal transduction)	[K]Transcription	-	4	675-694	Y	31.1156	0	0.0035463	0.000770973	up	-	686	2	1			3		0.311121
osa-miR166i-3p	TCGGATCAGGCTTCATTCCTC	OS04G0551300	uncharacterized LOC103446271	GO:0005768(endosome);GO:0005794(Golgi apparatus);GO:0005802(trans-Golgi network);GO:0008150(biological_process);GO:0016021(integral component of membrane);GO:0016757(transferase activity, transferring glycosyl groups)	ko00561(Glycerolipid metabolism);ko00564(Glycerophospholipid metabolism)	[S]Function unknown	-	4	177-197	Y	0	57.8449	5.8889e-48	1.7215e-39	down	-	188			3	1.5		2		0.78517
osa-miR171b	TGATTGAGCCGTGCCAATATC	OS04G0555000	DELLA protein RGL1-like	GO:0003700(transcription factor activity, sequence-specific DNA binding);GO:0005634(nucleus);GO:0006355(regulation of transcription, DNA-templated);GO:0030154(cell differentiation);GO:0043565(sequence-specific DNA binding)	ko04075(Plant hormone signal transduction)	[S]Function unknown	-	1	1324-1344	Y	22465.4	4511.9	2.5768e-80	5.17593e-85	up	2.3159	1335	722	722	117	117	0	0	0.0365386	0.0349918
novel_170*	TATCATCCCGTCCGAACG	OS04G0557000	-	GO:0005634(nucleus);GO:0008152(metabolic process);GO:0016787(hydrolase activity)	-	[S]Function unknown	-	4	154-172	Y	15.5578	0	0.03922	0.0318336	up	-	163	1	0.5			4		0.999471
osa-miR168b	AGGCTTGGTGCAGCTCGGGAA	OS04G0566500	-	GO:0005515(protein binding)	-	[J]Translation, ribosomal structure and biogenesis	-	1	697-717	Y	1182.39	0	2.9944e-72	2.07875e-124	up	-	708	38	38			0		0.00618461
osa-miR1846d-5p	TCCCACCGAGCAGCCGGATCTC	OS04G0568700	-	GO:0005634(nucleus)	-	[K]Transcription	-	4	338-359	Y	0	77.1265	2.4299e-63	3.44503e-52	down	-	350			2	2		3		0.0365263
osa-miR5533	CTTTGCCAGAAGCCCTCATGG	OS04G0569000	Similar to Replication factor C 40kDa subunit.	GO:0003689(DNA clamp loader activity);GO:0005663(DNA replication factor C complex);GO:0006261(DNA-dependent DNA replication)	ko03030(DNA replication);ko03420(Nucleotide excision repair);ko03430(Mismatch repair)	[L]Replication, recombination and repair	-	4	989-1009	Y	0	77.1265	2.4299e-63	3.44503e-52	down	-	1000			2	2		2		0.78517
osa-miR5490	TTGGATTTTTATTTAGGACGG	OS04G0570800	-	GO:0005768(endosome);GO:0005774(vacuolar membrane);GO:0005802(trans-Golgi network);GO:0008757(S-adenosylmethionine-dependent methyltransferase activity);GO:0032259(methylation)	-	[S]Function unknown	-	3.5	1303-1322	Y	124.462	38.5633	0.49516	0.445511	up	1.69041	1313	4	4	1	1	2	4	0.893886	0.616127
osa-miR166g-3p	TCGGACCAGGCTTCATTCCTC	OS04G0571600	-	GO:0006855(drug transmembrane transport);GO:0015238(drug transmembrane transporter activity)	-	[V]Defense mechanisms	-	3.5	400-420	Y	311.156	0	2.9397e-20	3.79978e-33	up	-	411	10	10			0		0.00760639
osa-miR827	TTAGATGACCATCAGCAAACA	OS04G0573000	-	GO:0005622(intracellular);GO:0005623(cell);GO:0006817(phosphate ion transport);GO:0009705(plant-type vacuole membrane);GO:0016021(integral component of membrane);GO:0055085(transmembrane transport)	-	[T]Signal transduction mechanisms	-	3	334-354	Y	840.121	0	7.314e-52	1.5549e-88	up	-	345	54	27			0		0.00855311
osa-miR396e-5p	TCCACAGGCTTTCTTGAACTG	OS04G0574500	-	GO:0005524(ATP binding);GO:0005634(nucleus);GO:0006351(transcription, DNA-templated);GO:0006355(regulation of transcription, DNA-templated);GO:0008285(negative regulation of cell proliferation);GO:0009624(response to nematode);GO:0044212(transcription regulatory region DNA binding);GO:0048364(root development);GO:0048366(leaf development);GO:0061062(regulation of nematode larval development)	-	[K]Transcription	-	3	858-878	Y	155.578	0	7.0181e-11	5.98673e-17	up	-	869	10	5			0		0.0296172
osa-miR2925	TGGCGGCCGCGGGCTTCGT	OS04G0596400	-	GO:0005634(nucleus);GO:0005737(cytoplasm);GO:0007059(chromosome segregation);GO:0016226(iron-sulfur cluster assembly)	-	[S]Function unknown	-	3.5	7-24	Y	62.2312	0	3.7274e-05	4.86823e-07	up	-	15	4	2			2		1
osa-miR396a-5p	TTCCACAGCTTTCTTGAACTG	OS04G0600900	-	GO:0005634(nucleus);GO:0009739(response to gibberellin);GO:0030912(response to deep water)	-	[K]Transcription	-	3	404-425	Y	1509.11	269.943	1.0423e-10	2.24611e-11	up	2.48297	415	97	48.5	14	7	0	2	0.0783632	0.998092
osa-miR171a	TGATTGAGCCGCGCCAATATC	OS04G0623901	-	-	-	-	-	2	416-436	Y	20.7437	0	0.017273	0.0131814	up	-	427	2	0.666667			3		0.48256
osa-miR5512a	TAGGATATGGTAATGCTAAAA	OS04G0629100	DNA polymerase I A	GO:0005634(nucleus);GO:0008150(biological_process);GO:0018024(histone-lysine N-methyltransferase activity);GO:0046872(metal ion binding)	ko00230(Purine metabolism);ko00240(Pyrimidine metabolism);ko03030(DNA replication);ko03410(Base excision repair);ko03420(Nucleotide excision repair);ko03440(Homologous recombination)	[S]Function unknown	-	4	1399-1418	Y	0	115.69	0	2.95947e-78	down	-	1409			3	3		2		0.536502
osa-miR528-5p	TGGAAGGGGCATGCAGAGGAG	OS04G0629200	-	GO:0046658(anchored component of plasma membrane)	-	[S]Function unknown	-	3.5	13-32	Y	124.462	0	5.4801e-09	1.38249e-13	up	-	23	4	4			0		0.022646
osa-miR5075	TTCTCCGTCGCCGCCGTCCGC	OS04G0635100	-	GO:0003674(molecular_function);GO:0005634(nucleus);GO:0009611(response to wounding)	-	[S]Function unknown	-	3.5	264-283	Y	241.146	655.575	0	2.98817e-239	down	-1.44286	274	31	7.75	68	17	2	2	1	1
osa-miR5075	TTCTCCGTCGCCGCCGTCCGC	OS04G0635500	-	GO:0003674(molecular_function);GO:0005634(nucleus);GO:0009611(response to wounding)	-	[S]Function unknown	-	3.5	292-311	Y	241.146	655.575	0	2.98817e-239	down	-1.44286	302	31	7.75	68	17	2	2	1	1
novel_100*	TTTTGTTCAAAAAGTGCCGAA	OS04G0640600	Os04g0640600	GO:0000287(magnesium ion binding);GO:0004765(shikimate kinase activity);GO:0009073(aromatic amino acid family biosynthetic process);GO:0009507(chloroplast);GO:0009536(plastid);GO:0019632(shikimate metabolic process)	ko01230(Biosynthesis of amino acids);ko00400(Phenylalanine, tyrosine and tryptophan biosynthesis)	[E]Amino acid transport and metabolism	-	3.5	1735-1755	Y	0	96.4081	1.0349e-78	6.89313e-65	down	-	1746			5	2.5		2		0.827543
osa-miR1848	CCTCGCCGGCGCGCGCGTGCA	OS04G0640700	Os04g0640700	GO:0009044(xylan 1,4-beta-xylosidase activity);GO:0009505(plant-type cell wall);GO:0031222(arabinan catabolic process);GO:0045493(xylan catabolic process);GO:0046556(alpha-L-arabinofuranosidase activity)	ko00500(Starch and sucrose metabolism);ko00520(Amino sugar and nucleotide sugar metabolism)	[G]Carbohydrate transport and metabolism	-	4	1229-1248	Y	62.2312	0	3.7274e-05	4.86823e-07	up	-	1239	2	2			3		0.988579
osa-miR172c	TGAATCTTGATGATGCTGCAC	OS04G0649100	pathogenesis-related genes transcriptional activator PTI6-like	GO:0003677(DNA binding);GO:0003700(transcription factor activity, sequence-specific DNA binding);GO:0005634(nucleus);GO:0006351(transcription, DNA-templated);GO:0006355(regulation of transcription, DNA-templated);GO:0009908(flower development);GO:0010073(meristem maintenance);GO:0010093(specification of floral organ identity);GO:0019953(sexual reproduction);GO:0030154(cell differentiation);GO:004…	ko04626(Plant-pathogen interaction)	[K]Transcription	-	4	807-827	Y	1540.22	289.224	3.8867e-09	1.20529e-09	up	2.41288	818	99	49.5	15	7.5	0	2	0.0296172	0.900427
osa-miR395a	GTGAAGTGCTTGGGGGAACTC	OS04G0650300	-	-	-	-	-	4	171-191	Y	0	115.69	0	2.95947e-78	down	-	182			6	3		2		0.990085
osa-miR5809	TCGTCGCCGGCGACCACAGC	OS04G0665000	-	GO:0003674(molecular_function);GO:0005739(mitochondrion);GO:0008150(biological_process)	-	[O]Posttranslational modification, protein turnover, chaperones	-	2.5	99-118	Y	31.1156	0	0.0035463	0.000770973	up	-	109	1	1			4		0.999996
osa-miR3979-5p	TCTCTCTCTCCCTTGAAGGC	OS04G0667800	Os04g0667800	GO:0004842(ubiquitin-protein transferase activity);GO:0016567(protein ubiquitination)	ko04141(Protein processing in endoplasmic reticulum);ko04120(Ubiquitin mediated proteolysis)	[O]Posttranslational modification, protein turnover, chaperones	-	4	64-84	Y	15.5578	0	0.03922	0.0318336	up	-	75	1	0.5			4		0.999998
osa-miR414	TCATCCTCATCATCATCGTCC	OS04G0668700	-	GO:0004430(1-phosphatidylinositol 4-kinase activity);GO:0005524(ATP binding);GO:0005575(cellular_component)	-	[S]Function unknown	-	3.5	695-715	Y	46.6734	38.5633	8.9016e-08	9.57781e-07	up	0.275373	706	3	1.5	2	1	3	3	0.996062	0.987998
osa-miR167a-5p	TGAAGCTGCCAGCATGATCTA	OS04G0671900	auxin response factor 5-like	GO:0003677(DNA binding);GO:0003700(transcription factor activity, sequence-specific DNA binding);GO:0005634(nucleus);GO:0006351(transcription, DNA-templated);GO:0006355(regulation of transcription, DNA-templated);GO:0009733(response to auxin);GO:0009734(auxin-activated signaling pathway);GO:0009908(flower development)	ko04075(Plant hormone signal transduction)	[K]Transcription	-	4	1257-1278	Y	342.271	115.69	0.047586	0.0463575	up	1.56488	1268	22	11	6	3	2	2	0.980271	0.922941
osa-miR160a-5p	TGCCTGGCTCCCTGTATGCCA	OS04G0690600	auxin response factor 19-like	GO:0003677(DNA binding);GO:0003700(transcription factor activity, sequence-specific DNA binding);GO:0005634(nucleus);GO:0006351(transcription, DNA-templated);GO:0006355(regulation of transcription, DNA-templated);GO:0007389(pattern specification process);GO:0009733(response to auxin);GO:0009734(auxin-activated signaling pathway);GO:0035198(miRNA binding);GO:0048829(root cap development);GO:005130…	ko04075(Plant hormone signal transduction)	[K]Transcription	-	2	1282-1302	Y	1649.13	154.253	1.1413e-40	3.33772e-49	up	3.41833	1293	53	53	4	4	0	2	0.00523563	0.331544
osa-miR2093-5p	GTGCATTAATTGGAAGAACA	OS04G0692400	-	GO:0005768(endosome);GO:0005774(vacuolar membrane);GO:0005802(trans-Golgi network);GO:0008757(S-adenosylmethionine-dependent methyltransferase activity);GO:0032259(methylation)	-	[S]Function unknown	-	4	1869-1888	Y	77.7889	0	4.0169e-06	1.32791e-08	up	-	1879	5	2.5			2		0.991002
osa-miR160a-3p	GCGTGCAAGGAGCCAAGCATG	OS05G0101400	Os05g0101400	GO:0003735(structural constituent of ribosome)	ko03010(Ribosome)	[J]Translation, ribosomal structure and biogenesis	-	4	76-95	Y	124.462	0	5.4801e-09	1.38249e-13	up	-	87	4	4			2		0.986677
osa-miR1873	TCAACATGGTATCAGAGCTGGAAG	OS05G0108400	-	GO:0003674(molecular_function);GO:0005634(nucleus);GO:0008150(biological_process);GO:0009506(plasmodesma)	-	[S]Function unknown	-	3	1052-1075	Y	311.156	38.5633	2.0041e-06	6.19405e-07	up	3.01234	1066	10	10	1	1	0	4	0.00428574	0.193801
osa-miR5492	AGAAGGAGAATAGATATGGTT	OS05G0111300	-	-	-	-	-	4	40-59	Y	15.5578	0	0.03922	0.0318336	up	-	51	1	0.5			4		0.973552
osa-miR172a	AGAATCTTGATGATGCTGCAT	OS05G0121600	ethylene-responsive transcription factor 1B-like	GO:0003677(DNA binding);GO:0003700(transcription factor activity, sequence-specific DNA binding);GO:0005634(nucleus);GO:0006351(transcription, DNA-templated);GO:0006355(regulation of transcription, DNA-templated);GO:0009908(flower development);GO:0010073(meristem maintenance);GO:0010093(specification of floral organ identity);GO:0019953(sexual reproduction);GO:0030154(cell differentiation);GO:004…	ko04075(Plant hormone signal transduction)	[K]Transcription	-	2	1412-1432	Y	2053.63	385.633	1.0447e-11	2.26217e-12	up	2.41288	1423	132	66	20	10	0	0	0.0360787	0.034551
osa-miR812a	GACGGACGGTTAAACGTTGGAC	OS05G0122800	-	GO:0005576(extracellular region);GO:0007568(aging);GO:0016021(integral component of membrane)	-	-	-	4	829-849	Y	15.5578	0	0.03922	0.0318336	up	-	840	1	0.5			4		0.988562
osa-miR5809	TCGTCGCCGGCGACCACAGC	OS05G0128100	-	-	-	[S]Function unknown	-	3.5	436-456	Y	0	96.4081	1.0349e-78	6.89313e-65	down	-	447			5	2.5		2		1
osa-miR528-3p	CCTGTGCTTGCCTCTTCCATT	OS05G0133100	-	GO:0000287(magnesium ion binding);GO:0005515(protein binding);GO:0005524(ATP binding);GO:0005829(cytosol);GO:0006351(transcription, DNA-templated);GO:0006355(regulation of transcription, DNA-templated);GO:0006807(nitrogen compound metabolic process);GO:0006808(regulation of nitrogen utilization);GO:0009416(response to light stimulus);GO:0009507(chloroplast);GO:0009534(chloroplast thylakoid);GO:00…	-	[E]Amino acid transport and metabolism	-	4	527-547	Y	15.5578	0	0.03922	0.0318336	up	-	538	1	0.5			4		0.893053
osa-miR2919	AAGGGGGGGGGGGGAAAGA	OS05G0134000	GSK3/SHAGGY-like protein kinase 1 isoform 2	GO:0004672(protein kinase activity);GO:0004674(protein serine/threonine kinase activity);GO:0005524(ATP binding);GO:0005634(nucleus);GO:0005829(cytosol);GO:0006468(protein phosphorylation);GO:0009651(response to salt stress);GO:0009933(meristem structural organization);GO:0016310(phosphorylation);GO:0042538(hyperosmotic salinity response);GO:1901002(positive regulation of response to salt stress)	ko04075(Plant hormone signal transduction)	[T]Signal transduction mechanisms	-	3.5	1777-1796	Y	404.503	154.253	0.00040286	0.000657862	up	1.39085	1786	13	13	4	4	2	2	1	0.999965
osa-miR5509	TAGGCATTTTCTCTTGGCATG	OS05G0141400	-	GO:0000453(enzyme-directed rRNA 2'-O-methylation);GO:0003723(RNA binding);GO:0070039(rRNA (guanosine-2'-O-)-methyltransferase activity)	-	[J]Translation, ribosomal structure and biogenesis	-	2.5	632-652	Y	108.905	0	4.8908e-08	5.30207e-12	up	-	643	7	3.5			2		0.674248
osa-miR5809	TCGTCGCCGGCGACCACAGC	OS05G0149400	Os05g0149400	GO:0009693(ethylene biosynthetic process);GO:0051213(dioxygenase activity)	ko00270(Cysteine and methionine metabolism)	[S]Function unknown	-	4	924-943	Y	10.3719	51.4177	2.9526e-32	6.97598e-25	down	-2.30959	934	1	0.333333	4	1.33333	4	2	1	1
osa-miR393a	TCCAAAGGGATCGCATTGATC	OS05G0150500	Similar to Transport inhibitor response 1.	GO:0000822(inositol hexakisphosphate binding);GO:0009734(auxin-activated signaling pathway)	ko04075(Plant hormone signal transduction)	[S]Function unknown	-	1	1556-1575	Y	10237	2930.81	0.026001	0.0264296	up	1.80443	1566	329	329	76	76	0	2	0.0184393	0.760226
osa-miR810a	TCATAAGCCCACCACATGTGG	OS05G0156800	-	GO:0000775(chromosome, centromeric region);GO:0005515(protein binding);GO:0005634(nucleus);GO:0005737(cytoplasm);GO:0006281(DNA repair);GO:0006909(phagocytosis);GO:0007391(dorsal closure);GO:0007405(neuroblast proliferation);GO:0008105(asymmetric protein localization);GO:0016601(Rac protein signal transduction);GO:0030289(protein phosphatase 4 complex);GO:0043505(CENP-A containing nucleosome);GO:…	-	[S]Function unknown	-	4	2694-2714	Y	31.1156	0	0.0035463	0.000770973	up	-	2705	2	1			2		0.79201
osa-miR2105	TTGTGATGTGAATGATTCAT	OS05G0159200	hypothetical protein	GO:0005576(extracellular region);GO:0009570(chloroplast stroma);GO:0016042(lipid catabolic process);GO:0016788(hydrolase activity, acting on ester bonds);GO:0052689(carboxylic ester hydrolase activity)	ko04144(Endocytosis)	[S]Function unknown	-	4	1445-1465	Y	31.1156	0	0.0035463	0.000770973	up	-	1456	1	1			4		0.938841
osa-miR5809	TCGTCGCCGGCGACCACAGC	OS05G0163100	-	GO:0003677(DNA binding);GO:0005634(nucleus);GO:0006351(transcription, DNA-templated);GO:0006355(regulation of transcription, DNA-templated);GO:0008270(zinc ion binding);GO:0016568(chromatin modification);GO:0035064(methylated histone binding);GO:0044212(transcription regulatory region DNA binding)	-	[S]Function unknown	-	4	912-930	Y	46.6734	269.943	0	1.62111e-129	down	-2.53198	921	3	1.5	14	7	2	2	1	1
osa-miR172d-5p	GCAGCACCATCAAGATTCAC	OS05G0168300	-	GO:0008152(metabolic process);GO:0009507(chloroplast);GO:0016787(hydrolase activity)	-	[S]Function unknown	-	4	474-492	Y	171.136	19.2816	0.00013896	4.185e-05	up	3.14984	483	11	5.5	1	0.5	2	4	0.999999	0.997599
osa-miR5075	TTCTCCGTCGCCGCCGTCCGC	OS05G0176700	-	GO:0003674(molecular_function);GO:0005634(nucleus);GO:0008150(biological_process)	-	[S]Function unknown	-	4	163-183	Y	1649.13	694.139	6.3317e-22	2.30749e-20	up	1.24841	174	53	53	18	18	2	2	1	1
osa-miR2919	AAGGGGGGGGGGGGAAAGA	OS05G0220100	-	GO:0003674(molecular_function);GO:0005886(plasma membrane);GO:0008150(biological_process);GO:0016021(integral component of membrane)	-	[S]Function unknown	-	3	1479-1497	Y	31.1156	57.8449	1.4097e-23	9.58945e-19	down	-0.894552	1488	2	1	3	1.5	2	2	1	0.999986
osa-miR1846c-3p	TGACCCCGGTCTGCTCGCTGG	OS05G0244600	Os05g0244600	GO:0003674(molecular_function);GO:0005634(nucleus);GO:0008150(biological_process)	ko03030(DNA replication);ko03420(Nucleotide excision repair);ko03430(Mismatch repair);ko03440(Homologous recombination)	-	-	4	295-315	Y	404.503	154.253	0.00040286	0.000657862	up	1.39085	306	13	13	4	4	2	2	0.85954	0.722404
osa-miR169n	TAGCCAAGAATGACTTGCCTA	OS05G0316000	uncharacterized LOC100825734	GO:0008270(zinc ion binding);GO:0016021(integral component of membrane)	ko04141(Protein processing in endoplasmic reticulum)	[S]Function unknown	-	4	1169-1190	Y	62.2312	0	3.7274e-05	4.86823e-07	up	-	1181	2	2			2		0.980271
osa-miR2100-5p	TTCTCTCAAGTTGCCAAACAAG	OS05G0346300	Os05g0346300	GO:0006364(rRNA processing);GO:0022627(cytosolic small ribosomal subunit);GO:0030686(90S preribosome);GO:0032040(small-subunit processome);GO:0042274(ribosomal small subunit biogenesis)	ko03010(Ribosome)	[J]Translation, ribosomal structure and biogenesis	-	4	351-373	Y	342.271	38.5633	7.116e-08	1.00934e-08	up	3.14984	363	11	11	1	1	2	4	0.324679	0.154268
osa-miR2927	TGTCGTCGTCGATGGAGCCCATG	OS05G0346400	-	GO:0003674(molecular_function);GO:0005575(cellular_component);GO:0008150(biological_process)	-	[S]Function unknown	-	4	160-182	Y	31.1156	0	0.0035463	0.000770973	up	-	173	1	1			4		0.919125
osa-miR2925	TGGCGGCCGCGGGCTTCGT	OS05G0352750	-	GO:0043161(proteasome-mediated ubiquitin-dependent protein catabolic process);GO:0061630(ubiquitin protein ligase activity)	-	[S]Function unknown	-	4	844-861	Y	15.5578	0	0.03922	0.0318336	up	-	853	1	0.5			4		1
osa-miR5492	AGAAGGAGAATAGATATGGTT	OS05G0370600	-	GO:0005509(calcium ion binding);GO:0005544(calcium-dependent phospholipid binding);GO:0005886(plasma membrane)	-	[S]Function unknown	-	4	1554-1575	Y	31.1156	0	0.0035463	0.000770973	up	-	1566	2	1			2		0.993924
osa-miR172d-5p	GCAGCACCATCAAGATTCAC	OS05G0390500	-	GO:0008420(CTD phosphatase activity);GO:0016591(DNA-directed RNA polymerase II, holoenzyme);GO:0070940(dephosphorylation of RNA polymerase II C-terminal domain)	-	[K]Transcription	-	3	1697-1715	Y	46.6734	38.5633	8.9016e-08	9.57781e-07	up	0.275373	1706	3	1.5	2	1	2	2	0.989354	0.948489
osa-miR5075	TTCTCCGTCGCCGCCGTCCGC	OS05G0397800	-	GO:0005737(cytoplasm)	-	[O]Posttranslational modification, protein turnover, chaperones	-	4	191-212	Y	15.5578	0	0.03922	0.0318336	up	-	203	1	0.5			4		1
novel_73	TTTTCAAACTGCTAAACGATG	OS05G0398100	-	GO:0005634(nucleus);GO:0005737(cytoplasm)	-	[S]Function unknown	-	3.5	547-567	Y	373.387	115.69	0.23741	0.225671	up	1.69041	558	24	12	6	3	2	2	0.997069	0.977811
osa-miR5074	GAAGGCCACCGTCGGGATCGC	OS05G0412000	g2-like myb-transcription factor with a n-terminal response regulator receiver domain	GO:0003677(DNA binding);GO:0003700(transcription factor activity, sequence-specific DNA binding);GO:0005634(nucleus);GO:0006351(transcription, DNA-templated);GO:0006355(regulation of transcription, DNA-templated)	ko04075(Plant hormone signal transduction)	[S]Function unknown	-	3.5	98-117	Y	15.5578	0	0.03922	0.0318336	up	-	108	1	0.5			4		0.616355
osa-miR2118b	TTCCCGATGCCTCCCATTCCTA	OS05G0414200	NB-ARC domain disease resistance protein	GO:0005515(protein binding);GO:0005524(ATP binding);GO:0005576(extracellular region);GO:0006952(defense response);GO:0043531(ADP binding)	ko03040(Spliceosome)	[S]Function unknown	-	4	544-565	Y	77.7889	96.4081	1.2494e-27	3.30915e-22	down	-0.30959	556	5	2.5	5	2.5	0	0	0.0488731	0.0468168
osa-miR171b	TGATTGAGCCGTGCCAATATC	OS05G0417100	-	GO:0004252(serine-type endopeptidase activity);GO:0005739(mitochondrion);GO:0005759(mitochondrial matrix);GO:0006508(proteolysis);GO:0008236(serine-type peptidase activity)	-	[O]Posttranslational modification, protein turnover, chaperones	-	4	1957-1977	Y	248.925	0	1.616e-16	1.2517e-26	up	-	1968	8	8			2		0.85954
osa-miR414	TCATCCTCATCATCATCGTCC	OS05G0417200	-	GO:0006355(regulation of transcription, DNA-templated);GO:0009507(chloroplast);GO:0009570(chloroplast stroma);GO:0009658(chloroplast organization)	-	[S]Function unknown	-	3.5	737-757	Y	15.5578	0	0.03922	0.0318336	up	-	748	1	0.5			4		1
osa-miR1427	TGCGGAACCGTGCGGTGGCGC	OS05G0429700	-	GO:0005509(calcium ion binding);GO:0005544(calcium-dependent phospholipid binding);GO:0005886(plasma membrane)	-	[S]Function unknown	-	4	1374-1393	Y	248.925	0	1.616e-16	1.2517e-26	up	-	1384	8	8			2		0.980271
osa-miR5809	TCGTCGCCGGCGACCACAGC	OS05G0457800	Os05g0457800	GO:0010143(cutin biosynthetic process);GO:0016020(membrane);GO:0016311(dephosphorylation);GO:0016791(phosphatase activity);GO:0090447(glycerol-3-phosphate 2-O-acyltransferase activity)	ko00561(Glycerolipid metabolism);ko00564(Glycerophospholipid metabolism)	[I]Lipid transport and metabolism	-	4	1612-1630	Y	62.2312	0	3.7274e-05	4.86823e-07	up	-	1621	2	2			2		1
osa-miR818f	GGGAGCATGTAGGATGGCCAT	OS05G0480600	-	GO:0005634(nucleus);GO:0006979(response to oxidative stress)	-	[S]Function unknown	-	3.5	558-577	Y	31.1156	0	0.0035463	0.000770973	up	-	569	2	1			2		0.592329
osa-miR159a.1	TTTGGATTGAAGGGAGCTCTG	OS05G0490600	hypothetical protein	GO:0003677(DNA binding);GO:0003700(transcription factor activity, sequence-specific DNA binding);GO:0005634(nucleus);GO:0006355(regulation of transcription, DNA-templated);GO:0009740(gibberellic acid mediated signaling pathway);GO:0009789(positive regulation of abscisic acid-activated signaling pathway);GO:0043068(positive regulation of programmed cell death);GO:0045893(positive regulation of tra…	ko00190(Oxidative phosphorylation);ko00860(Porphyrin and chlorophyll metabolism)	[K]Transcription	-	3	1068-1088	Y	62.2312	0	3.7274e-05	4.86823e-07	up	-	1079	2	2			3		0.16447
osa-miR5075	TTCTCCGTCGCCGCCGTCCGC	OS05G0491000	EF-Hand type domain containing protein.	GO:0005509(calcium ion binding);GO:0070062(extracellular exosome)	ko04070(Phosphatidylinositol signaling system);ko04626(Plant-pathogen interaction)	[D]Cell cycle control, cell division, chromosome partitioning ;[T]Signal transduction mechanisms ;[Z]Cytoskeleton	-	4	262-281	Y	0	38.5633	1.5118e-32	8.60111e-27	down	-	272			2	1		2		1
osa-miR414	TCATCCTCATCATCATCGTCC	OS05G0494800	-	-	-	-	-	4	481-501	Y	31.1156	0	0.0035463	0.000770973	up	-	492	2	1			3		0.998055
novel_190	CAGCAGAACGAGGTGATC	OS05G0499800	UDP-glycosyltransferase 73C5	GO:0009813(flavonoid biosynthetic process);GO:0043231(intracellular membrane-bounded organelle);GO:0052696(flavonoid glucuronidation);GO:0080043(quercetin 3-O-glucosyltransferase activity);GO:0080044(quercetin 7-O-glucosyltransferase activity)	ko00908(Zeatin biosynthesis)	[S]Function unknown	-	3	1834-1851	Y	0	154.253	0	1.18394e-103	down	-	1842			4	4		2		0.948489
osa-miR5809	TCGTCGCCGGCGACCACAGC	OS05G0501400	G-type lectin S-receptor-like serine/threonine-protein kinase CES101	GO:0004674(protein serine/threonine kinase activity);GO:0005886(plasma membrane);GO:0006468(protein phosphorylation);GO:0006952(defense response);GO:0009506(plasmodesma)	ko00520(Amino sugar and nucleotide sugar metabolism)	[T]Signal transduction mechanisms	-	4	998-1017	Y	15.5578	0	0.03922	0.0318336	up	-	1008	1	0.5			4		1
osa-miR5833	TCCTCCTCGGGCTCATCGGGC	OS05G0501700	-	GO:0005634(nucleus);GO:0005829(cytosol);GO:0005886(plasma membrane);GO:0006950(response to stress);GO:0016787(hydrolase activity)	-	[S]Function unknown	-	3	479-499	Y	93.3467	0	4.4051e-07	3.38273e-10	up	-	490	3	3			2		0.867201
osa-miR159a.1	TTTGGATTGAAGGGAGCTCTG	OS05G0501800	-	-	-	[S]Function unknown	-	3	689-709	Y	46.6734	19.2816	0.12414	0.175473	up	1.27537	700	3	1.5	1	0.5	2	4	0.780013	0.476006
novel_19	GAAACTGTTTGGCTGAGCTCCAGC	OS05G0504800	-	GO:0004674(protein serine/threonine kinase activity);GO:0005886(plasma membrane);GO:0007166(cell surface receptor signaling pathway)	-	-	-	1	3315-3338	Y	23.3367	0	0.011561	0.00833922	up	-	3329	3	0.75			2		0.997069
novel_219	ATTTTGACGTGAACTGAACACACC	OS05G0534900	pentatricopeptide repeat-containing protein At2g04860	GO:0003674(molecular_function);GO:0005739(mitochondrion);GO:0008150(biological_process)	ko00500(Starch and sucrose metabolism)	[S]Function unknown	-	3.5	4026-4049	Y	5.18593	0	0.23388	0.591718	up	-	4040	1	0.166667			4		0.999997
osa-miR414	TCATCCTCATCATCATCGTCC	OS05G0539700	nucleosome assembly protein 1;4-like	GO:0003677(DNA binding);GO:0005515(protein binding);GO:0005634(nucleus);GO:0005737(cytoplasm);GO:0005829(cytosol);GO:0005886(plasma membrane);GO:0006281(DNA repair);GO:0006334(nucleosome assembly);GO:0009294(DNA mediated transformation);GO:0016444(somatic cell DNA recombination);GO:0042393(histone binding);GO:0042802(identical protein binding);GO:0046686(response to cadmium ion)	ko03013(RNA transport);ko03015(mRNA surveillance pathway);ko03018(RNA degradation)	[S]Function unknown	-	3.5	1121-1141	Y	1835.82	1272.59	0	5.24335e-132	up	0.528659	1132	59	59	33	33	2	2	1	1
osa-miR444a-3p.2	TGCAGTTGCTGCCTCAAGCTT	OS05G0549100	calmodulin-domain kinase CDPK protein	GO:0004672(protein kinase activity)	ko04626(Plant-pathogen interaction)	[T]Signal transduction mechanisms	-	4	1415-1435	Y	1758.03	944.8	1.7385e-65	2.36981e-58	up	0.895879	1426	113	56.5	49	24.5	0	2	0.0424973	0.964283
osa-miR399k	TGCCAAAGGAAATTTGCCCCG	OS05G0557700	probable ubiquitin-conjugating enzyme E2 24-like	GO:0005737(cytoplasm);GO:0031625(ubiquitin protein ligase binding);GO:0061630(ubiquitin protein ligase activity)	ko04120(Ubiquitin mediated proteolysis)	[O]Posttranslational modification, protein turnover, chaperones	-	3	737-757	Y	62.2312	38.5633	3.9952e-05	8.43155e-05	up	0.69041	748	2	2	1	1	2	4	0.867201	0.577556
osa-miR5485	TGACAACTGGTAGCAGAGCAA	OS05G0559400	Os05g0559400	GO:0009733(response to auxin)	ko04075(Plant hormone signal transduction)	[K]Transcription	-	4	872-891	Y	0	115.69	0	2.95947e-78	down	-	882			3	3		2		0.722404
osa-miR2923	AGACAAAAATATAAATAACAAA	OS05G0568600	-	GO:0003674(molecular_function);GO:0005634(nucleus);GO:0008150(biological_process)	-	[S]Function unknown	-	4	784-805	Y	0	38.5633	1.5118e-32	8.60111e-27	down	-	796			1	1		4		0.866096
osa-miR2919	AAGGGGGGGGGGGGAAAGA	OS05G0577700	serine/threonine-protein kinase CTR1-like	GO:0004712(protein serine/threonine/tyrosine kinase activity);GO:0005524(ATP binding);GO:0005575(cellular_component);GO:0006468(protein phosphorylation);GO:0016301(kinase activity)	ko04075(Plant hormone signal transduction)	[T]Signal transduction mechanisms	-	4	67-86	Y	31.1156	0	0.0035463	0.000770973	up	-	77	1	1			4		1
osa-miR5793	CGAGGACGAGATACAGTGCAG	OS05G0586900	pentatricopeptide repeat-containing protein At2g04860	GO:0005575(cellular_component);GO:0008150(biological_process);GO:0008270(zinc ion binding)	ko00500(Starch and sucrose metabolism)	[S]Function unknown	-	4	2907-2926	Y	15.5578	57.8449	5.3164e-33	2.61975e-25	down	-1.89455	2917	1	0.5	3	1.5	4	2	0.812985	0.78517
osa-miR414	TCATCCTCATCATCATCGTCC	OS05G0592500	hypothetical protein	GO:0003684(damaged DNA binding);GO:0005634(nucleus);GO:0006289(nucleotide-excision repair);GO:0031461(cullin-RING ubiquitin ligase complex);GO:0043161(proteasome-mediated ubiquitin-dependent protein catabolic process)	ko04120(Ubiquitin mediated proteolysis);ko03420(Nucleotide excision repair)	[T]Signal transduction mechanisms	-	3	1861-1880	Y	15.5578	0	0.03922	0.0318336	up	-	1871	1	0.5			4		1
osa-miR414	TCATCCTCATCATCATCGTCC	OS05G0597100	-	GO:0004407(histone deacetylase activity);GO:0005618(cell wall);GO:0005634(nucleus);GO:0005730(nucleolus);GO:0005739(mitochondrion);GO:0005774(vacuolar membrane);GO:0005829(cytosol);GO:0006351(transcription, DNA-templated);GO:0009294(DNA mediated transformation);GO:0009944(polarity specification of adaxial/abaxial axis);GO:0010162(seed dormancy process);GO:0045892(negative regulation of transcript…	-	[S]Function unknown	-	3	542-562	Y	15.5578	38.5633	4.568e-19	6.01332e-15	down	-1.30959	553	1	0.5	2	1	4	3	1	0.88385
osa-miR166a-5p	GGAATGTTGTCTGGTTCAAGG	OS06G0102700	U-box domain-containing protein 14-like	GO:0004842(ubiquitin-protein transferase activity);GO:0005634(nucleus);GO:0005737(cytoplasm);GO:0016567(protein ubiquitination)	ko04140(Regulation of autophagy)	[O]Posttranslational modification, protein turnover, chaperones	-	4	1917-1937	Y	0	77.1265	2.4299e-63	3.44503e-52	down	-	1928			2	2		2		0.900427
osa-miR171b	TGATTGAGCCGTGCCAATATC	OS06G0105350	hypothetical protein	GO:0003700(transcription factor activity, sequence-specific DNA binding);GO:0005634(nucleus);GO:0006355(regulation of transcription, DNA-templated);GO:0030154(cell differentiation);GO:0043565(sequence-specific DNA binding)	ko04075(Plant hormone signal transduction)	[S]Function unknown	-	1	468-488	Y	1089.05	231.38	0.00049028	0.000375467	up	2.23473	479	35	35	6	6	2	0	0.987403	0.0349918
osa-miR414	TCATCCTCATCATCATCGTCC	OS06G0134300	-	-	-	-	-	3.5	1219-1239	Y	62.2312	0	3.7274e-05	4.86823e-07	up	-	1230	2	2			2		1
osa-miR812a	GACGGACGGTTAAACGTTGGAC	OS06G0140200	-	GO:0005618(cell wall);GO:0006952(defense response);GO:0007165(signal transduction);GO:0050832(defense response to fungus)	-	[S]Function unknown	-	3.5	3587-3608	Y	36.3015	38.5633	2.4062e-10	6.20067e-09	down	-0.0871974	3599	7	1.16667	6	1	2	2	0.982364	0.928382
osa-miR818a	AATCCCTTATATTATGGGACGG	OS06G0148000	-	GO:0000398(mRNA splicing, via spliceosome);GO:0035614(snRNA stem-loop binding)	-	[S]Function unknown	-	2.5	1001-1022	Y	0	38.5633	1.5118e-32	8.60111e-27	down	-	1013			2	1		2		1
novel_30*	ATGTGTACATTCTGGCAGCAA	OS06G0149900	Os06g0149900	GO:0004124(cysteine synthase activity);GO:0005737(cytoplasm);GO:0006535(cysteine biosynthetic process from serine);GO:0030170(pyridoxal phosphate binding)	ko01200(Carbon metabolism);ko01230(Biosynthesis of amino acids);ko00920(Sulfur metabolism);ko00270(Cysteine and methionine metabolism)	[E]Amino acid transport and metabolism	-	4	1202-1221	Y	0	38.5633	1.5118e-32	8.60111e-27	down	-	1212			1	1		4		0.690522
osa-miR414	TCATCCTCATCATCATCGTCC	OS06G0150400	-	GO:0005783(endoplasmic reticulum);GO:0005886(plasma membrane)	-	[S]Function unknown	-	3	748-768	Y	248.925	77.1265	0.33471	0.345042	up	1.69041	759	8	8	2	2	2	2	1	1
novel_196*	CACATGTCAGTGACTCAACT	OS06G0156501	-	-	-	-	-	4	395-414	Y	0	64.2721	4.3638e-53	1.68187e-43	down	-	405			5	1.66667		0		0.100113
osa-miR169a	CAGCCAAGGATGACTTGCCGA	OS06G0186400	hypothetical protein	GO:0004185(serine-type carboxypeptidase activity);GO:0005773(vacuole);GO:0051603(proteolysis involved in cellular protein catabolic process)	ko00460(Cyanoamino acid metabolism)	[E]Amino acid transport and metabolism	-	4	1429-1449	Y	108.905	19.2816	0.076671	0.0678672	up	2.49777	1440	7	3.5	1	0.5	2	4	0.991002	0.866096
osa-miR6256	GTAGTACTCGGTTGTAGGTGTA	OS06G0203600	-	GO:0005504(fatty acid binding);GO:0009570(chloroplast stroma)	-	[S]Function unknown	-	4	1203-1224	Y	15.5578	0	0.03922	0.0318336	up	-	1215	1	0.5			4		0.428137
osa-miR396e-5p	TCCACAGGCTTTCTTGAACTG	OS06G0204800	-	GO:0005634(nucleus);GO:0009739(response to gibberellin);GO:0030912(response to deep water)	-	[K]Transcription	-	1	423-443	Y	62.2312	0	3.7274e-05	4.86823e-07	up	-	434	2	2			2		0.999318
osa-miR408-3p	CTGCACTGCCTCTTCCCTGGC	OS06G0218600	-	GO:0046658(anchored component of plasma membrane)	-	[S]Function unknown	-	4	680-700	Y	280.04	77.1265	0.95134	0.948642	up	1.86034	691	9	9	2	2	2	2	0.986677	0.940364
osa-miR5075	TTCTCCGTCGCCGCCGTCCGC	OS06G0231300	-	GO:0005737(cytoplasm);GO:0005829(cytosol);GO:0006457(protein folding);GO:0009408(response to heat);GO:0009555(pollen development);GO:0009735(response to cytokinin);GO:0009880(embryonic pattern specification);GO:0009965(leaf morphogenesis);GO:0010450(inflorescence meristem growth);GO:0032502(developmental process);GO:0048448(stamen morphogenesis);GO:0048833(specification of floral organ number)	-	[S]Function unknown	-	4	170-189	Y	93.3467	0	4.4051e-07	3.38273e-10	up	-	180	3	3			2		1
osa-miR2905	TACATGTCAGTGACAAAGGCA	OS06G0234600	-	GO:0005794(Golgi apparatus);GO:0016413(O-acetyltransferase activity);GO:0071554(cell wall organization or biogenesis)	-	[S]Function unknown	-	4	1306-1326	Y	77.7889	134.971	2.6795e-50	1.52307e-39	down	-0.795017	1317	5	2.5	7	3.5	2	2	0.980271	0.922941
osa-miR5521	AGTGGCTGCATATCTGATGAG	OS06G0237800	-	GO:0005634(nucleus);GO:0006457(protein folding);GO:0009737(response to abscisic acid);GO:0016020(membrane)	-	[O]Posttranslational modification, protein turnover, chaperones	-	4	730-750	Y	62.2312	0	3.7274e-05	4.86823e-07	up	-	741	4	2			2		0.85954
osa-miR2863b	TTCGTTTATTTGGACTAGAGT	OS06G0251000	uncharacterized LOC105765992	GO:0005829(cytosol);GO:0061503(tRNA threonylcarbamoyladenosine dehydratase);GO:0061504(cyclic threonylcarbamoyladenosine biosynthetic process)	ko03010(Ribosome)	[H]Coenzyme transport and metabolism	-	4	1440-1460	Y	46.6734	38.5633	8.9016e-08	9.57781e-07	up	0.275373	1451	3	1.5	2	1	2	2	0.85954	0.722404
osa-miR156a	TGACAGAAGAGAGTGAGCAC	OS06G0251700	-	GO:0005737(cytoplasm);GO:0005819(spindle);GO:0007010(cytoskeleton organization);GO:0008017(microtubule binding);GO:0009524(phragmoplast);GO:0009832(plant-type cell wall biogenesis);GO:0010005(cortical microtubule, transverse to long axis);GO:0010051(xylem and phloem pattern formation);GO:0071555(cell wall organization)	-	[S]Function unknown	-	4	2274-2292	Y	124.462	0	5.4801e-09	1.38249e-13	up	-	2284	4	4			2		0.991002
osa-miR818a	AATCCCTTATATTATGGGACGG	OS06G0262501	-	GO:0009061(anaerobic respiration);GO:0018171(peptidyl-cysteine oxidation);GO:0070483(detection of hypoxia)	-	[L]Replication, recombination and repair	-	3.5	1653-1674	Y	46.6734	0	0.00035525	1.92405e-05	up	-	1665	3	1.5			2		1
osa-miR444f	TGCAGTTGTTGCCTCAAGCTT	OS06G0268600	-	-	-	-	-	4	875-895	Y	0	19.2816	4.4609e-17	2.00209e-13	down	-	886			1	0.5		4		0.738264
osa-miR2919	AAGGGGGGGGGGGGAAAGA	OS06G0281300	O-methyltransferase	GO:0008171(O-methyltransferase activity);GO:0008757(S-adenosylmethionine-dependent methyltransferase activity);GO:0019438(aromatic compound biosynthetic process)	ko00945(Stilbenoid, diarylheptanoid and gingerol biosynthesis)	[S]Function unknown	-	4	1723-1741	Y	0	38.5633	1.5118e-32	8.60111e-27	down	-	1732			1	1		4		1
osa-miR164d	TGGAGAAGCAGGGCACGTGCT	OS06G0344900	NAC domain-containing protein 89-like	GO:0003677(DNA binding);GO:0003700(transcription factor activity, sequence-specific DNA binding);GO:0005634(nucleus);GO:0006351(transcription, DNA-templated);GO:0006355(regulation of transcription, DNA-templated);GO:0007275(multicellular organism development);GO:0010072(primary shoot apical meristem specification);GO:0010160(formation of organ boundary);GO:0010223(secondary shoot formation);GO:00…	ko03018(RNA degradation)	[S]Function unknown	-	1	794-814	Y	809.005	115.69	3.3656e-11	3.19044e-12	up	2.80589	805	26	26	3	3	0	2	0.0424973	0.964283
novel_198*	ATAAGATCAGAACATACA	OS06G0470000	EGF domain-specific O-linked N-acetylglucosamine transferase-like	GO:0005576(extracellular region);GO:0016757(transferase activity, transferring glycosyl groups)	ko00514(Other types of O-glycan biosynthesis)	[S]Function unknown	-	4	1700-1717	Y	15.5578	154.253	0	2.86691e-83	down	-3.30959	1708	1	0.5	8	4	4	2	1	1
osa-miR7693-3p	GACGTCCATCGATGAAGAGCGA	OS06G0482200	-	GO:0003674(molecular_function);GO:0005739(mitochondrion);GO:0008150(biological_process)	-	[S]Function unknown	-	3	258-279	Y	0	38.5633	1.5118e-32	8.60111e-27	down	-	270			2	1		2		0.482685
novel_190	CAGCAGAACGAGGTGATC	OS06G0485100	-	GO:0003677(DNA binding);GO:0003682(chromatin binding);GO:0005634(nucleus)	-	[K]Transcription	-	4	1297-1313	Y	93.3467	192.816	7.7478e-80	2.24911e-62	down	-1.04656	1305	6	3	10	5	2	2	1	1
osa-miR2866	TCTAGTTTGTGTTCAGCATC	OS06G0493800	-	-	-	-	-	3	85-103	Y	62.2312	0	3.7274e-05	4.86823e-07	up	-	94	2	2			2		0.396331
osa-miR1435	TTTCTTAAGTCAAACTTTTT	OS06G0514700	-	-	-	-	-	4	1670-1688	Y	31.1156	0	0.0035463	0.000770973	up	-	1680	2	1			2		0.998129
novel_107*	CCACATGTCAGTGTCGCAA	OS06G0525000	-	GO:0003674(molecular_function);GO:0005634(nucleus);GO:0008150(biological_process);GO:0016021(integral component of membrane)	-	[S]Function unknown	-	3	639-657	Y	0	38.5633	1.5118e-32	8.60111e-27	down	-	648			1	1		4		0.994317
osa-miR5534a	TGACGACAACAGCTAGAATGG	OS06G0561200	-	GO:0006813(potassium ion transport);GO:0015079(potassium ion transmembrane transporter activity);GO:0015299(solute:proton antiporter activity);GO:0015386(potassium:proton antiporter activity);GO:0016021(integral component of membrane);GO:0071805(potassium ion transmembrane transport);GO:1902600(hydrogen ion transmembrane transport)	-	[P]Inorganic ion transport and metabolism	-	4	1620-1640	Y	15.5578	19.2816	1.1086e-06	2.16348e-05	down	-0.30959	1631	1	0.5	1	0.5	4	4	0.858576	0.690522
osa-miR531b	CTCGCCGGGGCTGCGTGCCG	OS06G0562300	-	GO:0003677(DNA binding);GO:0003700(transcription factor activity, sequence-specific DNA binding);GO:0005515(protein binding);GO:0005634(nucleus);GO:0006351(transcription, DNA-templated);GO:0006355(regulation of transcription, DNA-templated);GO:0008285(negative regulation of cell proliferation);GO:0009640(photomorphogenesis);GO:0010073(meristem maintenance);GO:0010227(floral organ abscission);GO:0…	-	[K]Transcription	-	4	1313-1333	Y	15.5578	0	0.03922	0.0318336	up	-	1324	1	0.5			4		1
osa-miR414	TCATCCTCATCATCATCGTCC	OS06G0565300	-	-	-	[S]Function unknown	-	3	333-353	Y	0	38.5633	1.5118e-32	8.60111e-27	down	-	344			2	1		2		1
osa-miR528-5p	TGGAAGGGGCATGCAGAGGAG	OS06G0567900	hypothetical protein	GO:0005507(copper ion binding);GO:0016722(oxidoreductase activity, oxidizing metal ions)	ko00053(Ascorbate and aldarate metabolism)	[Q]Secondary metabolites biosynthesis, transport and catabolism	-	3	1998-2018	Y	280.04	115.69	0.00016558	0.00023327	up	1.27537	2009	18	9	6	3	0	2	0.00855311	0.482685
osa-miR5809	TCGTCGCCGGCGACCACAGC	OS06G0581000	-	GO:0005215(transporter activity);GO:0005509(calcium ion binding);GO:0005886(plasma membrane);GO:0009624(response to nematode);GO:0010119(regulation of stomatal movement);GO:0015293(symporter activity);GO:0016020(membrane);GO:0016021(integral component of membrane);GO:0042128(nitrate assimilation);GO:0080168(abscisic acid transport);GO:0090440(abscisic acid transporter activity)	-	[E]Amino acid transport and metabolism	-	4	1627-1646	Y	0	38.5633	1.5118e-32	8.60111e-27	down	-	1637			1	1		4		1
osa-miR5144-3p	TCTCCTCAGCAGCACAAGAAG	OS06G0594100	3-hydroxyisobutyryl-CoA hydrolase-like protein 3	GO:0003824(catalytic activity);GO:0005739(mitochondrion);GO:0005829(cytosol);GO:0016787(hydrolase activity);GO:0016836(hydro-lyase activity)	ko01200(Carbon metabolism);ko00640(Propanoate metabolism);ko00280(Valine, leucine and isoleucine degradation);ko00410(beta-Alanine metabolism)	[I]Lipid transport and metabolism	-	4	3576-3596	Y	0	115.69	0	2.95947e-78	down	-	3587			3	3		2		0.953848
osa-miR5534b	CGATGACAACAGCTAGAATGG	OS06G0597200	-	GO:0004722(protein serine/threonine phosphatase activity);GO:0005634(nucleus);GO:0005737(cytoplasm);GO:0005829(cytosol);GO:0006470(protein dephosphorylation);GO:0046872(metal ion binding);GO:0050688(regulation of defense response to virus)	-	[T]Signal transduction mechanisms	-	4	1347-1366	Y	46.6734	0	0.00035525	1.92405e-05	up	-	1357	3	1.5			2		0.905145
osa-miR5809	TCGTCGCCGGCGACCACAGC	OS06G0601100	-	GO:0003674(molecular_function);GO:0005575(cellular_component);GO:0008150(biological_process)	-	[S]Function unknown	-	4	529-549	Y	0	501.322	0	0	down	-	540			13	13		2		1
osa-miR159d	ATTGGATTGAAGGGAGCTCCG	OS06G0605600	-	-	-	[K]Transcription	-	3.5	403-423	Y	404.503	0	7.4652e-26	5.1487e-43	up	-	414	26	13			2		0.893886
osa-miR1435	TTTCTTAAGTCAAACTTTTT	OS06G0606100	-	-	-	-	-	4	1670-1688	Y	31.1156	0	0.0035463	0.000770973	up	-	1680	2	1			2		0.998129
osa-miR535-3p	GTGCTTTCTCCCGTTGTCACT	OS06G0622700	-	-	-	[K]Transcription	-	4	344-363	Y	0	38.5633	1.5118e-32	8.60111e-27	down	-	354			1	1		4		0.395079
osa-miR414	TCATCCTCATCATCATCGTCC	OS06G0623200	Cinnamoyl coa reductase 1 isoform 1	GO:0003824(catalytic activity);GO:0005575(cellular_component);GO:0009408(response to heat);GO:0009414(response to water deprivation);GO:0009737(response to abscisic acid);GO:0009809(lignin biosynthetic process);GO:0016621(cinnamoyl-CoA reductase activity);GO:0046686(response to cadmium ion);GO:0050662(coenzyme binding)	ko00940(Phenylpropanoid biosynthesis)	[M]Cell wall/membrane/envelope biogenesis	-	4	889-908	Y	15.5578	0	0.03922	0.0318336	up	-	900	1	0.5			4		1
osa-miR5799	AAGACGAATAATCAAACGTTGGAC	OS06G0624200	peptidase	GO:0004252(serine-type endopeptidase activity);GO:0005618(cell wall)	ko04144(Endocytosis)	[O]Posttranslational modification, protein turnover, chaperones	-	3.5	2675-2698	Y	15.5578	0	0.03922	0.0318336	up	-	2689	1	0.5			4		0.852816
osa-miR5075	TTCTCCGTCGCCGCCGTCCGC	OS06G0633500	uncharacterized protein LOC103984394	GO:0000209(protein polyubiquitination);GO:0042787(protein ubiquitination involved in ubiquitin-dependent protein catabolic process);GO:0043161(proteasome-mediated ubiquitin-dependent protein catabolic process);GO:0061630(ubiquitin protein ligase activity)	ko03013(RNA transport)	[O]Posttranslational modification, protein turnover, chaperones	-	3.5	105-125	Y	15.5578	0	0.03922	0.0318336	up	-	116	1	0.5			4		1
osa-miR172a	AGAATCTTGATGATGCTGCAT	OS06G0639200	Ethylene-responsive transcription factor	GO:0003677(DNA binding);GO:0003700(transcription factor activity, sequence-specific DNA binding);GO:0005634(nucleus);GO:0006351(transcription, DNA-templated);GO:0006355(regulation of transcription, DNA-templated);GO:0009908(flower development);GO:0010073(meristem maintenance);GO:0010093(specification of floral organ identity);GO:0019953(sexual reproduction);GO:0030154(cell differentiation);GO:004…	ko04075(Plant hormone signal transduction)	[S]Function unknown	-	3	1480-1500	Y	31.1156	0	0.0035463	0.000770973	up	-	1491	2	1			2		0.970786
osa-miR5075	TTCTCCGTCGCCGCCGTCCGC	OS06G0643300	Os06g0643300	GO:0000578(embryonic axis specification);GO:0005515(protein binding);GO:0007034(vacuolar transport);GO:0009793(embryo development ending in seed dormancy);GO:0016192(vesicle-mediated transport);GO:0032509(endosome transport via multivesicular body sorting pathway);GO:0040007(growth)	ko04144(Endocytosis)	[N]Cell motility	-	4	95-115	Y	93.3467	0	4.4051e-07	3.38273e-10	up	-	106	3	3			2		1
osa-miR6248	TATTTGAGGATGGAGGTAGTA	OS06G0660200	thioredoxin reductase NTRA-like	GO:0005783(endoplasmic reticulum);GO:0005886(plasma membrane);GO:0009926(auxin polar transport);GO:0010252(auxin homeostasis);GO:0010329(auxin efflux transmembrane transporter activity)	ko00240(Pyrimidine metabolism);ko00450(Selenocompound metabolism)	[U]Intracellular trafficking, secretion, and vesicular transport	-	3	1870-1890	Y	31.1156	0	0.0035463	0.000770973	up	-	1881	1	1			4		1
osa-miR169f.1	TAGCCAAGGATGACTTGCCTA	OS06G0662150	-	-	-	-	-	4	296-316	Y	280.04	192.816	1.4427e-24	3.38456e-21	up	0.538407	307	9	9	5	5	0	2	0.0552064	0.987188
osa-miR156k	TGACAGAAGAGAGAGAGCACA	OS06G0663500	-	GO:0003677(DNA binding);GO:0003700(transcription factor activity, sequence-specific DNA binding);GO:0005634(nucleus);GO:0006351(transcription, DNA-templated);GO:0006355(regulation of transcription, DNA-templated);GO:0046872(metal ion binding);GO:0048510(regulation of timing of transition from vegetative to reproductive phase)	-	[K]Transcription	-	1	748-768	Y	140.02	0	6.1841e-10	3.70982e-15	up	-	759	9	4.5			2		0.999998
osa-miR2919	AAGGGGGGGGGGGGAAAGA	OS06G0667400	-	-	-	-	-	4	25-43	Y	15.5578	0	0.03922	0.0318336	up	-	34	1	0.5			4		1
osa-miR164c	TGGAGAAGCAGGGTACGTGCA	OS06G0675600	NAC domain-containing protein 89-like	GO:0003677(DNA binding);GO:0003700(transcription factor activity, sequence-specific DNA binding);GO:0005634(nucleus);GO:0006351(transcription, DNA-templated);GO:0006355(regulation of transcription, DNA-templated);GO:0007275(multicellular organism development);GO:0009734(auxin-activated signaling pathway);GO:0010072(primary shoot apical meristem specification);GO:0048527(lateral root development)	ko03018(RNA degradation)	[S]Function unknown	-	2.5	954-974	Y	2395.9	1079.77	2.7141e-43	9.76719e-40	up	1.14984	965	77	77	28	28	0	2	0.0235784	0.839722
osa-miR5075	TTCTCCGTCGCCGCCGTCCGC	OS06G0677000	-	GO:0004620(phospholipase activity);GO:0005886(plasma membrane);GO:0006644(phospholipid metabolic process);GO:0016042(lipid catabolic process);GO:0019374(galactolipid metabolic process);GO:0040008(regulation of growth);GO:0047617(acyl-CoA hydrolase activity);GO:0051707(response to other organism)	-	[S]Function unknown	-	4	1186-1205	Y	15.5578	0	0.03922	0.0318336	up	-	1196	1	0.5			4		1
novel_159*	TTTCCAAAGTCAGACTTATG	OS06G0682300	-	-	-	-	-	4	600-619	Y	0	77.1265	2.4299e-63	3.44503e-52	down	-	610			2	2		3		0.383521
novel_190	CAGCAGAACGAGGTGATC	OS06G0683700	-	-	-	[S]Function unknown	-	3	399-415	Y	0	38.5633	1.5118e-32	8.60111e-27	down	-	407			1	1		4		0.856127
osa-miR160e-5p	TGCCTGGCTCCCTGTATGCCG	OS06G0685700	auxin response factor 7-like	GO:0003677(DNA binding);GO:0003700(transcription factor activity, sequence-specific DNA binding);GO:0005634(nucleus);GO:0006351(transcription, DNA-templated);GO:0006355(regulation of transcription, DNA-templated);GO:0007389(pattern specification process);GO:0009734(auxin-activated signaling pathway);GO:0009738(abscisic acid-activated signaling pathway);GO:0009743(response to carbohydrate);GO:0010…	ko04075(Plant hormone signal transduction)	[K]Transcription	-	1	1995-2015	Y	116243	19525.9	0	0	up	2.57368	2006	7473	3735.83	1013	506.333	0	0	0.0424973	0.0407035
osa-miR5075	TTCTCCGTCGCCGCCGTCCGC	OS06G0686500	-	GO:0004222(metalloendopeptidase activity);GO:0005739(mitochondrion);GO:0006518(peptide metabolic process);GO:0009535(chloroplast thylakoid membrane)	-	[E]Amino acid transport and metabolism	-	3.5	53-72	Y	31.1156	0	0.0035463	0.000770973	up	-	63	1	1			4		1
osa-miR5809	TCGTCGCCGGCGACCACAGC	OS06G0696600	probable xyloglucan endotransglucosylase/hydrolase protein 23	GO:0004553(hydrolase activity, hydrolyzing O-glycosyl compounds);GO:0005576(extracellular region);GO:0005618(cell wall);GO:0009832(plant-type cell wall biogenesis);GO:0010411(xyloglucan metabolic process);GO:0016762(xyloglucan:xyloglucosyl transferase activity);GO:0016798(hydrolase activity, acting on glycosyl bonds);GO:0048046(apoplast);GO:0071555(cell wall organization)	ko04075(Plant hormone signal transduction)	[G]Carbohydrate transport and metabolism	-	4	139-159	Y	0	38.5633	1.5118e-32	8.60111e-27	down	-	150			1	1		4		1
osa-miR156l-5p	CGACAGAAGAGAGTGAGCATA	OS06G0703500	uncharacterized LOC103401427	GO:0003677(DNA binding);GO:0003700(transcription factor activity, sequence-specific DNA binding);GO:0005634(nucleus);GO:0006351(transcription, DNA-templated);GO:0006355(regulation of transcription, DNA-templated);GO:0044212(transcription regulatory region DNA binding);GO:0046872(metal ion binding);GO:0048510(regulation of timing of transition from vegetative to reproductive phase);GO:0048653(anth…	ko04075(Plant hormone signal transduction)	[K]Transcription	-	3.5	1084-1104	Y	637.869	347.069	6.1875e-26	4.53672e-23	up	0.878037	1095	41	20.5	18	9	0	2	0.0263702	0.871335
osa-miR390-3p	CGCTATCTATCCTGAGCTCC	OS06G0703800	-	GO:0001671(ATPase activator activity);GO:0005737(cytoplasm);GO:0051087(chaperone binding)	-	[O]Posttranslational modification, protein turnover, chaperones	-	3	623-643	Y	62.2312	0	3.7274e-05	4.86823e-07	up	-	634	2	2			2		0.780013
novel_198	TATGTTCTGAACTTATTC	OS06G0705100	-	GO:0003674(molecular_function);GO:0009507(chloroplast);GO:0009534(chloroplast thylakoid);GO:0009535(chloroplast thylakoid membrane);GO:0009543(chloroplast thylakoid lumen);GO:0009570(chloroplast stroma);GO:0009579(thylakoid);GO:0009735(response to cytokinin);GO:0009941(chloroplast envelope);GO:0031977(thylakoid lumen)	-	[S]Function unknown	-	4	516-533	Y	62.2312	0	3.7274e-05	4.86823e-07	up	-	524	4	2			2		1
osa-miR5179	TTTTGCTCAAGACCGCGCAAC	OS06G0712700	mitochondrial inner membrane protein OXA1-like	GO:0005515(protein binding)	ko03060(Protein export)	[K]Transcription	-	1	574-594	Y	0	19.2816	4.4609e-17	2.00209e-13	down	-	585			1	0.5		4		0.463312
novel_198	TATGTTCTGAACTTATTC	OS06G0714500	NAD(P) transhydrogenase	GO:0005634(nucleus);GO:0008568(microtubule-severing ATPase activity);GO:0031122(cytoplasmic microtubule organization)	ko00760(Nicotinate and nicotinamide metabolism)	[O]Posttranslational modification, protein turnover, chaperones	-	4	1298-1314	Y	373.387	269.943	9.292e-37	1.71117e-31	up	0.468018	1305	12	12	7	7	2	2	1	1
osa-miR812a	GACGGACGGTTAAACGTTGGAC	OS06G0715400	-	GO:0005886(plasma membrane)	-	[S]Function unknown	-	3	1239-1259	Y	15.5578	0	0.03922	0.0318336	up	-	1250	1	0.5			4		0.998446
osa-miR5809	TCGTCGCCGGCGACCACAGC	OS06G0718300	-	GO:0009507(chloroplast);GO:0016021(integral component of membrane)	-	[S]Function unknown	-	3.5	1225-1244	Y	31.1156	192.816	0	5.90463e-95	down	-2.63152	1235	1	1	5	5	4	2	1	1
osa-miR414	TCATCCTCATCATCATCGTCC	OS06G0724500	transformer-2 protein homolog beta-like	GO:0000166(nucleotide binding);GO:0005515(protein binding);GO:0005634(nucleus);GO:0008150(biological_process);GO:0080008(Cul4-RING E3 ubiquitin ligase complex)	ko03040(Spliceosome)	[S]Function unknown	-	3	1376-1396	Y	15.5578	0	0.03922	0.0318336	up	-	1387	1	0.5			4		1
osa-miR1858a	GAGAGGAGGACGGAGTGGGGC	OS06G0728000	Os06g0728000	GO:0000785(chromatin);GO:0003677(DNA binding);GO:0003682(chromatin binding);GO:0003700(transcription factor activity, sequence-specific DNA binding);GO:0005634(nucleus);GO:0005829(cytosol);GO:0006333(chromatin assembly or disassembly);GO:0030527(structural constituent of chromatin)	ko03410(Base excision repair)	[B]Chromatin structure and dynamics	-	4	56-76	Y	311.156	0	2.9397e-20	3.79978e-33	up	-	67	20	10			3		0.979072
osa-miR5535	TCTGCGTGATTGAAGTCTGCAT	OS06G0728700	protein LHY-like	GO:0003677(DNA binding);GO:0003700(transcription factor activity, sequence-specific DNA binding);GO:0005634(nucleus);GO:0006351(transcription, DNA-templated);GO:0006355(regulation of transcription, DNA-templated);GO:0007623(circadian rhythm);GO:0009651(response to salt stress);GO:0009723(response to ethylene);GO:0009733(response to auxin);GO:0009737(response to abscisic acid);GO:0009739(response …	ko04712(Circadian rhythm - plant)	[K]Transcription	-	4	1613-1634	Y	0	57.8449	5.8889e-48	1.7215e-39	down	-	1625			3	1.5		2		0.401085
osa-miR5077	GTTCGCGTCGGGTTCACCA	OS07G0137900	-	GO:0003674(molecular_function);GO:0009507(chloroplast);GO:0009737(response to abscisic acid)	-	[S]Function unknown	-	4	28-46	Y	0	19.2816	4.4609e-17	2.00209e-13	down	-	37			1	0.5		4		0.918999
osa-miR3979-5p	TCTCTCTCTCCCTTGAAGGC	OS07G0139600	Os07g0139600	-	ko03010(Ribosome)	-	-	3.5	37-55	Y	186.693	192.816	4.4806e-44	3.9298e-36	down	-0.0465555	46	6	6	5	5	3	3	0.827432	0.754229
osa-miR319a-3p.2-3p	TTGGACTGAAGGGTGCTCCC	OS07G0152000	-	GO:0003677(DNA binding);GO:0003700(transcription factor activity, sequence-specific DNA binding);GO:0005515(protein binding);GO:0005634(nucleus);GO:0006351(transcription, DNA-templated);GO:0006355(regulation of transcription, DNA-templated);GO:0009637(response to blue light);GO:0009965(leaf morphogenesis);GO:0030154(cell differentiation);GO:0045962(positive regulation of development, heterochroni…	-	[K]Transcription	-	2.5	1255-1274	Y	1866.93	308.506	1.3208e-16	6.51055e-18	up	2.5973	1265	60	60	8	8	0	2	0.0142145	0.666631
osa-miR169d	TAGCCAAGGATGAATTGCCGG	OS07G0158500	-	GO:0003677(DNA binding);GO:0003700(transcription factor activity, sequence-specific DNA binding);GO:0005634(nucleus);GO:0006351(transcription, DNA-templated);GO:0006355(regulation of transcription, DNA-templated);GO:0016602(CCAAT-binding factor complex)	-	[K]Transcription	-	2	1182-1202	Y	342.271	154.253	1.8549e-07	7.42808e-07	up	1.14984	1193	22	11	8	4	0	0	0.0901621	0.0864495
osa-miR5075	TTCTCCGTCGCCGCCGTCCGC	OS07G0171100	-	GO:0009416(response to light stimulus);GO:0009507(chloroplast);GO:0009534(chloroplast thylakoid);GO:0009535(chloroplast thylakoid membrane);GO:0009570(chloroplast stroma);GO:0009575(chromoplast stroma);GO:0009579(thylakoid);GO:0009611(response to wounding);GO:0009941(chloroplast envelope);GO:0015979(photosynthesis)	-	[S]Function unknown	-	4	311-332	Y	0	77.1265	2.4299e-63	3.44503e-52	down	-	323			2	2		2		1
osa-miR1860-3p	ATCTGGAAGCTAGGTTTTCTCT	OS07G0173400	uncharacterized LOC103432514	GO:0003677(DNA binding);GO:0005634(nucleus);GO:0006355(regulation of transcription, DNA-templated);GO:0008270(zinc ion binding);GO:0016746(transferase activity, transferring acyl groups)	ko03010(Ribosome)	[S]Function unknown	-	4	1473-1494	Y	31.1156	0	0.0035463	0.000770973	up	-	1485	2	1			2		0.543941
osa-miR2925	TGGCGGCCGCGGGCTTCGT	OS07G0184800	-	GO:0000786(nucleosome);GO:0003677(DNA binding);GO:0005634(nucleus);GO:0005730(nucleolus);GO:0005739(mitochondrion);GO:0006334(nucleosome assembly)	-	[S]Function unknown	-	3	774-793	Y	202.251	154.253	1.1355e-23	4.85642e-20	up	0.39085	784	13	6.5	8	4	2	2	1	0.999997
osa-miR531b	CTCGCCGGGGCTGCGTGCCG	OS07G0201100	-	GO:0005198(structural molecule activity);GO:0005634(nucleus);GO:0005829(cytosol);GO:0005886(plasma membrane);GO:0006886(intracellular protein transport);GO:0009506(plasmodesma);GO:0009507(chloroplast);GO:0016020(membrane);GO:0016192(vesicle-mediated transport);GO:0030126(COPI vesicle coat);GO:0030276(clathrin binding)	-	[U]Intracellular trafficking, secretion, and vesicular transport	-	4	2685-2703	Y	0	19.2816	4.4609e-17	2.00209e-13	down	-	2695			1	0.5		4		0.999998
osa-miR818a	AATCCCTTATATTATGGGACGG	OS07G0218600	-	-	-	-	-	3	932-954	Y	62.2312	0	3.7274e-05	4.86823e-07	up	-	945	3	2			0		0.483883
osa-miR5533	CTTTGCCAGAAGCCCTCATGG	OS07G0224000	Similar to 60S ribosomal protein L24.	GO:0000027(ribosomal large subunit assembly);GO:0003735(structural constituent of ribosome);GO:0006412(translation);GO:0022625(cytosolic large ribosomal subunit);GO:1902626(assembly of large subunit precursor of preribosome)	ko03010(Ribosome)	[J]Translation, ribosomal structure and biogenesis	-	4	594-613	Y	31.1156	0	0.0035463	0.000770973	up	-	604	2	1			3		0.243851
osa-miR172a	AGAATCTTGATGATGCTGCAT	OS07G0235800	ethylene-responsive transcription factor 1B-like	GO:0003677(DNA binding);GO:0003700(transcription factor activity, sequence-specific DNA binding);GO:0005634(nucleus);GO:0006351(transcription, DNA-templated);GO:0006355(regulation of transcription, DNA-templated);GO:0009908(flower development);GO:0010073(meristem maintenance);GO:0010093(specification of floral organ identity);GO:0019953(sexual reproduction);GO:0030154(cell differentiation);GO:004…	ko04075(Plant hormone signal transduction)	[S]Function unknown	-	2	1402-1422	Y	295.598	0	2.5259e-19	1.44573e-31	up	-	1413	19	9.5			0		0.0360787
osa-miR172d-5p	GCAGCACCATCAAGATTCAC	OS07G0236200	-	GO:0004849(uridine kinase activity);GO:0005829(cytosol);GO:0006206(pyrimidine nucleobase metabolic process);GO:0043097(pyrimidine nucleoside salvage)	-	-	-	4	1419-1439	Y	31.1156	19.2816	0.0036771	0.00858111	up	0.69041	1429	2	1	1	0.5	2	4	0.999999	0.997599
osa-miR414	TCATCCTCATCATCATCGTCC	OS07G0246200	Os07g0246200	GO:0005509(calcium ion binding);GO:0005788(endoplasmic reticulum lumen);GO:0007275(multicellular organism development);GO:0051082(unfolded protein binding)	ko04141(Protein processing in endoplasmic reticulum);ko04145(Phagosome)	[O]Posttranslational modification, protein turnover, chaperones	-	4	1200-1220	Y	1711.36	5360.29	0	0	down	-1.64717	1211	55	55	139	139	2	2	1	1
osa-miR398b	TGTGTTCTCAGGTCGCCCCTG	OS07G0436350	-	-	-	-	-	3	164-184	Y	10.3719	0	0.092276	0.13274	up	-	175	1	0.333333			4		0.659654
novel_156	TTCCACCACTTTTTGTAGATC	OS07G0440100	-	-	-	[S]Function unknown	-	4	620-640	Y	31.1156	57.8449	1.4097e-23	9.58945e-19	down	-0.894552	631	2	1	3	1.5	3	2	0.311121	0.871335
osa-miR1858a	GAGAGGAGGACGGAGTGGGGC	OS07G0442000	-	GO:0003674(molecular_function);GO:0005634(nucleus);GO:0008150(biological_process)	-	[S]Function unknown	-	1.5	650-670	Y	46.6734	77.1265	1.8004e-28	1.93693e-22	down	-0.724627	661	3	1.5	4	2	2	2	0.867201	0.732385
osa-miR1439	TTTTGGAACGGAGTGAGTATT	OS07G0466200	uncharacterized LOC105775510	GO:0005634(nucleus);GO:0008150(biological_process);GO:0016787(hydrolase activity)	ko00040(Pentose and glucuronate interconversions);ko00052(Galactose metabolism);ko00500(Starch and sucrose metabolism);ko00520(Amino sugar and nucleotide sugar metabolism)	[G]Carbohydrate transport and metabolism	-	2	2150-2170	Y	31.1156	0	0.0035463	0.000770973	up	-	2161	3	1			2		1
osa-miR167a-5p	TGAAGCTGCCAGCATGATCTA	OS07G0481400	disease resistance protein RPM1-like	GO:0005515(protein binding);GO:0005524(ATP binding);GO:0005576(extracellular region);GO:0006952(defense response);GO:0043531(ADP binding)	ko04626(Plant-pathogen interaction)	[S]Function unknown	-	4	2770-2790	Y	62.2312	0	3.7274e-05	4.86823e-07	up	-	2781	2	2			2		0.980271
osa-miR439a	TGTCGAACCGCGGTTGTTCGA	OS07G0491800	hypothetical protein	GO:0004497(monooxygenase activity);GO:0007275(multicellular organism development);GO:0010268(brassinosteroid homeostasis);GO:0016125(sterol metabolic process);GO:0016132(brassinosteroid biosynthetic process)	ko00905(Brassinosteroid biosynthesis)	[Q]Secondary metabolites biosynthesis, transport and catabolism	-	3.5	1300-1320	Y	0	38.5633	1.5118e-32	8.60111e-27	down	-	1311			2	1		0		0.0738482
osa-miR166a-3p	TCGGACCAGGCTTCATTCCCC	OS07G0515200	-	-	-	-	-	4	2150-2170	Y	31.1156	0	0.0035463	0.000770973	up	-	2161	2	1			2		0.692014
novel_117*	ATCAAAGTGAACATGCCCTT	OS07G0516050	-	GO:0005575(cellular_component);GO:0008150(biological_process)	-	[G]Carbohydrate transport and metabolism	-	2	1260-1279	Y	15.5578	0	0.03922	0.0318336	up	-	1270	2	0.5			3		0.839614
osa-miR5075	TTCTCCGTCGCCGCCGTCCGC	OS07G0516300	-	GO:0003674(molecular_function);GO:0005575(cellular_component);GO:0008150(biological_process)	-	[S]Function unknown	-	3.5	356-375	Y	31.1156	0	0.0035463	0.000770973	up	-	366	1	1			4		1
osa-miR167d-5p	TGAAGCTGCCAGCATGATCTG	OS07G0522600	-	GO:0004970(ionotropic glutamate receptor activity);GO:0005217(intracellular ligand-gated ion channel activity);GO:0005262(calcium channel activity);GO:0005515(protein binding);GO:0005576(extracellular region);GO:0005886(plasma membrane);GO:0006816(calcium ion transport);GO:0006874(cellular calcium ion homeostasis);GO:0008066(glutamate receptor activity);GO:0009416(response to light stimulus);GO:0…	-	[S]Function unknown	-	3.5	3398-3417	Y	93.3467	0	4.4051e-07	3.38273e-10	up	-	3408	6	3			2		0.98874
novel_198	TATGTTCTGAACTTATTC	OS07G0526400	uncharacterized LOC100272924	GO:0009813(flavonoid biosynthetic process);GO:0042802(identical protein binding)	ko00945(Stilbenoid, diarylheptanoid and gingerol biosynthesis)	[Q]Secondary metabolites biosynthesis, transport and catabolism	-	4	1288-1305	Y	93.3467	0	4.4051e-07	3.38273e-10	up	-	1296	3	3			2		1
osa-miR530-5p	TGCATTTGCACCTGCACCTA	OS07G0553900	-	GO:0003674(molecular_function);GO:0005886(plasma membrane);GO:0008150(biological_process);GO:0016021(integral component of membrane)	-	[S]Function unknown	-	3	2280-2300	Y	0	57.8449	5.8889e-48	1.7215e-39	down	-	2291			3	1.5		2		0.732385
osa-miR2925	TGGCGGCCGCGGGCTTCGT	OS07G0558900	cytosolic isocitrate dehydrogenase [NADP]-like	-	ko01200(Carbon metabolism);ko01210(2-Oxocarboxylic acid metabolism);ko01230(Biosynthesis of amino acids);ko00020(Citrate cycle (TCA cycle));ko00480(Glutathione metabolism);ko04146(Peroxisome)	[S]Function unknown	-	4	268-286	Y	31.1156	0	0.0035463	0.000770973	up	-	277	1	1			4		1
novel_170*	TATCATCCCGTCCGAACG	OS07G0568500	-	GO:0005515(protein binding);GO:0005622(intracellular);GO:0005623(cell);GO:0008565(protein transporter activity);GO:0009507(chloroplast);GO:0009706(chloroplast inner membrane);GO:0016020(membrane);GO:0016021(integral component of membrane);GO:0045037(protein import into chloroplast stroma)	-	[S]Function unknown	-	3	444-461	Y	0	154.253	0	1.18394e-103	down	-	452			4	4		2		0.732385
osa-miR414	TCATCCTCATCATCATCGTCC	OS07G0568700	-	GO:0004857(enzyme inhibitor activity);GO:0048833(specification of floral organ number)	-	[S]Function unknown	-	4	1339-1359	Y	31.1156	0	0.0035463	0.000770973	up	-	1350	1	1			4		1
osa-miR528-5p	TGGAAGGGGCATGCAGAGGAG	OS07G0570550	-	GO:0046658(anchored component of plasma membrane)	-	[S]Function unknown	-	2	180-199	Y	787831	188131	0	0	up	2.06615	190	50639	25319.5	9757	4878.5	0	0	0.0104438	0.00999599
osa-miR1853-3p	TAATTGGGGATGTTCGGTTGCT	OS07G0572500	-	GO:0004842(ubiquitin-protein transferase activity);GO:0019005(SCF ubiquitin ligase complex);GO:0031146(SCF-dependent proteasomal ubiquitin-dependent protein catabolic process)	-	[S]Function unknown	-	4	1398-1418	Y	93.3467	38.5633	0.029665	0.033216	up	1.27537	1409	3	3	1	1	2	4	0.543941	0.284737
osa-miR415	AACAGAACAGAAGCAGAGCAG	OS07G0578333	-	-	-	-	-	4	315-334	Y	46.6734	0	0.00035525	1.92405e-05	up	-	325	3	1.5			2		0.997229
osa-miR2925	TGGCGGCCGCGGGCTTCGT	OS07G0584000	-	GO:0003674(molecular_function);GO:0005634(nucleus);GO:0008150(biological_process);GO:0046872(metal ion binding)	-	[S]Function unknown	-	3.5	433-451	Y	62.2312	0	3.7274e-05	4.86823e-07	up	-	442	2	2			2		1
novel_33	ATTTGCTCAGGAATAGACTTG	OS07G0585600	Similar to N-acetyl-glutamate synthase.	GO:0004042(acetyl-CoA:L-glutamate N-acetyltransferase activity);GO:0005737(cytoplasm);GO:0006526(arginine biosynthetic process);GO:0009507(chloroplast)	ko01210(2-Oxocarboxylic acid metabolism);ko01230(Biosynthesis of amino acids);ko00220(Arginine biosynthesis)	[E]Amino acid transport and metabolism	-	4	1482-1502	Y	31.1156	0	0.0035463	0.000770973	up	-	1493	1	1			4		0.672972
osa-miR395a	GTGAAGTGCTTGGGGGAACTC	OS07G0590700	-	-	-	-	-	4	121-140	Y	31.1156	269.943	0	3.37945e-142	down	-3.11694	131	1	1	7	7	4	3	0.993459	0.48818
novel_219	ATTTTGACGTGAACTGAACACACC	OS07G0592000	-	-	-	[S]Function unknown	-	3.5	1705-1728	Y	202.251	96.4081	5.26e-06	1.52069e-05	up	1.06892	1719	13	6.5	5	2.5	2	2	1	0.999992
osa-miR818a	AATCCCTTATATTATGGGACGG	OS07G0595700	-	-	-	[S]Function unknown	-	0	91-112	Y	15.5578	0	0.03922	0.0318336	up	-	103	1	0.5			4		1
novel_98	TTTCCGAACTACTAAACG	OS07G0596600	cyclin-dependent kinase D-1	GO:0004672(protein kinase activity);GO:0005524(ATP binding);GO:0005634(nucleus);GO:0005886(plasma membrane);GO:0006468(protein phosphorylation);GO:0016301(kinase activity)	ko03022(Basal transcription factors);ko03420(Nucleotide excision repair)	[T]Signal transduction mechanisms	-	3	2918-2935	Y	15.5578	231.38	0	4.8434e-132	down	-3.89455	2926	1	0.5	12	6	4	0	0.986582	0.0481217
osa-miR414	TCATCCTCATCATCATCGTCC	OS07G0607800	-	GO:0003674(molecular_function);GO:0005739(mitochondrion);GO:0009507(chloroplast);GO:0009579(thylakoid)	-	[S]Function unknown	-	2.5	171-191	Y	46.6734	0	0.00035525	1.92405e-05	up	-	182	3	1.5			2		0.999997
osa-miR169r-5p	TAGCCAAGGATGATTTGCCTG	OS07G0608200	nuclear transcription factor Y subunit A-3	GO:0003677(DNA binding);GO:0003700(transcription factor activity, sequence-specific DNA binding);GO:0005634(nucleus);GO:0006351(transcription, DNA-templated);GO:0006355(regulation of transcription, DNA-templated);GO:0009793(embryo development ending in seed dormancy);GO:0010262(somatic embryogenesis);GO:0016602(CCAAT-binding factor complex);GO:0048316(seed development)	ko00970(Aminoacyl-tRNA biosynthesis)	[K]Transcription	-	4	1165-1185	Y	1244.62	289.224	0.012937	0.0117649	up	2.10545	1176	80	40	15	7.5	0	0	0.0328534	0.03146
osa-miR2919	AAGGGGGGGGGGGGAAAGA	OS07G0608300	-	GO:0005634(nucleus);GO:0005737(cytoplasm);GO:0005773(vacuole);GO:0005783(endoplasmic reticulum);GO:0005886(plasma membrane);GO:0006508(proteolysis);GO:0008236(serine-type peptidase activity);GO:0009415(response to water);GO:0009638(phototropism);GO:0009958(positive gravitropism);GO:0016021(integral component of membrane);GO:0019866(organelle inner membrane);GO:0048046(apoplast);GO:0048364(root de…	-	[S]Function unknown	-	4	1312-1330	Y	15.5578	0	0.03922	0.0318336	up	-	1321	1	0.5			4		1
osa-miR5075	TTCTCCGTCGCCGCCGTCCGC	OS07G0608400	-	GO:0003677(DNA binding);GO:0005634(nucleus);GO:0005829(cytosol);GO:0006351(transcription, DNA-templated);GO:0006355(regulation of transcription, DNA-templated);GO:0008270(zinc ion binding);GO:0016568(chromatin modification);GO:0035064(methylated histone binding)	-	[S]Function unknown	-	4	655-674	Y	155.578	192.816	1.522e-53	3.86515e-43	down	-0.30959	665	5	5	5	5	2	2	1	1
osa-miR414	TCATCCTCATCATCATCGTCC	OS07G0611600	Os07g0611600	GO:0000790(nuclear chromatin);GO:0001056(RNA polymerase III activity);GO:0005666(DNA-directed RNA polymerase III complex);GO:0006384(transcription initiation from RNA polymerase III promoter)	ko00230(Purine metabolism);ko00240(Pyrimidine metabolism);ko03020(RNA polymerase)	[S]Function unknown	-	2	236-256	Y	0	38.5633	1.5118e-32	8.60111e-27	down	-	247			2	1		2		0.996444
osa-miR5542	TTTGAGAAGGTATCATGAGAT	OS07G0613300	Os07g0613300	GO:0000049(tRNA binding);GO:0005643(nuclear pore);GO:0005737(cytoplasm);GO:0008536(Ran GTPase binding);GO:0015932(nucleobase-containing compound transmembrane transporter activity);GO:0016363(nuclear matrix);GO:0071528(tRNA re-export from nucleus)	ko03013(RNA transport)	[J]Translation, ribosomal structure and biogenesis	-	4	221-241	Y	93.3467	0	4.4051e-07	3.38273e-10	up	-	232	3	3			2		0.85954
osa-miR414	TCATCCTCATCATCATCGTCC	OS07G0617000	ethylene-responsive transcription factor 2	GO:0009620(response to fungus)	ko04075(Plant hormone signal transduction)	[K]Transcription	-	3.5	354-374	Y	0	115.69	0	2.95947e-78	down	-	365			3	3		2		1
osa-miR6252	ATTCGTTGTATTAAGAGAGGGTT	OS07G0647800	-	GO:0004842(ubiquitin-protein transferase activity);GO:0005739(mitochondrion);GO:0007005(mitochondrion organization);GO:0008270(zinc ion binding);GO:0009941(chloroplast envelope);GO:0016021(integral component of membrane);GO:0016874(ligase activity)	-	[O]Posttranslational modification, protein turnover, chaperones	-	3.5	683-704	Y	41.4874	0	0.00075982	7.60266e-05	up	-	695	4	1.33333			2		0.997069
osa-miR5809	TCGTCGCCGGCGACCACAGC	OS07G0661000	Os07g0661000	GO:0004000(adenosine deaminase activity);GO:0005829(cytosol);GO:0006154(adenosine catabolic process);GO:0043103(hypoxanthine salvage);GO:0046103(inosine biosynthetic process)	ko00230(Purine metabolism)	[F]Nucleotide transport and metabolism	-	2.5	1092-1112	Y	93.3467	0	4.4051e-07	3.38273e-10	up	-	1103	6	3			1		0.0713068
osa-miR398a	TGTGTTCTCAGGTCACCCCTT	OS07G0665200	Similar to Superoxide dismutase [Cu-Zn].	GO:0004784(superoxide dismutase activity);GO:0005507(copper ion binding);GO:0005737(cytoplasm);GO:0008270(zinc ion binding);GO:0019430(removal of superoxide radicals)	ko04146(Peroxisome)	[P]Inorganic ion transport and metabolism	-	3	40-60	Y	10610.4	1426.84	0	3.59981e-166	up	2.89458	51	341	341	37	37	0	2	0.00428574	0.280754
osa-miR5075	TTCTCCGTCGCCGCCGTCCGC	OS07G0667000	-	GO:0005929(cilium);GO:0035091(phosphatidylinositol binding);GO:0061512(protein localization to cilium)	-	[S]Function unknown	-	3.5	285-304	Y	31.1156	0	0.0035463	0.000770973	up	-	295	1	1			4		1
osa-miR2118a	TTCTCGATGCCTCCCATTCCTA	OS07G0682700	-	GO:0004674(protein serine/threonine kinase activity);GO:0005634(nucleus);GO:0046777(protein autophosphorylation)	-	[S]Function unknown	-	4	578-598	Y	93.3467	0	4.4051e-07	3.38273e-10	up	-	589	3	3			2		0.995897
osa-miR1436	ACATTATGGGACGGAGGGAGT	OS07G0691700	SCAR-like protein 2	GO:0003779(actin binding);GO:0005515(protein binding);GO:0005737(cytoplasm);GO:0005856(cytoskeleton);GO:0005886(plasma membrane);GO:0010090(trichome morphogenesis);GO:0010091(trichome branching);GO:0016337(single organismal cell-cell adhesion);GO:0030036(actin cytoskeleton organization);GO:0031209(SCAR complex);GO:0045010(actin nucleation);GO:0051127(positive regulation of actin nucleation)	ko01200(Carbon metabolism);ko00620(Pyruvate metabolism);ko00710(Carbon fixation in photosynthetic organisms)	-	-	4	2988-3008	Y	15.5578	0	0.03922	0.0318336	up	-	2999	2	0.5			3		1
osa-miR5075	TTCTCCGTCGCCGCCGTCCGC	OS08G0129200	hypothetical protein	GO:0003676(nucleic acid binding);GO:0003690(double-stranded DNA binding);GO:0003697(single-stranded DNA binding);GO:0003729(mRNA binding);GO:0005634(nucleus);GO:0005730(nucleolus);GO:0005737(cytoplasm);GO:0005829(cytosol);GO:0005886(plasma membrane);GO:0006355(regulation of transcription, DNA-templated);GO:0008270(zinc ion binding);GO:0009269(response to desiccation);GO:0009409(response to cold);…	ko03013(RNA transport)	[K]Transcription	-	4	468-487	Y	342.271	231.38	3.3975e-28	2.39594e-24	up	0.564879	478	22	11	12	6	2	2	1	1
osa-miR5833	TCCTCCTCGGGCTCATCGGGC	OS08G0130500	Os08g0130500	GO:0002181(cytoplasmic translation);GO:0003735(structural constituent of ribosome);GO:0022625(cytosolic large ribosomal subunit);GO:0030687(preribosome, large subunit precursor);GO:0070180(large ribosomal subunit rRNA binding)	ko03010(Ribosome)	[J]Translation, ribosomal structure and biogenesis	-	4	1031-1051	Y	513.407	964.081	0	3.00063e-286	down	-0.909052	1042	34	16.5	50	25	2	2	0.999963	0.998724
osa-miR528-5p	TGGAAGGGGCATGCAGAGGAG	OS08G0137400	-	GO:0046658(anchored component of plasma membrane)	-	[S]Function unknown	-	3.5	72-92	Y	31.1156	0	0.0035463	0.000770973	up	-	83	1	1			4		0.852816
osa-miR414	TCATCCTCATCATCATCGTCC	OS08G0160600	cellulose synthase-like protein D5	GO:0000139(Golgi membrane);GO:0000271(polysaccharide biosynthetic process);GO:0005794(Golgi apparatus);GO:0006970(response to osmotic stress);GO:0009414(response to water deprivation);GO:0009651(response to salt stress);GO:0009832(plant-type cell wall biogenesis);GO:0016021(integral component of membrane);GO:0016760(cellulose synthase (UDP-forming) activity);GO:0030244(cellulose biosynthetic proc…	ko00500(Starch and sucrose metabolism);ko00520(Amino sugar and nucleotide sugar metabolism)	[S]Function unknown	-	2.5	399-419	Y	31.1156	0	0.0035463	0.000770973	up	-	410	2	1			3		0.783613
novel_198	TATGTTCTGAACTTATTC	OS08G0161900	dnaJ protein ERDJ3B	GO:0005737(cytoplasm);GO:0006457(protein folding);GO:0051082(unfolded protein binding)	ko04141(Protein processing in endoplasmic reticulum)	[O]Posttranslational modification, protein turnover, chaperones	-	3	785-802	Y	31.1156	0	0.0035463	0.000770973	up	-	793	1	1			4		0.999912
osa-miR444a-3p.1	TTGCTGCCTCAAGCTTGCTGC	OS08G0162400	Os08g0162400	GO:0005634(nucleus);GO:0008270(zinc ion binding)	ko04141(Protein processing in endoplasmic reticulum)	[O]Posttranslational modification, protein turnover, chaperones	-	4	1291-1311	Y	31.1156	0	0.0035463	0.000770973	up	-	1302	1	1			4		0.938841
osa-miR5809	TCGTCGCCGGCGACCACAGC	OS08G0163850	-	-	-	-	-	4	505-524	Y	0	38.5633	1.5118e-32	8.60111e-27	down	-	515			1	1		4		1
osa-miR3979-3p	CTTCGGGGGAGGAGAGAAGC	OS08G0171216	-	-	-	[K]Transcription	-	4	100-118	Y	15.5578	0	0.03922	0.0318336	up	-	109	1	0.5			4		1
osa-miR172d-5p	GCAGCACCATCAAGATTCAC	OS08G0177800	-	GO:0003676(nucleic acid binding);GO:0004518(nuclease activity);GO:0004523(RNA-DNA hybrid ribonuclease activity);GO:0005737(cytoplasm);GO:0016740(transferase activity)	-	[L]Replication, recombination and repair	-	4	623-641	Y	62.2312	0	3.7274e-05	4.86823e-07	up	-	632	4	2			2		0.999999
osa-miR1425-3p	CAGCAAGAACTGGATCTTAAT	OS08G0191700	Os08g0191700	GO:0004462(lactoylglutathione lyase activity);GO:0005739(mitochondrion);GO:0005975(carbohydrate metabolic process);GO:0009409(response to cold);GO:0009507(chloroplast);GO:0009570(chloroplast stroma);GO:0009579(thylakoid);GO:0010319(stromule);GO:0031977(thylakoid lumen);GO:0046872(metal ion binding)	ko00620(Pyruvate metabolism)	[E]Amino acid transport and metabolism	-	3	408-427	Y	93.3467	154.253	3.212e-55	1.45211e-43	down	-0.724627	418	3	3	4	4	3	2	0.058138	0.280754
osa-miR164a	TGGAGAAGCAGGGCACGTGCA	OS08G0200600	NAC domain-containing protein 89-like	GO:0003677(DNA binding);GO:0003700(transcription factor activity, sequence-specific DNA binding);GO:0005634(nucleus);GO:0006351(transcription, DNA-templated);GO:0006355(regulation of transcription, DNA-templated);GO:0007275(multicellular organism development);GO:0009734(auxin-activated signaling pathway);GO:0010072(primary shoot apical meristem specification);GO:0048527(lateral root development)	ko03018(RNA degradation)	[S]Function unknown	-	3.5	772-792	Y	62.2312	19.2816	0.62957	0.684564	up	1.69041	783	4	2	1	0.5	2	4	0.893886	0.616127
osa-miR172d-5p	GCAGCACCATCAAGATTCAC	OS08G0248900	ADP-ribosylation factor 1	GO:0005515(protein binding);GO:0005525(GTP binding);GO:0005794(Golgi apparatus);GO:0005795(Golgi stack);GO:0005886(plasma membrane);GO:0007264(small GTPase mediated signal transduction);GO:0015031(protein transport);GO:0016020(membrane);GO:0016192(vesicle-mediated transport);GO:0046686(response to cadmium ion)	ko04144(Endocytosis)	[S]Function unknown	-	4	581-599	Y	124.462	115.69	6.574e-24	3.55955e-20	up	0.105448	590	4	4	3	3	2	2	0.999999	0.999902
osa-miR2931	CTTTATTGTTGATGTCAAAA	OS08G0260000	-	GO:0004596(peptide alpha-N-acetyltransferase activity);GO:0006474(N-terminal protein amino acid acetylation);GO:0031248(protein acetyltransferase complex)	-	[S]Function unknown	-	4	701-720	Y	77.7889	19.2816	0.70137	0.712152	up	2.01234	711	5	2.5	1	0.5	2	4	0.993924	0.886753
osa-miR164d	TGGAGAAGCAGGGCACGTGCT	OS08G0280100	-	GO:0003993(acid phosphatase activity);GO:0004722(protein serine/threonine phosphatase activity);GO:0005576(extracellular region);GO:0009845(seed germination);GO:0009846(pollen germination);GO:0046872(metal ion binding)	-	[S]Function unknown	-	3.5	858-877	Y	62.2312	0	3.7274e-05	4.86823e-07	up	-	868	4	2			2		0.893886
osa-miR530-3p	AGGTGCAGAGGCAGATGCAAC	OS08G0310300	-	-	-	-	-	4	732-751	Y	0	25.7088	3.0267e-22	4.19823e-18	down	-	742			2	0.666667		3		0.169768
osa-miR414	TCATCCTCATCATCATCGTCC	OS08G0343300	Os08g0343300	GO:0003743(translation initiation factor activity);GO:0005634(nucleus);GO:0005673(transcription factor TFIIE complex);GO:0006367(transcription initiation from RNA polymerase II promoter);GO:0006413(translational initiation);GO:0043565(sequence-specific DNA binding)	ko03022(Basal transcription factors)	[K]Transcription	-	4	1404-1424	Y	155.578	154.253	6.1654e-34	9.69115e-28	up	0.0123382	1415	5	5	4	4	2	2	1	1
novel_100*	TTTTGTTCAAAAAGTGCCGAA	OS08G0395500	-	-	-	-	-	3.5	982-1001	Y	77.7889	19.2816	0.70137	0.712152	up	2.01234	992	5	2.5	1	0.5	2	4	0.932247	0.683025
novel_92	CTGATGAGAAAGCTGACATTG	OS08G0404300	Os08g0404300	GO:0003735(structural constituent of ribosome);GO:0005762(mitochondrial large ribosomal subunit)	ko03010(Ribosome)	[J]Translation, ribosomal structure and biogenesis	-	4	207-226	Y	0	9.64081	2.8543e-09	2.0729e-07	down	-	217			1	0.25		4		0.81279
osa-miR414	TCATCCTCATCATCATCGTCC	OS08G0430500	-	GO:0005515(protein binding)	-	[T]Signal transduction mechanisms	-	3.5	1726-1745	Y	357.829	212.098	5.1552e-20	1.31001e-17	up	0.75454	1737	23	11.5	11	5.5	2	2	1	1
osa-miR1847.1	TGCAGTTTGCAGTTGTGGCAC	OS08G0436000	-	GO:0004176(ATP-dependent peptidase activity);GO:0005739(mitochondrion);GO:0006508(proteolysis);GO:0008237(metallopeptidase activity);GO:0009941(chloroplast envelope);GO:0010304(PSII associated light-harvesting complex II catabolic process)	-	[S]Function unknown	-	4	630-649	Y	0	38.5633	1.5118e-32	8.60111e-27	down	-	640			2	1		2		0.994062
osa-miR414	TCATCCTCATCATCATCGTCC	OS08G0460600	cytokinin dehydrogenase 11-like	GO:0005576(extracellular region);GO:0009823(cytokinin catabolic process);GO:0016491(oxidoreductase activity);GO:0016614(oxidoreductase activity, acting on CH-OH group of donors);GO:0019139(cytokinin dehydrogenase activity);GO:0050660(flavin adenine dinucleotide binding);GO:0055114(oxidation-reduction process)	ko00908(Zeatin biosynthesis)	[C]Energy production and conversion	-	3	1468-1488	Y	62.2312	19.2816	0.62957	0.684564	up	1.69041	1479	4	2	1	0.5	2	4	1	0.999938
osa-miR528-5p	TGGAAGGGGCATGCAGAGGAG	OS08G0467400	-	GO:0005385(zinc ion transmembrane transporter activity);GO:0006882(cellular zinc ion homeostasis);GO:0071577(zinc II ion transmembrane transport)	-	[P]Inorganic ion transport and metabolism	-	4	192-212	Y	186.693	0	9.1575e-13	4.18031e-20	up	-	203	12	6			2		0.999424
osa-miR1436	ACATTATGGGACGGAGGGAGT	OS08G0472600	-	GO:0005768(endosome);GO:0005794(Golgi apparatus);GO:0005802(trans-Golgi network);GO:0006486(protein glycosylation);GO:0008417(fucosyltransferase activity);GO:0016021(integral component of membrane);GO:0016757(transferase activity, transferring glycosyl groups);GO:0032580(Golgi cisterna membrane);GO:0071555(cell wall organization)	-	[S]Function unknown	-	2.5	1740-1760	Y	451.176	605.443	0	6.33799e-141	down	-0.424302	1751	29	14.5	32	15.7	2	0	1	0.648564
osa-miR5075	TTCTCCGTCGCCGCCGTCCGC	OS08G0478200	Os08g0478200	GO:0000276(mitochondrial proton-transporting ATP synthase complex, coupling factor F(o));GO:0005507(copper ion binding);GO:0005730(nucleolus);GO:0005739(mitochondrion);GO:0005753(mitochondrial proton-transporting ATP synthase complex);GO:0005774(vacuolar membrane);GO:0005794(Golgi apparatus);GO:0008270(zinc ion binding);GO:0009507(chloroplast);GO:0009535(chloroplast thylakoid membrane);GO:0009579…	ko00190(Oxidative phosphorylation)	[S]Function unknown	-	4	34-53	Y	31.1156	0	0.0035463	0.000770973	up	-	44	1	1			4		1
osa-miR5075	TTCTCCGTCGCCGCCGTCCGC	OS08G0481400	NAD(P)-linked oxidoreductase superfamily protein	GO:0003700(transcription factor activity, sequence-specific DNA binding);GO:0005634(nucleus);GO:0006351(transcription, DNA-templated);GO:0006355(regulation of transcription, DNA-templated);GO:0009737(response to abscisic acid);GO:0009738(abscisic acid-activated signaling pathway);GO:0009787(regulation of abscisic acid-activated signaling pathway);GO:0042803(protein homodimerization activity);GO:0…	ko00750(Vitamin B6 metabolism)	[K]Transcription	-	3.5	601-620	Y	0	38.5633	1.5118e-32	8.60111e-27	down	-	611			4	1		2		1
osa-miR531b	CTCGCCGGGGCTGCGTGCCG	OS08G0482600	-	GO:0046658(anchored component of plasma membrane)	-	[S]Function unknown	-	3	425-444	Y	62.2312	0	3.7274e-05	4.86823e-07	up	-	435	2	2			2		0.999147
osa-miR408-3p	CTGCACTGCCTCTTCCCTGGC	OS08G0482700	-	GO:0046658(anchored component of plasma membrane)	-	[S]Function unknown	-	3	1143-1163	Y	85427.8	42670.2	0	0	up	1.00148	1154	5491	2745.5	2213	1106.5	0	0	0.0212458	0.0203395
osa-miR5075	TTCTCCGTCGCCGCCGTCCGC	OS08G0485800	-	GO:0003674(molecular_function);GO:0005576(extracellular region);GO:0071456(cellular response to hypoxia)	-	[S]Function unknown	-	4	295-315	Y	0	96.4081	1.0349e-78	6.89313e-65	down	-	306			5	2.5		2		1
osa-miR172c	TGAATCTTGATGATGCTGCAC	OS08G0506700	transcription factor PIF3-like	GO:0001046(core promoter sequence-specific DNA binding);GO:0001228(transcriptional activator activity, RNA polymerase II transcription regulatory region sequence-specific binding);GO:0005634(nucleus);GO:0006366(transcription from RNA polymerase II promoter)	ko04075(Plant hormone signal transduction);ko04712(Circadian rhythm - plant)	[K]Transcription	-	4	1868-1888	Y	217.809	424.196	0	9.49459e-130	down	-0.961667	1879	7	7	11	11	2	2	0.970786	0.900427
osa-miR529b	AGAAGAGAGAGAGTACAGCTT	OS08G0509600	-	GO:0003677(DNA binding);GO:0003700(transcription factor activity, sequence-specific DNA binding);GO:0005634(nucleus);GO:0005737(cytoplasm);GO:0006351(transcription, DNA-templated);GO:0006355(regulation of transcription, DNA-templated);GO:0010228(vegetative to reproductive phase transition of meristem);GO:0046872(metal ion binding);GO:0048366(leaf development);GO:0048653(anther development);GO:200…	-	[K]Transcription	-	1	987-1007	Y	902.352	192.816	0.0018846	0.00174335	up	2.22646	998	58	29	10	5	0	0	0.012331	0.0118027
osa-miR5809	TCGTCGCCGGCGACCACAGC	OS08G0512900	-	GO:0003674(molecular_function);GO:0005739(mitochondrion);GO:0008150(biological_process)	-	[S]Function unknown	-	3.5	38-57	Y	280.04	501.322	0	4.47737e-145	down	-0.840105	48	9	9	13	13	2	2	1	1
osa-miR396c-5p	TTCCACAGCTTTCTTGAACTT	OS08G0513300	uncharacterized LOC105775444	GO:0003735(structural constituent of ribosome);GO:0005763(mitochondrial small ribosomal subunit)	ko01200(Carbon metabolism);ko01230(Biosynthesis of amino acids);ko00630(Glyoxylate and dicarboxylate metabolism);ko00260(Glycine, serine and threonine metabolism);ko00460(Cyanoamino acid metabolism);ko00670(One carbon pool by folate)	[S]Function unknown	-	4	510-530	Y	342.271	77.1265	0.12547	0.136658	up	2.14984	521	11	11	2	2	2	2	0.999963	0.998724
osa-miR156l-5p	CGACAGAAGAGAGTGAGCATA	OS08G0531600	-	GO:0003677(DNA binding);GO:0003700(transcription factor activity, sequence-specific DNA binding);GO:0005634(nucleus);GO:0006351(transcription, DNA-templated);GO:0006355(regulation of transcription, DNA-templated);GO:0046872(metal ion binding);GO:0048653(anther development)	-	[S]Function unknown	-	2.5	1053-1073	Y	1586.89	1253.31	0	6.52744e-160	up	0.340468	1064	102	51	65	32.5	2	0	0.998805	0.0533236
osa-miR528-5p	TGGAAGGGGCATGCAGAGGAG	OS08G0539300	-	GO:0003677(DNA binding);GO:0004842(ubiquitin-protein transferase activity);GO:0005634(nucleus);GO:0008270(zinc ion binding);GO:0016567(protein ubiquitination)	-	[S]Function unknown	-	4	601-621	Y	622.312	0	7.1625e-39	1.15573e-65	up	-	612	40	20			0		0.0614975
osa-miR5789	TGACTGAGCTTCGTTCGGTAT	OS08G0542900	-	GO:0000166(nucleotide binding);GO:0003723(RNA binding);GO:0005634(nucleus);GO:0006351(transcription, DNA-templated);GO:0006355(regulation of transcription, DNA-templated);GO:0006396(RNA processing);GO:0030529(intracellular ribonucleoprotein complex)	-	[S]Function unknown	-	4	663-682	Y	93.3467	0	4.4051e-07	3.38273e-10	up	-	673	3	3			2		0.324679
osa-miR6249a	CGTGAAGAGCTCGCCGGCGGC	OS08G0547800	hypothetical protein	GO:0005634(nucleus);GO:0008152(metabolic process);GO:0052689(carboxylic ester hydrolase activity)	ko04075(Plant hormone signal transduction)	[I]Lipid transport and metabolism	-	4	972-992	Y	155.578	38.5633	0.58761	0.663468	up	2.01234	983	5	5	1	1	2	4	0.999996	0.995307
novel_92	CTGATGAGAAAGCTGACATTG	OS08G0566000	hypothetical protein	GO:0003674(molecular_function);GO:0005739(mitochondrion);GO:0005829(cytosol);GO:0008150(biological_process);GO:0009507(chloroplast)	ko00730(Thiamine metabolism)	[S]Function unknown	-	2.5	1541-1561	Y	560.08	231.38	1.0002e-07	2.979e-07	up	1.27537	1552	18	18	6	6	0	2	0.0047608	0.306614
osa-miR396a-3p	GTTCAATAAAGCTGTGGGAA	OS08G0566900	Os08g0566900	GO:0003674(molecular_function);GO:0005739(mitochondrion);GO:0008150(biological_process);GO:0016021(integral component of membrane)	ko04146(Peroxisome)	[S]Function unknown	-	4	565-584	Y	0	19.2816	4.4609e-17	2.00209e-13	down	-	575			1	0.5		4		0.634071
osa-miR5144-5p	TTCTTGTGCTGCTGAAGAGAC	OS09G0103400	-	-	-	-	-	3	776-796	Y	31.1156	0	0.0035463	0.000770973	up	-	787	1	1			4		0.30181
osa-miR2931	CTTTATTGTTGATGTCAAAA	OS09G0119100	-	-	-	[S]Function unknown	-	3.5	319-337	Y	31.1156	0	0.0035463	0.000770973	up	-	328	1	1			4		0.852816
osa-miR1442	ATTCATAGTACTAGATGTGT	OS09G0123500	protein SGT1 homolog	GO:0005575(cellular_component);GO:0008150(biological_process)	ko04626(Plant-pathogen interaction)	[S]Function unknown	-	3.5	1549-1569	Y	46.6734	0	0.00035525	1.92405e-05	up	-	1560	3	1.5			2		1
osa-miR2925	TGGCGGCCGCGGGCTTCGT	OS09G0124300	-	-	-	-	-	3	244-261	Y	62.2312	0	3.7274e-05	4.86823e-07	up	-	252	2	2			2		1
osa-miR2864.1	TTTTGCTGCCCTTGTTTTGCA	OS09G0246300	-	-	-	-	-	3	267-287	Y	15.5578	0	0.03922	0.0318336	up	-	278	1	0.5			4		0.512531
novel_215*	AGTCAAGCCTCCCAGATCTT	OS09G0246500	-	-	-	-	-	4	1773-1792	Y	31.1156	19.2816	0.0036771	0.00858111	up	0.69041	1783	2	1	1	0.5	2	4	0.970786	0.778642
osa-miR5529	GTTTCATCCATGGACACCGCA	OS09G0298200	Os09g0298200	GO:0005982(starch metabolic process)	ko00500(Starch and sucrose metabolism);ko00520(Amino sugar and nucleotide sugar metabolism)	[G]Carbohydrate transport and metabolism	-	4	750-770	Y	0	77.1265	2.4299e-63	3.44503e-52	down	-	761			2	2		2		0.722404
osa-miR2055	TTTCCTTGGGAAGGTGGTTTC	OS09G0298700	hypothetical protein	GO:0000398(mRNA splicing, via spliceosome);GO:0003676(nucleic acid binding);GO:0005634(nucleus)	ko03040(Spliceosome)	[S]Function unknown	-	4	1566-1585	Y	0	19.2816	4.4609e-17	2.00209e-13	down	-	1576			1	0.5		4		0.395079
osa-miR414	TCATCCTCATCATCATCGTCC	OS09G0323500	-	GO:0003674(molecular_function);GO:0008150(biological_process)	-	[S]Function unknown	-	4	582-602	Y	0	77.1265	2.4299e-63	3.44503e-52	down	-	593			2	2		2		1
novel_219	ATTTTGACGTGAACTGAACACACC	OS09G0343400	-	-	-	-	-	3.5	1824-1847	Y	29.0412	0	0.0048466	0.00122983	up	-	1838	4	0.933333			3		0.881122
osa-miR414	TCATCCTCATCATCATCGTCC	OS09G0354900	-	-	-	-	-	2.5	281-301	Y	108.905	38.5633	0.16547	0.160445	up	1.49777	292	7	3.5	2	1	2	2	0.999997	0.99978
osa-miR528-5p	TGGAAGGGGCATGCAGAGGAG	OS09G0365900	L-ascorbate oxidase-like	GO:0005507(copper ion binding);GO:0016722(oxidoreductase activity, oxidizing metal ions)	ko00053(Ascorbate and aldarate metabolism)	[Q]Secondary metabolites biosynthesis, transport and catabolism	-	4	164-183	Y	560.08	38.5633	3.512e-19	9.86079e-24	up	3.86034	174	18	18	1	1	2	4	0.999424	0.95856
osa-miR2919	AAGGGGGGGGGGGGAAAGA	OS09G0380400	-	-	-	-	-	4	529-547	Y	0	115.69	0	2.95947e-78	down	-	538			3	3		2		1
osa-miR172a	AGAATCTTGATGATGCTGCAT	OS09G0386500	-	GO:0000785(chromatin);GO:0000976(transcription regulatory region sequence-specific DNA binding);GO:0003682(chromatin binding);GO:0005677(chromatin silencing complex);GO:0006342(chromatin silencing);GO:0031507(heterochromatin assembly)	-	[S]Function unknown	-	3	686-705	Y	124.462	732.702	0	0	down	-2.55752	697	4	4	19	19	2	2	0.970786	0.900427
osa-miR5788	TGGATGTGACATACTCTAGTA	OS09G0392666	-	-	-	-	-	4	900-920	Y	0	19.2816	4.4609e-17	2.00209e-13	down	-	911			1	0.5		4		1
osa-miR818a	AATCCCTTATATTATGGGACGG	OS09G0401000	hypothetical protein	GO:0003677(DNA binding);GO:0003700(transcription factor activity, sequence-specific DNA binding);GO:0005634(nucleus);GO:0006355(regulation of transcription, DNA-templated);GO:2000652(regulation of secondary cell wall biogenesis)	ko00190(Oxidative phosphorylation);ko00860(Porphyrin and chlorophyll metabolism)	[K]Transcription	-	3.5	1029-1050	Y	0	57.8449	5.8889e-48	1.7215e-39	down	-	1041			3	1.5		3		0.994418
osa-miR5809	TCGTCGCCGGCGACCACAGC	OS09G0410700	-	GO:0005634(nucleus)	-	[S]Function unknown	-	2.5	1012-1031	Y	31.1156	0	0.0035463	0.000770973	up	-	1022	1	1			4		0.999996
osa-miR818a	AATCCCTTATATTATGGGACGG	OS09G0411600	Pentatricopeptide repeat superfamily protein isoform 1	GO:0003674(molecular_function);GO:0005739(mitochondrion);GO:0008150(biological_process)	ko01212(Fatty acid metabolism);ko00062(Fatty acid elongation)	[S]Function unknown	-	0.5	2226-2247	Y	31.1156	0	0.0035463	0.000770973	up	-	2238	2	1			3		0.986239
osa-miR5075	TTCTCCGTCGCCGCCGTCCGC	OS09G0431500	Os09g0431500	GO:0003700(transcription factor activity, sequence-specific DNA binding);GO:0005515(protein binding);GO:0005634(nucleus);GO:0006352(DNA-templated transcription, initiation);GO:0006355(regulation of transcription, DNA-templated)	ko03022(Basal transcription factors)	[K]Transcription	-	3	90-109	Y	62.2312	0	3.7274e-05	4.86823e-07	up	-	100	4	2			2		1
osa-miR5534a	TGACGACAACAGCTAGAATGG	OS09G0438400	Similar to Choline/ethanolamine kinase.	GO:0004305(ethanolamine kinase activity);GO:0005524(ATP binding);GO:0005737(cytoplasm);GO:0006646(phosphatidylethanolamine biosynthetic process);GO:0009793(embryo development ending in seed dormancy);GO:0016301(kinase activity);GO:0016310(phosphorylation);GO:0016773(phosphotransferase activity, alcohol group as acceptor)	ko00564(Glycerophospholipid metabolism)	[M]Cell wall/membrane/envelope biogenesis	-	4	1304-1323	Y	31.1156	0	0.0035463	0.000770973	up	-	1314	2	1			2		0.935942
osa-miR5075	TTCTCCGTCGCCGCCGTCCGC	OS09G0470500	NAD(P)-linked oxidoreductase superfamily protein	GO:0003700(transcription factor activity, sequence-specific DNA binding);GO:0005634(nucleus);GO:0006351(transcription, DNA-templated);GO:0006355(regulation of transcription, DNA-templated);GO:0009737(response to abscisic acid);GO:0009738(abscisic acid-activated signaling pathway);GO:0009787(regulation of abscisic acid-activated signaling pathway);GO:0042803(protein homodimerization activity);GO:0…	ko00750(Vitamin B6 metabolism)	[K]Transcription	-	4	460-480	Y	0	38.5633	1.5118e-32	8.60111e-27	down	-	471			4	1		2		1
osa-miR414	TCATCCTCATCATCATCGTCC	OS09G0481300	-	-	-	[S]Function unknown	-	4	874-894	Y	15.5578	0	0.03922	0.0318336	up	-	885	1	0.5			4		1
novel_107	TGTGTCACTGACGTGTGGGCC	OS09G0484200	-	-	-	-	-	3	508-527	Y	62.2312	115.69	1.7867e-45	6.31925e-36	down	-0.894552	518	4	2	6	3	3	3	0.762483	0.682792
osa-miR529b	AGAAGAGAGAGAGTACAGCTT	OS09G0491532	-	GO:0003677(DNA binding);GO:0003700(transcription factor activity, sequence-specific DNA binding);GO:0005634(nucleus);GO:0005737(cytoplasm);GO:0006351(transcription, DNA-templated);GO:0006355(regulation of transcription, DNA-templated);GO:0010228(vegetative to reproductive phase transition of meristem);GO:0046872(metal ion binding);GO:0048366(leaf development);GO:0048653(anther development);GO:200…	-	[K]Transcription	-	1.5	670-690	Y	62.2312	0	3.7274e-05	4.86823e-07	up	-	681	4	2			2		0.739706
osa-miR444a-3p.1	TTGCTGCCTCAAGCTTGCTGC	OS09G0491772	Os09g0491772	GO:0005524(ATP binding);GO:0005618(cell wall);GO:0005739(mitochondrion);GO:0005759(mitochondrial matrix);GO:0005774(vacuolar membrane);GO:0005794(Golgi apparatus);GO:0005829(cytosol);GO:0006457(protein folding);GO:0008270(zinc ion binding);GO:0009408(response to heat);GO:0009651(response to salt stress);GO:0009735(response to cytokinin);GO:0046686(response to cadmium ion);GO:0051082(unfolded prot…	ko03018(RNA degradation)	[O]Posttranslational modification, protein turnover, chaperones	-	3	2013-2032	Y	31.1156	154.253	0	1.13683e-71	down	-2.30959	2023	1	1	4	4	4	2	0.659654	0.627923
osa-miR5075	TTCTCCGTCGCCGCCGTCCGC	OS09G0505700	Os09g0505700	GO:0004750(ribulose-phosphate 3-epimerase activity);GO:0005829(cytosol);GO:0009052(pentose-phosphate shunt, non-oxidative branch);GO:0019323(pentose catabolic process);GO:0044262(cellular carbohydrate metabolic process);GO:0046872(metal ion binding)	ko01200(Carbon metabolism);ko01230(Biosynthesis of amino acids);ko00030(Pentose phosphate pathway);ko00040(Pentose and glucuronate interconversions);ko00710(Carbon fixation in photosynthetic organisms)	[G]Carbohydrate transport and metabolism	-	4	72-91	Y	31.1156	0	0.0035463	0.000770973	up	-	82	2	1			3		1
novel_176*	CCATATAATCATCTCTCACT	OS09G0506800	hypothetical protein	GO:0000228(nuclear chromosome);GO:0005634(nucleus);GO:0007129(synapsis);GO:0009554(megasporogenesis);GO:0009556(microsporogenesis)	ko00970(Aminoacyl-tRNA biosynthesis)	[S]Function unknown	-	4	785-803	Y	15.5578	0	0.03922	0.0318336	up	-	794	1	0.5			4		0.938841
osa-miR529b	AGAAGAGAGAGAGTACAGCTT	OS09G0507100	-	GO:0003677(DNA binding);GO:0003700(transcription factor activity, sequence-specific DNA binding);GO:0005634(nucleus);GO:0006351(transcription, DNA-templated);GO:0006355(regulation of transcription, DNA-templated);GO:0046872(metal ion binding);GO:0048653(anther development)	-	[S]Function unknown	-	3.5	1029-1049	Y	186.693	0	9.1575e-13	4.18031e-20	up	-	1040	12	6			2		0.99541
osa-miR1442	ATTCATAGTACTAGATGTGT	OS09G0513800	-	GO:0000151(ubiquitin ligase complex);GO:0000209(protein polyubiquitination);GO:0005737(cytoplasm);GO:0031624(ubiquitin conjugating enzyme binding);GO:0032436(positive regulation of proteasomal ubiquitin-dependent protein catabolic process);GO:0042787(protein ubiquitination involved in ubiquitin-dependent protein catabolic process);GO:0061630(ubiquitin protein ligase activity)	-	[O]Posttranslational modification, protein turnover, chaperones	-	4	1992-2010	Y	0	38.5633	1.5118e-32	8.60111e-27	down	-	2001			1	1		4		1
osa-miR5075	TTCTCCGTCGCCGCCGTCCGC	OS09G0515550	-	-	-	-	-	4	190-209	Y	62.2312	0	3.7274e-05	4.86823e-07	up	-	200	2	2			2		1
osa-miR5809	TCGTCGCCGGCGACCACAGC	OS09G0517000	-	GO:0005943(phosphatidylinositol 3-kinase complex, class IA);GO:0009507(chloroplast);GO:0009534(chloroplast thylakoid)	-	[S]Function unknown	-	2.5	197-217	Y	31.1156	77.1265	1.6794e-36	2.39707e-28	down	-1.30959	208	1	1	2	2	4	3	0.999996	0.807542
osa-miR1432-3p	CAGGTGTCATCTCCCCTGAAC	OS09G0539200	beta-galactosidase 12-like	GO:0004565(beta-galactosidase activity);GO:0005618(cell wall);GO:0005773(vacuole)	ko00052(Galactose metabolism);ko00600(Sphingolipid metabolism);ko00531(Glycosaminoglycan degradation);ko00604(Glycosphingolipid biosynthesis - ganglio series);ko00511(Other glycan degradation)	[G]Carbohydrate transport and metabolism	-	4	2264-2284	Y	0	19.2816	4.4609e-17	2.00209e-13	down	-	2275			1	0.5		4		0.488399
osa-miR414	TCATCCTCATCATCATCGTCC	OS09G0556300	-	-	-	-	-	0.5	10-30	Y	31.1156	134.971	1.2579e-78	1.43714e-60	down	-2.11694	21	2	1	7	3.5	3	2	0.170013	0.641301
osa-miR5525	TGAACCTTGGGAGCGATCTGAA	OS09G0560700	-	GO:0003824(catalytic activity);GO:0005739(mitochondrion);GO:0008265(Mo-molybdopterin cofactor sulfurase activity);GO:0030151(molybdenum ion binding);GO:0030170(pyridoxal phosphate binding)	-	[S]Function unknown	-	4	576-598	Y	31.1156	77.1265	1.6794e-36	2.39707e-28	down	-1.30959	589	1	1	2	2	4	2	0.243783	0.226104
osa-miR399e	TGCCAAAGGAGATTTGCCCAG	OS09G0565200	31 kDa ribonucleoprotein	GO:0000166(nucleotide binding);GO:0003723(RNA binding);GO:0006396(RNA processing);GO:0006397(mRNA processing);GO:0008266(poly(U) RNA binding);GO:0009451(RNA modification);GO:0009507(chloroplast);GO:0009535(chloroplast thylakoid membrane);GO:0009570(chloroplast stroma);GO:0009579(thylakoid);GO:0009631(cold acclimation);GO:0009941(chloroplast envelope);GO:0016553(base conversion or substitution edi…	ko03040(Spliceosome)	[S]Function unknown	-	4	747-766	Y	15.5578	0	0.03922	0.0318336	up	-	757	1	0.5			4		0.672972
osa-miR167a-5p	TGAAGCTGCCAGCATGATCTA	OS09G0567700	hypothetical protein	GO:0005515(protein binding)	ko04120(Ubiquitin mediated proteolysis)	[K]Transcription	-	4	2827-2847	Y	622.312	38.5633	1.3063e-22	1.54041e-28	up	4.01234	2838	20	20	1	1	2	4	0.980271	0.81279
osa-miR2873b	TTGGACTTGAGATTTGGTATG	OS09G0568000	cAMP-regulated phosphoprotein 21-like	-	ko03010(Ribosome)	[S]Function unknown	-	4	1192-1212	Y	15.5578	0	0.03922	0.0318336	up	-	1203	1	0.5			4		0.858576
osa-miR1426	AGAATCTTGATGATGATTAAA	OS10G0151800	Os08g0492100	GO:0000245(spliceosomal complex assembly);GO:0015030(Cajal body)	ko03040(Spliceosome)	[S]Function unknown	-	4	1081-1100	Y	134.834	64.2721	0.00020047	0.000504853	up	1.06892	1092	13	4.33333	5	1.66667	2	2	0.95674	0.871335
osa-miR812a	GACGGACGGTTAAACGTTGGAC	OS10G0160600	-	-	-	[S]Function unknown	-	3.5	977-998	Y	67.4171	57.8449	1.6026e-11	5.56487e-10	up	0.220925	989	10	2.16667	8	1.5	2	2	0.982364	0.928382
osa-miR815a	AAGGGGATTGAGGAGATTGGG	OS10G0161800	-	GO:0003674(molecular_function);GO:0008150(biological_process);GO:0009507(chloroplast)	-	[S]Function unknown	-	4	210-231	Y	31.1156	115.69	3.0248e-64	1.10464e-49	down	-1.89455	221	1	1	3	3	4	2	0.919125	0.900427
novel_117*	ATCAAAGTGAACATGCCCTT	OS10G0182000	Os10g0182000	GO:0000049(tRNA binding);GO:0004813(alanine-tRNA ligase activity);GO:0005739(mitochondrion);GO:0005829(cytosol);GO:0006400(tRNA modification);GO:0006419(alanyl-tRNA aminoacylation);GO:0009507(chloroplast);GO:0016597(amino acid binding)	ko00970(Aminoacyl-tRNA biosynthesis)	[J]Translation, ribosomal structure and biogenesis	-	4	1139-1159	Y	15.5578	19.2816	1.1086e-06	2.16348e-05	down	-0.30959	1150	1	0.5	1	0.5	4	4	0.979999	0.904223
osa-miR414	TCATCCTCATCATCATCGTCC	OS10G0183900	-	GO:0000179(rRNA (adenine-N6,N6-)-dimethyltransferase activity);GO:0005737(cytoplasm)	-	[J]Translation, ribosomal structure and biogenesis	-	4	995-1014	Y	155.578	38.5633	0.58761	0.663468	up	2.01234	1006	5	5	1	1	2	4	1	1
osa-miR5809	TCGTCGCCGGCGACCACAGC	OS10G0200700	-	GO:0003674(molecular_function);GO:0005739(mitochondrion);GO:0008150(biological_process);GO:0016021(integral component of membrane)	-	[S]Function unknown	-	4	917-937	Y	93.3467	0	4.4051e-07	3.38273e-10	up	-	928	3	3			2		1
osa-miR5075	TTCTCCGTCGCCGCCGTCCGC	OS10G0205200	-	GO:0003674(molecular_function);GO:0008150(biological_process);GO:0009507(chloroplast)	-	[O]Posttranslational modification, protein turnover, chaperones	-	3.5	49-68	Y	31.1156	77.1265	1.6794e-36	2.39707e-28	down	-1.30959	59	1	1	2	2	4	3	1	0.999936
osa-miR1858a	GAGAGGAGGACGGAGTGGGGC	OS10G0329400	-	-	-	-	-	4	345-364	Y	0	12.8544	6.9514e-12	2.04903e-09	down	-	355			1	0.333333		4		0.999999
osa-miR5809	TCGTCGCCGGCGACCACAGC	OS10G0413400	glycerol-3-phosphate 2-O-acyltransferase 6-like	GO:0010143(cutin biosynthetic process);GO:0016020(membrane);GO:0016311(dephosphorylation);GO:0016791(phosphatase activity);GO:0090447(glycerol-3-phosphate 2-O-acyltransferase activity)	ko00561(Glycerolipid metabolism);ko00564(Glycerophospholipid metabolism)	[S]Function unknown	-	3.5	1800-1819	Y	31.1156	19.2816	0.0036771	0.00858111	up	0.69041	1810	2	1	1	0.5	3	4	0.999244	1
osa-miR395v	GTGAAGTATTTGGCGGAACTC	OS10G0437000	N-acetylglucosaminyltransferase	GO:0005794(Golgi apparatus);GO:0008375(acetylglucosaminyltransferase activity);GO:0009567(double fertilization forming a zygote and endosperm);GO:0016020(membrane);GO:0016051(carbohydrate biosynthetic process);GO:0016757(transferase activity, transferring glycosyl groups);GO:0048868(pollen tube development)	ko00601(Glycosphingolipid biosynthesis - lacto and neolacto series)	[S]Function unknown	-	4	980-999	Y	31.1156	0	0.0035463	0.000770973	up	-	990	1	1			4		0.893053
osa-miR3979-5p	TCTCTCTCTCCCTTGAAGGC	OS10G0437500	-	GO:0003674(molecular_function);GO:0005634(nucleus);GO:0006950(response to stress)	-	[T]Signal transduction mechanisms	-	4	647-666	Y	31.1156	0	0.0035463	0.000770973	up	-	657	2	1			2		1
osa-miR166k-5p	GGTTTGTTGTCTGGCTCGAGG	OS10G0456900	Similar to Midasin.	GO:0000027(ribosomal large subunit assembly);GO:0005509(calcium ion binding);GO:0005524(ATP binding);GO:0005634(nucleus);GO:0006364(rRNA processing);GO:0016887(ATPase activity);GO:0044732(mitotic spindle pole body)	ko03008(Ribosome biogenesis in eukaryotes)	[S]Function unknown	-	3.5	1217-1237	Y	31.1156	0	0.0035463	0.000770973	up	-	1228	2	1			2		0.739706
osa-miR1857-3p	TCATGCTCCAAGAAAACCAGG	OS10G0460900	Os10g0461100	GO:0005634(nucleus);GO:0009507(chloroplast);GO:0009535(chloroplast thylakoid membrane);GO:0016021(integral component of membrane);GO:0048564(photosystem I assembly)	ko00195(Photosynthesis)	[S]Function unknown	-	4	666-685	Y	10.3719	0	0.092276	0.13274	up	-	677	1	0.333333			4		0.812985
osa-miR1857-3p	TCATGCTCCAAGAAAACCAGG	OS10G0461100	Os10g0461100	GO:0005509(calcium ion binding);GO:0009507(chloroplast);GO:0009543(chloroplast thylakoid lumen);GO:0009579(thylakoid);GO:0009654(photosystem II oxygen evolving complex);GO:0015979(photosynthesis);GO:0019898(extrinsic component of membrane);GO:0030095(chloroplast photosystem II);GO:0031977(thylakoid lumen)	ko00195(Photosynthesis)	[S]Function unknown	-	4	678-697	Y	10.3719	0	0.092276	0.13274	up	-	689	1	0.333333			4		0.812985
osa-miR160f-5p	TGCCTGGCTCCCTGAATGCCA	OS10G0479900	auxin response factor 9-like	GO:0003677(DNA binding);GO:0003700(transcription factor activity, sequence-specific DNA binding);GO:0005634(nucleus);GO:0006351(transcription, DNA-templated);GO:0006355(regulation of transcription, DNA-templated);GO:0007389(pattern specification process);GO:0009733(response to auxin);GO:0009734(auxin-activated signaling pathway);GO:0035198(miRNA binding);GO:0048829(root cap development);GO:005130…	ko04075(Plant hormone signal transduction)	[K]Transcription	-	2	1638-1658	Y	83685.4	11800.4	0	0	up	2.82614	1649	5379	2689.5	612	306	0	0	0.0411255	0.0393884
osa-miR5809	TCGTCGCCGGCGACCACAGC	OS10G0481200	-	-	-	[S]Function unknown	-	4	326-344	Y	0	154.253	0	1.18394e-103	down	-	335			4	4		2		1
osa-miR1425-5p	TAGGATTCAATCCTTGCTGCT	OS10G0495200	-	-	-	[S]Function unknown	-	3.5	1296-1316	Y	653.427	51.4177	5.1279e-20	9.76231e-25	up	3.66769	1307	63	21	4	1.33333	0	2	0.0151549	0.690172
osa-miR1425-5p	TAGGATTCAATCCTTGCTGCT	OS10G0495400	-	GO:0005654(nucleoplasm);GO:0005730(nucleolus);GO:0030690(Noc1p-Noc2p complex);GO:0030691(Noc2p-Noc3p complex);GO:0042273(ribosomal large subunit biogenesis)	-	[S]Function unknown	-	3.5	107-127	Y	653.427	51.4177	5.1279e-20	9.76231e-25	up	3.66769	118	63	21	4	1.33333	2	3	0.833805	0.156422
osa-miR1425-5p	TAGGATTCAATCCTTGCTGCT	OS10G0497366	-	-	-	[S]Function unknown	-	2.5	961-981	Y	684.543	51.4177	1.1204e-21	4.19216e-27	up	3.7348	972	64	22	4	1.33333	0	2	0.00949893	0.519216
osa-miR1857-3p	TCATGCTCCAAGAAAACCAGG	OS10G0497800	Os10g0497800	GO:0004656(procollagen-proline 4-dioxygenase activity);GO:0005506(iron ion binding);GO:0005739(mitochondrion);GO:0005768(endosome);GO:0005789(endoplasmic reticulum membrane);GO:0005794(Golgi apparatus);GO:0005802(trans-Golgi network);GO:0016021(integral component of membrane);GO:0016706(oxidoreductase activity, acting on paired donors, with incorporation or reduction of molecular oxygen, 2-oxoglu…	ko00330(Arginine and proline metabolism)	[S]Function unknown	-	4	928-947	Y	0	19.2816	4.4609e-17	2.00209e-13	down	-	938			1	0.5		4		0.634071
osa-miR2905	TACATGTCAGTGACAAAGGCA	OS10G0498100	bifunctional epoxide hydrolase 2-like	GO:0016787(hydrolase activity)	ko00590(Arachidonic acid metabolism);ko04146(Peroxisome)	[S]Function unknown	-	3.5	1824-1844	Y	0	19.2816	4.4609e-17	2.00209e-13	down	-	1835			1	0.5		4		0.738264
osa-miR531b	CTCGCCGGGGCTGCGTGCCG	OS10G0499400	-	GO:0009611(response to wounding)	-	[S]Function unknown	-	4	689-707	Y	0	57.8449	5.8889e-48	1.7215e-39	down	-	699			3	1.5		2		1
osa-miR395t	GTGAAGTGTTTGGGGAAACTC	OS10G0502600	-	GO:0012505(endomembrane system);GO:0016020(membrane);GO:0020037(heme binding)	-	[S]Function unknown	-	4	1918-1939	Y	62.2312	231.38	0	3.65081e-97	down	-1.89455	1930	4	2	12	6	3	2	0.372406	0.922941
osa-miR159a.2	TTGCATGCCCCAGGAGCTGCA	OS10G0516500	-	GO:0003700(transcription factor activity, sequence-specific DNA binding);GO:0005634(nucleus);GO:0006355(regulation of transcription, DNA-templated);GO:0010192(mucilage biosynthetic process);GO:0044212(transcription regulatory region DNA binding)	-	[K]Transcription	-	3.5	267-287	Y	264.482	38.5633	0.00021193	0.000148303	up	2.77787	278	17	8.5	2	1	2	3	0.739706	0.119775
osa-miR5338	TGAAGCTTCAGTTGGTTGTAT	OS10G0521700	shaggy-related protein kinase zeta-like	GO:0004674(protein serine/threonine kinase activity);GO:0005524(ATP binding);GO:0005634(nucleus);GO:0005829(cytosol);GO:0009741(response to brassinosteroid);GO:0016301(kinase activity);GO:0046777(protein autophosphorylation)	ko04075(Plant hormone signal transduction)	[T]Signal transduction mechanisms	-	3	1064-1085	Y	93.3467	0	4.4051e-07	3.38273e-10	up	-	1076	3	3			2		0.635583
novel_198*	ATAAGATCAGAACATACA	OS10G0545200	Os10g0545200	GO:0000254(C-4 methylsterol oxidase activity);GO:0003824(catalytic activity);GO:0005506(iron ion binding);GO:0005789(endoplasmic reticulum membrane);GO:0006633(fatty acid biosynthetic process);GO:0016020(membrane);GO:0016021(integral component of membrane);GO:0016126(sterol biosynthetic process);GO:0080064(4,4-dimethyl-9beta,19-cyclopropylsterol oxidation)	ko00100(Steroid biosynthesis)	[I]Lipid transport and metabolism	-	4	1026-1044	Y	0	38.5633	1.5118e-32	8.60111e-27	down	-	1035			1	1		4		1
novel_46*	TTCAGTTTCTTCTAATATCTCA	OS10G0550000	-	-	-	[S]Function unknown	-	3	2383-2404	Y	31.1156	0	0.0035463	0.000770973	up	-	2395	1	1			4		0.30181
osa-miR171i-3p	GGATTGAGCCGCGTCAATATC	OS10G0551200	DELLA protein GAI-like	GO:0003700(transcription factor activity, sequence-specific DNA binding);GO:0005634(nucleus);GO:0006355(regulation of transcription, DNA-templated);GO:0030154(cell differentiation);GO:0043565(sequence-specific DNA binding)	ko04075(Plant hormone signal transduction)	[S]Function unknown	-	2.5	549-569	Y	342.271	192.816	2.1899e-16	1.07573e-14	up	0.827914	560	11	11	5	5	2	2	0.429253	0.306614
osa-miR1846d-3p	TATCCGGCGCCGCAGGGAGG	OS10G0576000	Os10g0576000	GO:0005739(mitochondrion);GO:0005747(mitochondrial respiratory chain complex I);GO:0009853(photorespiration);GO:0031966(mitochondrial membrane);GO:0045271(respiratory chain complex I);GO:0055114(oxidation-reduction process)	ko00190(Oxidative phosphorylation)	[I]Lipid transport and metabolism	-	3.5	101-119	Y	31.1156	462.759	0	2.93891e-264	down	-3.89455	110	1	1	12	12	4	2	0.893053	0.871335
osa-miR5809	TCGTCGCCGGCGACCACAGC	OS11G0111900	-	GO:0005634(nucleus);GO:0016567(protein ubiquitination)	-	[S]Function unknown	-	3	653-673	Y	466.734	4948.95	0	0	down	-3.40645	664	45	15	385	128.333	0	0	0.340722	0.328778
osa-miR810a	TCATAAGCCCACCACATGTGG	OS11G0121500	serine/threonine-protein kinase PBS1-like	GO:0004674(protein serine/threonine kinase activity);GO:0005524(ATP binding);GO:0005886(plasma membrane);GO:0006468(protein phosphorylation);GO:0016301(kinase activity)	ko04626(Plant-pathogen interaction)	[T]Signal transduction mechanisms	-	4	484-504	Y	0	38.5633	1.5118e-32	8.60111e-27	down	-	495			2	1		2		0.641301
osa-miR396e-5p	TCCACAGGCTTTCTTGAACTG	OS11G0129700	hypothetical protein	GO:0000981(RNA polymerase II transcription factor activity, sequence-specific DNA binding);GO:0003677(DNA binding);GO:0003700(transcription factor activity, sequence-specific DNA binding);GO:0005634(nucleus);GO:0006351(transcription, DNA-templated);GO:0006355(regulation of transcription, DNA-templated);GO:0007275(multicellular organism development);GO:0009873(ethylene-activated signaling pathway)…	ko04626(Plant-pathogen interaction)	[K]Transcription	-	4	1056-1075	Y	0	19.2816	4.4609e-17	2.00209e-13	down	-	1066			1	0.5		4		0.395079
osa-miR5833	TCCTCCTCGGGCTCATCGGGC	OS11G0135400	60S acidic ribosomal protein P0.	GO:0002181(cytoplasmic translation);GO:0003735(structural constituent of ribosome);GO:0022625(cytosolic large ribosomal subunit);GO:0030687(preribosome, large subunit precursor);GO:0070180(large ribosomal subunit rRNA binding)	ko03010(Ribosome)	[J]Translation, ribosomal structure and biogenesis	-	4	996-1016	Y	497.849	1041.21	0	0	down	-1.06448	1007	34	16	54	27	2	2	0.999963	0.998724
osa-miR530-5p	TGCATTTGCACCTGCACCTA	OS11G0141000	-	GO:0005829(cytosol);GO:0008601(protein phosphatase type 2A regulator activity);GO:0035303(regulation of dephosphorylation);GO:0051721(protein phosphatase 2A binding)	-	[S]Function unknown	-	3.5	142-161	Y	31.1156	0	0.0035463	0.000770973	up	-	152	2	1			3		0.191816
osa-miR159a.1	TTTGGATTGAAGGGAGCTCTG	OS11G0153400	-	GO:0005096(GTPase activator activity);GO:0007165(signal transduction);GO:0009507(chloroplast)	-	[S]Function unknown	-	4	119-139	Y	140.02	0	6.1841e-10	3.70982e-15	up	-	130	9	4.5			2		0.993924
novel_198*	ATAAGATCAGAACATACA	OS11G0153600	Os11g0153600	GO:0003729(mRNA binding);GO:0003924(GTPase activity);GO:0005048(signal sequence binding);GO:0005515(protein binding);GO:0005525(GTP binding);GO:0005737(cytoplasm);GO:0005786(signal recognition particle, endoplasmic reticulum targeting);GO:0006614(SRP-dependent cotranslational protein targeting to membrane);GO:0006617(SRP-dependent cotranslational protein targeting to membrane, signal sequence rec…	ko03060(Protein export)	[U]Intracellular trafficking, secretion, and vesicular transport	-	2.5	469-486	Y	62.2312	0	3.7274e-05	4.86823e-07	up	-	477	4	2			2		0.999611
osa-miR5809	TCGTCGCCGGCGACCACAGC	OS11G0157200	-	GO:0004871(signal transducer activity);GO:0006952(defense response);GO:0009506(plasmodesma);GO:0046658(anchored component of plasma membrane)	-	[S]Function unknown	-	4	156-174	Y	31.1156	0	0.0035463	0.000770973	up	-	165	1	1			4		1
osa-miR5075	TTCTCCGTCGCCGCCGTCCGC	OS11G0179000	hypothetical protein	GO:0009699(phenylpropanoid biosynthetic process);GO:0042349(guiding stereospecific synthesis activity)	ko00970(Aminoacyl-tRNA biosynthesis)	-	-	4	285-304	Y	0	38.5633	1.5118e-32	8.60111e-27	down	-	295			1	1		4		1
osa-miR5809	TCGTCGCCGGCGACCACAGC	OS11G0199200	Os11g0199200	GO:0003756(protein disulfide isomerase activity);GO:0005788(endoplasmic reticulum lumen);GO:0009960(endosperm development);GO:0034975(protein folding in endoplasmic reticulum);GO:0034976(response to endoplasmic reticulum stress)	ko04141(Protein processing in endoplasmic reticulum)	[O]Posttranslational modification, protein turnover, chaperones	-	4	95-114	Y	248.925	0	1.616e-16	1.2517e-26	up	-	105	8	8			2		1
osa-miR5075	TTCTCCGTCGCCGCCGTCCGC	OS11G0220700	-	-	-	[S]Function unknown	-	4	152-171	Y	217.809	0	1.2106e-14	1.80705e-23	up	-	162	7	7			2		1
novel_196*	CACATGTCAGTGACTCAACT	OS11G0235200	-	GO:0005215(transporter activity);GO:0005886(plasma membrane);GO:0006810(transport);GO:0006857(oligopeptide transport);GO:0016020(membrane);GO:0016021(integral component of membrane)	-	[E]Amino acid transport and metabolism	-	2.5	2045-2064	Y	186.693	115.69	1.1198e-12	3.61579e-11	up	0.69041	2055	6	6	3	3	2	2	0.674248	0.519216
novel_198	TATGTTCTGAACTTATTC	OS11G0256200	-	GO:0003674(molecular_function);GO:0005575(cellular_component);GO:0008150(biological_process)	-	[S]Function unknown	-	3	581-597	Y	0	38.5633	1.5118e-32	8.60111e-27	down	-	589			1	1		4		0.996306
osa-miR396a-5p	TTCCACAGCTTTCTTGAACTG	OS11G0303500	-	-	-	[S]Function unknown	-	4	612-632	Y	93.3467	0	4.4051e-07	3.38273e-10	up	-	623	6	3			2		0.980271
osa-miR5809	TCGTCGCCGGCGACCACAGC	OS11G0506800	fumarylacetoacetase-like	-	ko00350(Tyrosine metabolism)	[S]Function unknown	-	4	677-695	Y	0	115.69	0	2.95947e-78	down	-	686			3	3		2		1
osa-miR396e-5p	TCCACAGGCTTTCTTGAACTG	OS11G0551900	-	GO:0005515(protein binding);GO:0005524(ATP binding);GO:0005634(nucleus);GO:0006351(transcription, DNA-templated);GO:0006355(regulation of transcription, DNA-templated);GO:0009624(response to nematode);GO:0048364(root development);GO:0048366(leaf development);GO:0061062(regulation of nematode larval development)	-	[K]Transcription	-	3.5	1321-1341	Y	3671.64	347.069	2.563e-87	4.77445e-106	up	3.40313	1332	236	118	18	9	0	0	0.00760639	0.00727976
novel_198*	ATAAGATCAGAACATACA	OS11G0552500	-	-	-	[S]Function unknown	-	4	1076-1093	Y	31.1156	38.5633	5.6153e-12	4.3417e-10	down	-0.30959	1084	1	1	1	1	4	4	1	1
novel_156	TTCCACCACTTTTTGTAGATC	OS11G0572100	Os11g0572100	GO:0003677(DNA binding);GO:0005634(nucleus)	ko03030(DNA replication);ko03420(Nucleotide excision repair);ko03430(Mismatch repair)	[L]Replication, recombination and repair ;[S]Function unknown	-	3	307-327	Y	155.578	154.253	6.1654e-34	9.69115e-28	up	0.0123382	318	5	5	4	4	2	2	0.780013	0.627923
osa-miR414	TCATCCTCATCATCATCGTCC	OS11G0588400	putative disease resistance RPP13-like protein 3	-	ko04626(Plant-pathogen interaction)	[S]Function unknown	-	4	732-751	Y	46.6734	0	0.00035525	1.92405e-05	up	-	743	3	1.5			2		1
osa-miR815a	AAGGGGATTGAGGAGATTGGG	OS11G0592500	disease resistance protein RPP13-like	GO:0005515(protein binding);GO:0042802(identical protein binding)	ko04626(Plant-pathogen interaction)	[T]Signal transduction mechanisms ;[S]Function unknown	-	2	3428-3448	Y	31.1156	0	0.0035463	0.000770973	up	-	3439	1	1			4		0.58447
osa-miR5487	AAAGATGTGCATGTAGTTCCG	OS11G0600900	Similar to Mannose-6-phosphate isomerase (ManA).	GO:0004476(mannose-6-phosphate isomerase activity);GO:0005737(cytoplasm);GO:0005975(carbohydrate metabolic process);GO:0008270(zinc ion binding);GO:0009298(GDP-mannose biosynthetic process);GO:0009646(response to absence of light);GO:0009744(response to sucrose);GO:0010043(response to zinc ion);GO:0019853(L-ascorbic acid biosynthetic process);GO:0033591(response to L-ascorbic acid);GO:0046680(res…	ko00051(Fructose and mannose metabolism);ko00520(Amino sugar and nucleotide sugar metabolism)	[G]Carbohydrate transport and metabolism	-	4	233-253	Y	31.1156	0	0.0035463	0.000770973	up	-	244	2	1			2		0.692014
osa-miR1858a	GAGAGGAGGACGGAGTGGGGC	OS11G0601950	-	-	-	-	-	4	342-361	Y	0	12.8544	6.9514e-12	2.04903e-09	down	-	352			1	0.333333		4		0.999999
osa-miR5809	TCGTCGCCGGCGACCACAGC	OS11G0610600	hypothetical protein	GO:0043161(proteasome-mediated ubiquitin-dependent protein catabolic process);GO:0061630(ubiquitin protein ligase activity)	ko00563(Glycosylphosphatidylinositol(GPI)-anchor biosynthesis)	[O]Posttranslational modification, protein turnover, chaperones	-	4	1212-1231	Y	46.6734	0	0.00035525	1.92405e-05	up	-	1222	3	1.5			2		1
osa-miR5809	TCGTCGCCGGCGACCACAGC	OS11G0634200	-	GO:0003674(molecular_function);GO:0005575(cellular_component);GO:0008150(biological_process)	-	[S]Function unknown	-	4	741-760	Y	15.5578	77.1265	1.6033e-47	2.91227e-36	down	-2.30959	751	1	0.5	4	2	4	2	1	1
osa-miR414	TCATCCTCATCATCATCGTCC	OS11G0640800	-	GO:0004553(hydrolase activity, hydrolyzing O-glycosyl compounds);GO:0030247(polysaccharide binding);GO:0046658(anchored component of plasma membrane)	-	[S]Function unknown	-	4	3296-3316	Y	15.5578	0	0.03922	0.0318336	up	-	3307	1	0.5			4		1
osa-miR414	TCATCCTCATCATCATCGTCC	OS11G0644700	-	GO:0009699(phenylpropanoid biosynthetic process);GO:0042349(guiding stereospecific synthesis activity)	-	[S]Function unknown	-	3	527-547	Y	0	231.38	0	4.05893e-155	down	-	538			6	6		2		1
osa-miR444a-3p.1	TTGCTGCCTCAAGCTTGCTGC	OS11G0657200	-	GO:0005634(nucleus);GO:0016491(oxidoreductase activity);GO:0055114(oxidation-reduction process)	-	[L]Replication, recombination and repair	-	4	726-745	Y	0	19.2816	4.4609e-17	2.00209e-13	down	-	737			1	0.5		4		0.81279
osa-miR414	TCATCCTCATCATCATCGTCC	OS11G0695900	-	GO:0005635(nuclear envelope);GO:0005829(cytosol);GO:0006606(protein import into nucleus);GO:0007165(signal transduction);GO:0008565(protein transporter activity)	-	[S]Function unknown	-	3.5	3033-3053	Y	31.1156	0	0.0035463	0.000770973	up	-	3044	3	1			2		1
osa-miR5075	TTCTCCGTCGCCGCCGTCCGC	OS11G0702700	-	GO:0005634(nucleus)	-	[S]Function unknown	-	3	385-405	Y	15.5578	0	0.03922	0.0318336	up	-	396	1	0.5			4		1
osa-miR418	TAATGTGATGATGAAATGACG	OS12G0106300	-	GO:0005794(Golgi apparatus);GO:0016413(O-acetyltransferase activity);GO:0071554(cell wall organization or biogenesis)	-	[S]Function unknown	-	3.5	1772-1793	Y	62.2312	0	3.7274e-05	4.86823e-07	up	-	1784	2	2			2		0.361509
osa-miR6248	TATTTGAGGATGGAGGTAGTA	OS12G0106900	-	-	-	[S]Function unknown	-	3.5	803-824	Y	10.3719	128.544	0	2.94486e-73	down	-3.63152	814	1	0.333333	10	3.33333	4	2	1	1
osa-miR5809	TCGTCGCCGGCGACCACAGC	OS12G0111500	-	GO:0005634(nucleus);GO:0016567(protein ubiquitination)	-	[S]Function unknown	-	3	644-664	Y	466.734	4948.95	0	0	down	-3.40645	655	45	15	385	128.333	0	0	0.340722	0.328778
osa-miR1850.1	TGGAAAGTTGGGAGATTGGGG	OS12G0122400	-	-	-	[G]Carbohydrate transport and metabolism	-	2	2653-2673	Y	0	19.2816	4.4609e-17	2.00209e-13	down	-	2664			2	0.5		2		0.80034
osa-miR396e-5p	TCCACAGGCTTTCTTGAACTG	OS12G0126300	hypothetical protein	GO:0000981(RNA polymerase II transcription factor activity, sequence-specific DNA binding);GO:0003677(DNA binding);GO:0003700(transcription factor activity, sequence-specific DNA binding);GO:0005634(nucleus);GO:0006351(transcription, DNA-templated);GO:0006355(regulation of transcription, DNA-templated);GO:0007275(multicellular organism development);GO:0009873(ethylene-activated signaling pathway)…	ko04626(Plant-pathogen interaction)	[K]Transcription	-	4	975-994	Y	0	19.2816	4.4609e-17	2.00209e-13	down	-	985			1	0.5		4		0.395079
novel_190	CAGCAGAACGAGGTGATC	OS12G0136500	-	-	-	-	-	4	114-130	Y	15.5578	0	0.03922	0.0318336	up	-	122	1	0.5			4		1
osa-miR812o-3p	GAACGGTCAAATGTTAGACACGGA	OS12G0138000	-	-	-	-	-	4	929-952	Y	163.357	123.402	5.6929e-19	3.73667e-16	up	0.404656	943	18	5.25	13	3.2	2	2	0.991002	0.953848
novel_198*	ATAAGATCAGAACATACA	OS12G0143900	Os12g0143900	GO:0001676(long-chain fatty acid metabolic process);GO:0004467(long-chain fatty acid-CoA ligase activity);GO:0005524(ATP binding);GO:0005777(peroxisome);GO:0006631(fatty acid metabolic process);GO:0007275(multicellular organism development);GO:0009507(chloroplast);GO:0009514(glyoxysome);GO:0010193(response to ozone);GO:0016020(membrane);GO:0046861(glyoxysomal membrane)	ko01212(Fatty acid metabolism);ko00061(Fatty acid biosynthesis);ko00071(Fatty acid degradation);ko04146(Peroxisome)	[I]Lipid transport and metabolism	-	4	541-558	Y	15.5578	0	0.03922	0.0318336	up	-	549	1	0.5			4		1
osa-miR5809	TCGTCGCCGGCGACCACAGC	OS12G0147200	-	-	-	[S]Function unknown	-	4	537-556	Y	186.693	0	9.1575e-13	4.18031e-20	up	-	547	6	6			2		1
osa-miR164e	TGGAGAAGCAGGGCACGTGAG	OS12G0147800	-	-	-	[S]Function unknown	-	4	201-222	Y	4667.34	1928.16	2.1679e-53	1.42427e-49	up	1.27537	213	150	150	50	50	2	2	0.993924	0.964283
osa-miR5809	TCGTCGCCGGCGACCACAGC	OS12G0174200	-	-	-	[S]Function unknown	-	4	231-250	Y	31.1156	38.5633	5.6153e-12	4.3417e-10	down	-0.30959	241	1	1	1	1	4	4	1	1
osa-miR414	TCATCCTCATCATCATCGTCC	OS12G0197500	probable mediator of RNA polymerase II transcription subunit 37c	GO:0004526(ribonuclease P activity);GO:0005655(nucleolar ribonuclease P complex);GO:0090502(RNA phosphodiester bond hydrolysis, endonucleolytic)	ko03040(Spliceosome);ko04141(Protein processing in endoplasmic reticulum);ko04144(Endocytosis)	[S]Function unknown	-	4	512-532	Y	62.2312	0	3.7274e-05	4.86823e-07	up	-	523	2	2			3		0.998055
osa-miR3979-5p	TCTCTCTCTCCCTTGAAGGC	OS12G0244100	Os12g0244100	GO:0005515(protein binding);GO:0005524(ATP binding);GO:0005622(intracellular);GO:0005623(cell);GO:0005634(nucleus);GO:0005739(mitochondrion);GO:0006457(protein folding);GO:0009408(response to heat);GO:0009409(response to cold);GO:0009507(chloroplast);GO:0009532(plastid stroma);GO:0009570(chloroplast stroma);GO:0009579(thylakoid);GO:0009941(chloroplast envelope);GO:0016032(viral process);GO:004503…	ko03040(Spliceosome);ko04141(Protein processing in endoplasmic reticulum);ko04144(Endocytosis)	[O]Posttranslational modification, protein turnover, chaperones	-	2.5	363-381	Y	46.6734	0	0.00035525	1.92405e-05	up	-	372	3	1.5			2		0.893886
osa-miR1858a	GAGAGGAGGACGGAGTGGGGC	OS12G0263800	auxin-responsive protein IAA5-like	GO:0005737(cytoplasm);GO:0009807(lignan biosynthetic process);GO:0010283(pinoresinol reductase activity);GO:0055114(oxidation-reduction process)	ko04075(Plant hormone signal transduction)	-	-	4	580-600	Y	15.5578	0	0.03922	0.0318336	up	-	591	1	0.5			4		1
osa-miR1436	ACATTATGGGACGGAGGGAGT	OS12G0264500	-	GO:0005739(mitochondrion)	-	[L]Replication, recombination and repair	-	2	857-877	Y	93.3467	0	4.4051e-07	3.38273e-10	up	-	868	3	3			2		1
osa-miR5809	TCGTCGCCGGCGACCACAGC	OS12G0438400	-	-	-	[S]Function unknown	-	3	2642-2661	Y	0	19.2816	4.4609e-17	2.00209e-13	down	-	2652			1	0.5		4		1
osa-miR396e-5p	TCCACAGGCTTTCTTGAACTG	OS12G0484900	-	GO:0005524(ATP binding);GO:0005634(nucleus);GO:0006351(transcription, DNA-templated);GO:0006355(regulation of transcription, DNA-templated);GO:0008285(negative regulation of cell proliferation);GO:0048364(root development);GO:0048366(leaf development)	-	-	-	3	732-752	Y	902.352	77.1265	3.8454e-25	1.28095e-30	up	3.54839	743	58	29	4	2	0	2	0.0296172	0.900427
osa-miR2919	AAGGGGGGGGGGGGAAAGA	OS12G0502700	dnaJ protein homolog ANJ1	GO:0003676(nucleic acid binding);GO:0005634(nucleus);GO:0006457(protein folding);GO:0008270(zinc ion binding)	ko04141(Protein processing in endoplasmic reticulum)	[O]Posttranslational modification, protein turnover, chaperones	-	3.5	22-40	Y	715.658	0	1.9286e-44	1.60637e-75	up	-	31	23	23			2		1
osa-miR5491	TGAAATGGAGGCTCGTTGTAC	OS12G0508266	NAD-dependent histone deacetylase SIR2	GO:0001525(angiogenesis);GO:0006476(protein deacetylation);GO:0008270(zinc ion binding);GO:0016787(hydrolase activity)	ko00760(Nicotinate and nicotinamide metabolism)	[B]Chromatin structure and dynamics ;[Q]Secondary metabolites biosynthesis, transport and catabolism	-	4	527-546	Y	31.1156	0	0.0035463	0.000770973	up	-	537	1	1			4		0.428137
osa-miR5075	TTCTCCGTCGCCGCCGTCCGC	OS12G0508300	Os12g0508300	GO:0003735(structural constituent of ribosome);GO:0008270(zinc ion binding);GO:0022627(cytosolic small ribosomal subunit)	ko03010(Ribosome)	[J]Translation, ribosomal structure and biogenesis	-	4	67-86	Y	93.3467	77.1265	3.9385e-14	6.62088e-12	up	0.275373	77	3	3	2	2	2	3	1	1
osa-miR528-5p	TGGAAGGGGCATGCAGAGGAG	OS12G0552300	pentatricopeptide repeat-containing protein At2g04860	GO:0005739(mitochondrion);GO:0008150(biological_process);GO:0008270(zinc ion binding)	ko00500(Starch and sucrose metabolism)	[S]Function unknown	-	4	2790-2809	Y	31.1156	0	0.0035463	0.000770973	up	-	2800	1	1			4		0.995054
osa-miR444b.2	TGCAGTTGTTGTCTCAAGCTT	OS12G0560400	Os12g0560400	GO:0001193(maintenance of transcriptional fidelity during DNA-templated transcription elongation from RNA polymerase II promoter);GO:0003899(DNA-directed RNA polymerase activity);GO:0005665(DNA-directed RNA polymerase II, core complex);GO:0006283(transcription-coupled nucleotide-excision repair);GO:0006367(transcription initiation from RNA polymerase II promoter)	ko00230(Purine metabolism);ko00240(Pyrimidine metabolism);ko03020(RNA polymerase)	[K]Transcription	-	3	78-99	Y	46.6734	19.2816	0.12414	0.175473	up	1.27537	90	3	1.5	1	0.5	2	4	0.951606	0.72543
osa-miR5809	TCGTCGCCGGCGACCACAGC	OS12G0563600	-	GO:0005634(nucleus);GO:0008150(biological_process);GO:0048046(apoplast)	-	[S]Function unknown	-	4	586-605	Y	591.196	347.069	4.811e-31	2.06252e-27	up	0.768413	596	19	19	9	9	2	2	1	1
osa-miR5809	TCGTCGCCGGCGACCACAGC	OS12G0571700	-	-	-	-	-	4	114-133	Y	31.1156	57.8449	1.4097e-23	9.58945e-19	down	-0.894552	124	2	1	3	1.5	2	2	1	1
osa-miR2118d	TTCCTGATGCCTCCCATGCCTA	OS12G0585650	-	-	-	-	-	4	111-132	Y	1773.59	2776.55	0	0	down	-0.646625	123	57	57	72	72	0	0	0.0739545	0.070883
osa-miR1440a	TGCTCAAATACCACTCTCCT	OS12G0595000	-	GO:0005794(Golgi apparatus);GO:0005886(plasma membrane)	-	[T]Signal transduction mechanisms	-	4	1346-1366	Y	0	38.5633	1.5118e-32	8.60111e-27	down	-	1357			1	1		4		0.841671
novel_190	CAGCAGAACGAGGTGATC	OS12G0595300	-	-	-	[S]Function unknown	-	4	668-684	Y	31.1156	0	0.0035463	0.000770973	up	-	676	1	1			4		1
osa-miR395f	GTGAATTGTTTGGGGGAACTC	OS12G0596600	-	GO:0005634(nucleus);GO:0016567(protein ubiquitination)	-	[S]Function unknown	-	3.5	763-783	Y	0	19.2816	4.4609e-17	2.00209e-13	down	-	774			1	0.5		4		0.318172
osa-miR5517	TGCATCACGGCGCATATGTAG	OS12G0597600	-	GO:0003676(nucleic acid binding);GO:0003723(RNA binding);GO:0005515(protein binding);GO:0005634(nucleus);GO:0005737(cytoplasm);GO:0006351(transcription, DNA-templated);GO:0006355(regulation of transcription, DNA-templated);GO:0009911(positive regulation of flower development)	-	[S]Function unknown	-	3	1390-1409	Y	15.5578	0	0.03922	0.0318336	up	-	1400	1	0.5			4		0.659654
osa-miR408-5p	CAGGGATGAGGCAGAGCATGG	OS12G0601300	Os12g0601300	GO:0003700(transcription factor activity, sequence-specific DNA binding);GO:0005515(protein binding);GO:0005634(nucleus);GO:0006351(transcription, DNA-templated);GO:0006355(regulation of transcription, DNA-templated);GO:0009733(response to auxin);GO:0009734(auxin-activated signaling pathway)	ko04075(Plant hormone signal transduction)	[K]Transcription	-	2.5	1162-1181	Y	31.1156	77.1265	1.6794e-36	2.39707e-28	down	-1.30959	1172	1	1	2	2	4	2	0.329131	0.306614
osa-miR5338	TGAAGCTTCAGTTGGTTGTAT	OS12G0605400	probable ubiquitin conjugating enzyme E2	GO:0005634(nucleus);GO:0005737(cytoplasm);GO:0006301(postreplication repair);GO:0031625(ubiquitin protein ligase binding);GO:0061630(ubiquitin protein ligase activity);GO:0070534(protein K63-linked ubiquitination)	ko04120(Ubiquitin mediated proteolysis)	[O]Posttranslational modification, protein turnover, chaperones	-	3.5	393-412	Y	435.618	115.69	0.78508	0.835799	up	1.9128	403	14	14	3	3	2	2	0.833805	0.690172
osa-miR164e	TGGAGAAGCAGGGCACGTGAG	OS12G0610600	NAC domain-containing protein 89-like	GO:0003677(DNA binding);GO:0003700(transcription factor activity, sequence-specific DNA binding);GO:0005634(nucleus);GO:0006351(transcription, DNA-templated);GO:0006355(regulation of transcription, DNA-templated);GO:0007275(multicellular organism development);GO:0009734(auxin-activated signaling pathway);GO:0010072(primary shoot apical meristem specification);GO:0048527(lateral root development)	ko03018(RNA degradation)	[S]Function unknown	-	3	911-931	Y	1104.6	385.633	3.2888e-05	4.63016e-05	up	1.51823	922	71	35.5	20	10	0	2	0.0420402	0.962951
osa-miR5495	AGAGGTCCGGATCGAACGTAG	OS12G0613250	uncharacterized LOC100839967	GO:0004871(signal transducer activity);GO:0005886(plasma membrane);GO:0009416(response to light stimulus);GO:0016567(protein ubiquitination)	ko00902(Monoterpenoid biosynthesis)	[S]Function unknown	-	3	573-593	Y	31.1156	0	0.0035463	0.000770973	up	-	584	1	1			4		0.30181
osa-miR319a-3p.2-3p	TTGGACTGAAGGGTGCTCCC	OS12G0616400	-	-	-	[K]Transcription	-	3.5	626-645	Y	9474.69	2140.26	1.5697e-15	4.95754e-16	up	2.14629	636	609	304.5	111	55.5	0	0	0.0189076	0.0181002
novel_98	TTTCCGAACTACTAAACG	OS12G0617900	serine/threonine-protein phosphatase BSU1	GO:0004721(phosphoprotein phosphatase activity);GO:0004722(protein serine/threonine phosphatase activity);GO:0005634(nucleus);GO:0005829(cytosol);GO:0005886(plasma membrane);GO:0009742(brassinosteroid mediated signaling pathway);GO:0046872(metal ion binding)	ko04075(Plant hormone signal transduction)	[T]Signal transduction mechanisms	-	4	3198-3215	Y	342.271	0	3.9957e-22	2.90803e-36	up	-	3206	11	11			2		0.95674
osa-miR169a	CAGCCAAGGATGACTTGCCGA	OS12G0618600	nuclear transcription factor Y subunit A-3	GO:0003677(DNA binding);GO:0003700(transcription factor activity, sequence-specific DNA binding);GO:0005634(nucleus);GO:0006351(transcription, DNA-templated);GO:0006355(regulation of transcription, DNA-templated);GO:0016602(CCAAT-binding factor complex)	ko00970(Aminoacyl-tRNA biosynthesis)	[K]Transcription	-	3	1177-1197	Y	10081.4	3027.22	5.262e-06	6.35484e-06	up	1.73564	1188	648	324	157	78.5	0	0	0.0783632	0.0751161
[truncated: 1 more rows]

## Sheet: Degradome analysis in stage 7
The results of the targets identified with degradome analysis in stage 7
[truncated: 1,051 more rows]
