# Supplementary material for: Integrated Analysis of Small RNA, Transcriptome, and Degradome Sequencing Reveals the MiR156, MiR5488 and MiR399 Are Involved in the Regulation of Male Sterility in PTGMS Rice
Source: Int J Mol Sci. 2021 Feb 24;22(5):2260. doi: 10.3390/ijms22052260 (PMC7956645; doi:10.3390/ijms22052260)
Supplement: Supplementary file 1 [file ijms-22-02260-s001.zip › ijms-1089447-proofreading done-supp/supplementary/Table S8 Primer information for miRNAs and target genes.xlsx]

## Sheet: Sheet1
Table S8 Primer information for miRNAs and target genes
Gene ID	Forward primer	Reverse primer
OS01G0606000	CTGATCAGCCATCCCTCCCA	CCGGGGAGATCATGCTTCAA
OS02G0177600	GCAGGTGGATGGAGAGAACC	CAGTGGCAGCAGGCATAGTA
OS03G0785800	TTGGCCATCATGAACACCCT	GTTTAACGCTGGCTACGGGA
OS04G0600900	AACAGACGCCTAGCATCGC	GGTGCGCATTTGGATTGGAG
OS04G0415000	CGCAACAGCAAGTGGGTTAC	TTCAGGTCGATGCCCCTAGA
OS08G0531600	AGTGCAGCAGGTTTCACTTG	GTTCATGGGATCTGGCTGTG
C4Ht	TCGCAGAGCTTCGAGTACAA	ACCGGATCTCACCAGTCTGT
4CL3	GGAGACATCGGCTTCGTC	GGTGATTTCTGAGCCTTCTG
CHS1	TAAGCTCACCGATCGTCGTC	TGCGACTTGTCACACATCCT
LTP2	ATTTTGTGATGTGGTGTACGTG	ATCCCCTTTTATTCAAAAGCCG
miR156a	CCTGACAGAAGAGATTGAGCAC	Reverse Primer
miR319a-3p.2-3p	TTGGACTGAAGGGTGCTCCC	Reverse Primer
miR396c-5p	TGCCACGGCTTTCTTGGACTT	Reverse Primer
miR399d	GGTGGCCTTTGATAGACCATCA	Reverse Primer
miR419	TGATGAATGCTGACGATGTTG	Reverse Primer
miR5488	GGTGAAGGCGACTGATGATTT	Reverse Primer
Novel_156	GCTCGCTTCCACCACTTTTTG	Reverse Primer
Novel_64	GCCGCTTCGGTGACATTG	Reverse Primer
Novel_34	CCGCTATCGGCAATGACAA	Reverse Primer
miR156a	GCCGTGACAGAAGAGAGTGAGC	Reverse Primer
miR397a	GTCATTGAGTGCGGCGTTG	Reverse Primer
miR5806	ACAGGCAAAGACAATGACGGC	Reverse Primer
Note: Reverse Primer is a special primer in Tiangen kit.
